# Supplementary material for: Rapid idiosyncratic mechanisms of clinical resistance to KRAS G12C inhibition
Source: J Clin Invest. 2022 Feb 15;132(4):e155523. doi: 10.1172/JCI155523 (PMC8843735; doi:10.1172/JCI155523)
Supplement: Supplemental table 1 [file jci-132-155523-s152.xlsx]

## Sheet: KRAS_AutopsyC6_onco_GSVA_Post_L
	logFC	AveExpr	t	P.Value	adj.P.Val	B
ATF2_S_UP.V1_DN	0.553655	-0.020917	5.071	4.16847e-05	0.0039392	2.21533
ESC_V6.5_UP_EARLY.V1_DN	0.59739	0.0615846	5.30135	2.3774e-05	0.0039392	2.72788
CAHOY_ASTROGLIAL	0.561726	0.000115175	4.87795	6.69092e-05	0.00421528	1.78267
ATF2_UP.V1_DN	0.465188	-0.0904374	4.21014	0.000347147	0.0164027	0.27481
SNF5_DN.V1_DN	0.470091	-0.0293473	4.09421	0.000462012	0.0166364	0.0130674
BMI1_DN.V1_UP	0.519346	0.0680339	4.03989	0.000528141	0.0166364	-0.109376
E2F1_UP.V1_DN	0.421713	-0.0967581	3.57856	0.00163335	0.0205802	-1.14042
CSR_LATE_UP.V1_DN	0.456229	-0.11036	3.81855	0.000909621	0.0205802	-0.606503
AKT_UP.V1_DN	0.497923	-0.0928	3.60895	0.00151711	0.0205802	-1.07319
MTOR_UP.V1_DN	0.504201	-0.0593554	3.61555	0.00149294	0.0205802	-1.05856
P53_DN.V1_UP	0.459257	-0.0378894	3.83016	0.000884105	0.0205802	-0.58051
ESC_J1_UP_LATE.V1_UP	0.430032	-0.155667	3.57974	0.00162866	0.0205802	-1.13781
CAHOY_OLIGODENDROCUTIC	0.413866	-0.0785827	3.68349	0.00126533	0.0205802	-0.907768
KRAS.DF.V1_UP	0.419956	-0.0563963	3.61262	0.00150363	0.0205802	-1.06505
LEF1_UP.V1_UP	0.422682	0.0662649	3.78049	0.000998443	0.0205802	-0.691593
PTEN_DN.V1_UP	0.379291	-0.0115367	3.53861	0.00179947	0.0206228	-1.22859
YAP1_UP	0.404417	-0.0749819	3.52607	0.00185496	0.0206228	-1.25623
ERB2_UP.V1_UP	0.393469	-0.111847	3.46941	0.00212734	0.0211614	-1.3808
MEK_UP.V1_UP	0.42625	-0.0644217	3.4775	0.00208614	0.0211614	-1.36303
ESC_V6.5_UP_LATE.V1_UP	0.392118	-0.128804	3.35043	0.00283243	0.0267665	-1.64064
CYCLIN_D1_UP.V1_UP	0.390887	-0.0314827	3.1689	0.00436511	0.0330003	-2.03184
BMI1_DN_MEL18_DN.V1_UP	0.398852	0.104328	3.18835	0.00416858	0.0330003	-1.99027
MEL18_DN.V1_UP	0.432116	0.09216	3.17213	0.00433191	0.0330003	-2.02495
IL15_UP.V1_DN	0.350784	0.042389	3.21015	0.00395847	0.0330003	-1.94356
TGFB_UP.V1_UP	0.388658	0.00388224	3.17776	0.00427455	0.0330003	-2.01293
JNK_DN.V1_DN	0.333866	-0.014538	3.10013	0.00513446	0.0373236	-2.17816
BCAT.100_UP.V1_DN	0.346573	0.0036028	3.05793	0.00566956	0.0396869	-2.26737
CSR_EARLY_UP.V1_DN	0.374235	-0.0224387	3.03815	0.0059385	0.0400848	-2.30902
BCAT_GDS748_UP	0.395819	-0.109151	2.98976	0.00664905	0.0405378	-2.41049
P53_DN.V1_DN	0.352093	-0.0547812	2.99656	0.00654442	0.0405378	-2.39626
BMI1_DN_MEL18_DN.V1_DN	0.356837	-0.160755	2.99295	0.00659978	0.0405378	-2.40382
MEL18_DN.V1_DN	0.351606	-0.148507	2.9739	0.00689915	0.0407481	-2.4436
AKT_UP_MTOR_DN.V1_DN	0.337088	-0.148975	2.92931	0.00765159	0.0413186	-2.53633
BMI1_DN.V1_DN	0.349131	-0.194346	2.9368	0.00751992	0.0413186	-2.52079
TGFB_UP.V1_DN	0.318433	-0.0526062	2.95398	0.00722599	0.0413186	-2.48509
CORDENONSI_YAP_CONSERVED_SIGNATURE	0.388338	-0.0456803	2.86322	0.00891259	0.0467911	-2.67268
RAPA_EARLY_UP.V1_DN	0.324962	-0.0799914	2.81171	0.0100305	0.0498884	-2.77804
RAF_UP.V1_DN	0.341028	-0.0670216	2.81614	0.00992936	0.0498884	-2.76901
ESC_J1_UP_EARLY.V1_DN	0.303654	-0.00415464	2.77485	0.0109107	0.0506675	-2.85289
CAHOY_ASTROCYTIC	0.321082	-0.114791	2.77162	0.0109914	0.0506675	-2.85944
SIRNA_EIF4GI_UP	0.303998	-0.201179	2.79041	0.0105304	0.0506675	-2.82133
BCAT_BILD_ET_AL_UP	0.340742	-0.0855151	2.75035	0.0115359	0.0519117	-2.9024
ESC_J1_UP_EARLY.V1_UP	0.294839	-0.0795818	2.68132	0.0134843	0.0592683	-3.04076
VEGF_A_UP.V1_UP	0.299209	-0.0207741	2.60973	0.0158304	0.0650424	-3.18245
RAF_UP.V1_UP	0.30493	-0.121696	2.61859	0.0155206	0.0650424	-3.16502
CRX_DN.V1_DN	0.286923	-0.0610348	2.61851	0.0155233	0.0650424	-3.16518
GLI1_UP.V1_UP	0.35735	-0.196561	2.55294	0.0179585	0.0713844	-3.29346
CYCLIN_D1_KE_.V1_UP	0.293886	-0.100203	2.5153	0.0195133	0.0713844	-3.36633
PRC2_EZH2_UP.V1_UP	0.289156	-0.10213	2.54771	0.0181673	0.0713844	-3.30361
ESC_V6.5_UP_EARLY.V1_UP	0.271131	-0.0165361	2.53638	0.0186276	0.0713844	-3.32558
KRAS.BREAST_UP.V1_DN	0.310853	-0.063554	2.51073	0.0197103	0.0713844	-3.37513
KRAS.LUNG.BREAST_UP.V1_DN	0.298647	-0.033181	2.51841	0.0193803	0.0713844	-3.36033
LEF1_UP.V1_DN	0.294169	-0.116717	2.50368	0.0200178	0.0713844	-3.3887
LTE2_UP.V1_UP	0.262972	-0.207213	2.45953	0.0220488	0.0771707	-3.47322
PIGF_UP.V1_DN	0.28498	-0.0365374	2.43689	0.0231626	0.0795952	-3.51623
GCNP_SHH_UP_LATE.V1_DN	0.273287	-0.0816796	2.40679	0.0247249	0.0834467	-3.5731
RAPA_EARLY_UP.V1_UP	0.264024	-0.0742317	2.38822	0.0257366	0.0853371	-3.60797
CYCLIN_D1_KE_.V1_DN	0.254822	-0.0707293	2.36758	0.0269057	0.0855846	-3.64655
ATM_DN.V1_DN	0.285869	-0.0241569	2.37854	0.0262785	0.0855846	-3.62607
NRL_DN.V1_DN	0.256975	-0.0986683	2.34774	0.0280754	0.0855846	-3.68344
IL2_UP.V1_DN	0.251932	0.0332618	2.3517	0.0278383	0.0855846	-3.6761
HOXA9_DN.V1_UP	0.332337	-0.0605904	2.36286	0.0271794	0.0855846	-3.65533
EGFR_UP.V1_UP	0.288103	-0.117129	2.33217	0.0290258	0.0870775	-3.71227
BRCA1_DN.V1_UP	0.251758	0.0946718	2.3225	0.0296309	0.0872919	-3.73012
ALK_DN.V1_DN	0.256759	-0.0161396	2.31636	0.030021	0.0872919	-3.74143
GCNP_SHH_UP_EARLY.V1_DN	0.25191	-0.0800701	2.28196	0.0322961	0.0907035	-3.80448
CRX_NRL_DN.V1_DN	0.272105	-0.0386039	2.27704	0.0326341	0.0907035	-3.81345
PDGF_ERK_DN.V1_UP	0.23555	-0.132536	2.27984	0.032441	0.0907035	-3.80834
CYCLIN_D1_UP.V1_DN	0.233336	-0.0998597	2.225	0.0364116	0.0983249	-3.90761
KRAS.600.LUNG.BREAST_UP.V1_DN	0.257796	-0.0247165	2.22493	0.0364166	0.0983249	-3.90773
KRAS.KIDNEY_UP.V1_UP	0.341078	-0.0966812	2.2145	0.0372196	0.0990775	-3.92642
AKT_UP_MTOR_DN.V1_UP	0.264613	-0.0935406	2.19449	0.0388065	0.101867	-3.96217
MYC_UP.V1_DN	0.259804	0.0639938	2.14791	0.0427402	0.110656	-4.04458
WNT_UP.V1_UP	0.227703	-0.0395159	2.12886	0.0444502	0.112817	-4.07796
PTEN_DN.V2_UP	0.260822	-0.0311262	2.12538	0.0447688	0.112817	-4.08403
ATM_DN.V1_UP	0.238034	-0.0478311	2.11255	0.0459628	0.114302	-4.10638
RPS14_DN.V1_UP	0.353172	0.0492119	2.10209	0.0469563	0.115256	-4.12452
NOTCH_DN.V1_UP	0.220225	-0.0527417	2.05482	0.051694	0.125259	-4.20581
IL21_UP.V1_DN	0.226976	-0.0208053	2.03912	0.0533602	0.127659	-4.23255
BRCA1_DN.V1_DN	0.211211	-0.0218721	2.02516	0.0548806	0.128064	-4.25619
STK33_UP	0.236968	-0.0770874	2.02513	0.0548847	0.128064	-4.25625
SRC_UP.V1_UP	0.208668	-0.132469	1.9978	0.0579741	0.133623	-4.30223
STK33_SKM_DN	0.213436	-0.105006	1.99074	0.0587976	0.133888	-4.31404
BCAT.100_UP.V1_UP	0.23204	-0.0949458	1.98183	0.0598507	0.134664	-4.3289
GLI1_UP.V1_DN	0.231815	-0.117507	1.96684	0.0616606	0.136507	-4.35381
NOTCH_DN.V1_DN	0.232557	-0.00582748	1.96314	0.0621144	0.136507	-4.35993
DCA_UP.V1_UP	0.213349	-0.0132683	1.95172	0.0635347	0.138024	-4.37879
ESC_V6.5_UP_LATE.V1_DN	0.220597	-0.0350147	1.94491	0.0643957	0.138304	-4.39001
RB_DN.V1_DN	0.249144	-0.115503	1.93776	0.0653101	0.138692	-4.40175
HINATA_NFKB_MATRIX	0.374495	-0.0347604	1.9236	0.0671542	0.140881	-4.4249
PRC2_SUZ12_UP.V1_UP	0.212324	0.0297074	1.91849	0.0678314	0.140881	-4.43323
PRC2_EED_UP.V1_UP	0.195997	-0.126088	1.90865	0.0691519	0.142062	-4.44923
BCAT_GDS748_DN	0.212067	-0.104794	1.88472	0.072457	0.147251	-4.48788
KRAS.LUNG_UP.V1_DN	0.234632	0.0367327	1.86521	0.0752529	0.151306	-4.51913
CAHOY_NEURONAL	0.200503	0.0556851	1.82565	0.0812124	0.16157	-4.58179
E2F1_UP.V1_UP	-0.22379	-0.10439	-1.81699	0.0825697	0.16227	-4.59537
JNK_DN.V1_UP	0.191141	-0.00778851	1.81167	0.0834141	0.16227	-4.6037
ESC_J1_UP_LATE.V1_DN	0.190135	-0.0878463	1.80181	0.0849988	0.16227	-4.61909
IL21_UP.V1_UP	0.219678	-0.0220956	1.80634	0.0842676	0.16227	-4.61203
PKCA_DN.V1_DN	0.194245	-0.0707467	1.78015	0.0885677	0.167393	-4.65264
PRC2_EED_UP.V1_DN	0.20715	0.0456691	1.75495	0.0928844	0.172109	-4.69132
EIF4E_DN	0.19703	-0.0875124	1.75837	0.0922888	0.172109	-4.6861
TBK1.DF_UP	0.191543	-0.0602929	1.71374	0.100329	0.184098	-4.75366
GCNP_SHH_UP_LATE.V1_UP	-0.194286	-0.134072	-1.70835	0.101339	0.184165	-4.76174
WNT_UP.V1_DN	0.199402	-0.0455582	1.65297	0.112232	0.202017	-4.84356
STK33_SKM_UP	0.193799	-0.035146	1.60362	0.122751	0.218868	-4.91471
JAK2_DN.V1_UP	0.177833	0.00608715	1.59343	0.125023	0.220835	-4.92919
KRAS.300_UP.V1_UP	0.173316	-0.0478083	1.57517	0.129181	0.226066	-4.95495
GCNP_SHH_UP_EARLY.V1_UP	-0.176657	-0.147966	-1.54809	0.13556	0.235053	-4.99274
CTIP_DN.V1_DN	0.178811	-0.0194127	1.54237	0.136939	0.235286	-5.00065
P53_DN.V2_DN	0.172608	-0.0844642	1.52655	0.140815	0.239767	-5.02241
EIF4E_UP	0.190481	-0.203023	1.50987	0.145	0.24435	-5.04516
RB_P130_DN.V1_UP	0.174506	-0.0609078	1.50558	0.146093	0.24435	-5.05098
PTEN_DN.V2_DN	0.165288	-0.0469495	1.49302	0.14933	0.245945	-5.06795
PDGF_ERK_DN.V1_DN	0.187406	-0.050141	1.49179	0.149649	0.245945	-5.06959
KRAS.600_UP.V1_UP	0.159729	-0.0221037	1.4747	0.154157	0.25117	-5.09248
STK33_NOMO_UP	0.17081	-0.125844	1.45661	0.159047	0.256922	-5.11646
ERB2_UP.V1_DN	-0.177443	-0.111621	-1.44582	0.162022	0.257501	-5.13065
PDGF_UP.V1_DN	0.175784	-0.00798921	1.44543	0.16213	0.257501	-5.13116
KRAS.300_UP.V1_DN	0.150646	0.01621	1.39665	0.176151	0.277437	-5.19419
PRC2_EZH2_UP.V1_DN	-0.151307	0.00869841	-1.37986	0.181195	0.283024	-5.21547
PKCA_DN.V1_UP	0.149144	-0.145428	1.3101	0.203388	0.311803	-5.30159
KRAS.600_UP.V1_DN	0.147037	-0.00728759	1.31175	0.202837	0.311803	-5.29958
KRAS.PROSTATE_UP.V1_UP	0.147625	0.0268049	1.30655	0.204569	0.311803	-5.30586
CAMP_UP.V1_DN	0.153349	-0.0355936	1.29992	0.206796	0.312675	-5.31383
SINGH_KRAS_DEPENDENCY_SIGNATURE_	-0.300559	0.103033	-1.26292	0.219555	0.329333	-5.35765
SNF5_DN.V1_UP	0.149803	-0.0228602	1.24285	0.226726	0.337412	-5.38097
EGFR_UP.V1_DN	0.139702	-0.0300909	1.22886	0.231827	0.339654	-5.39703
CRX_NRL_DN.V1_UP	0.142281	-0.038694	1.23366	0.230067	0.339654	-5.39154
JAK2_DN.V1_DN	-0.137149	0.033536	-1.20772	0.239703	0.348491	-5.42101
AKT_UP.V1_UP	0.17787	-0.091947	1.18525	0.248292	0.358223	-5.44609
PTEN_DN.V1_DN	0.12725	-0.0596145	1.16199	0.257425	0.368586	-5.47162
MTOR_UP.N4.V1_UP	0.129807	-0.216269	1.13473	0.268437	0.381463	-5.50096
RB_DN.V1_UP	0.121245	-0.164621	1.12467	0.27259	0.384474	-5.51164
ALK_DN.V1_UP	0.153197	-0.0263173	1.1029	0.281735	0.394429	-5.53446
KRAS.50_UP.V1_DN	0.123533	0.0806303	1.09443	0.285352	0.395333	-5.54323
KRAS.KIDNEY_UP.V1_DN	0.138425	0.0760942	1.0916	0.286564	0.395333	-5.54614
CRX_DN.V1_UP	0.110681	-0.0573357	1.0732	0.294561	0.40342	-5.56493
STK33_DN	0.110254	-0.139261	1.05236	0.30381	0.413095	-5.58588
KRAS.AMP.LUNG_UP.V1_DN	0.123755	-0.0091089	1.03795	0.310323	0.418936	-5.60014
NFE2L2.V2	0.108887	-0.137821	0.996688	0.32952	0.441697	-5.64
RB_P107_DN.V1_DN	0.121004	-0.282462	0.979647	0.337683	0.447562	-5.65603
HOXA9_DN.V1_DN	0.112401	-0.120805	0.977684	0.338632	0.447562	-5.65786
HINATA_NFKB_IMMU_INF	-0.201377	-0.0408182	-0.941929	0.356238	0.455668	-5.69061
PIGF_UP.V1_UP	0.117479	-0.187856	0.944728	0.354838	0.455668	-5.68808
DCA_UP.V1_DN	0.101565	0.00984741	0.937693	0.358364	0.455668	-5.69441
PDGF_UP.V1_UP	0.121779	-0.110522	0.935972	0.35923	0.455668	-5.69595
KRAS.50_UP.V1_UP	0.116342	-0.122677	0.937072	0.358677	0.455668	-5.69497
KRAS.BREAST_UP.V1_UP	0.1165	-0.0305722	0.945046	0.354679	0.455668	-5.68779
KRAS.600.LUNG.BREAST_UP.V1_UP	0.113491	0.0273199	0.931125	0.361678	0.455714	-5.70028
CSR_LATE_UP.V1_UP	-0.126141	-0.102977	-0.892295	0.381684	0.474594	-5.7342
PRC1_BMI_UP.V1_DN	0.106601	-0.0588642	0.892915	0.381359	0.474594	-5.73367
KRAS.PROSTATE_UP.V1_DN	0.0920083	-0.0891452	0.874185	0.391258	0.483319	-5.74956
E2F3_UP.V1_DN	-0.120435	0.0519356	-0.868905	0.394078	0.483641	-5.75399
ATF2_S_UP.V1_UP	0.0983755	-0.00766813	0.856304	0.400862	0.488793	-5.76444
VEGF_A_UP.V1_DN	-0.0900562	-0.128537	-0.816979	0.422511	0.505409	-5.79615
ATF2_UP.V1_UP	0.0972659	0.0787617	0.825945	0.417512	0.505409	-5.78905
KRAS.LUNG_UP.V1_UP	0.114329	-0.0232358	0.820947	0.420294	0.505409	-5.79302
RB_P130_DN.V1_DN	0.0917095	-0.188847	0.790507	0.437489	0.518891	-5.81671
KRAS.DF.V1_DN	0.0877681	-0.049366	0.787392	0.439273	0.518891	-5.81909
RPS14_DN.V1_DN	-0.090727	-0.120632	-0.733651	0.470741	0.552609	-5.8587
BCAT_BILD_ET_AL_DN	0.0942315	-0.022318	0.722815	0.477244	0.556785	-5.86636
RELA_DN.V1_UP	0.0836629	-0.0555204	0.715759	0.481507	0.558311	-5.87129
STK33_NOMO_DN	0.0777617	-0.115993	0.708936	0.485649	0.559681	-5.87602
CAMP_UP.V1_UP	0.084887	-0.251135	0.69749	0.492645	0.564302	-5.88385
E2F3_UP.V1_UP	-0.0700437	-0.0643008	-0.648526	0.523213	0.595706	-5.91597
TBK1.DN.48HRS_UP	0.0690733	-0.158095	0.641282	0.527821	0.597355	-5.92053
TBK1.DN.48HRS_DN	0.0794973	-0.187677	0.617546	0.543078	0.610963	-5.93513
RELA_DN.V1_DN	0.0745852	0.0194995	0.585605	0.563972	0.630714	-5.95394
SIRNA_EIF4GI_DN	-0.0609643	-0.146391	-0.559964	0.58104	0.645979	-5.96834
SRC_UP.V1_DN	-0.0626295	0.0224083	-0.501795	0.620689	0.686025	-5.99867
PRC2_SUZ12_UP.V1_DN	0.0532081	-0.0269077	0.473416	0.640479	0.703783	-6.0123
RB_P107_DN.V1_UP	0.053548	0.03618	0.456312	0.652542	0.712893	-6.02013
KRAS.AMP.LUNG_UP.V1_UP	0.0462375	0.010226	0.408138	0.687032	0.746259	-6.04068
YAP1_DN	-0.0439498	-0.046736	-0.398623	0.693931	0.749445	-6.04447
MTOR_UP.N4.V1_DN	0.0483944	-0.0365893	0.388434	0.701348	0.753152	-6.04843
LTE2_UP.V1_DN	0.0437639	0.00841285	0.373332	0.712397	0.760518	-6.05412
PRC1_BMI_UP.V1_UP	-0.0462526	-0.0204489	-0.368081	0.716255	0.760518	-6.05604
KRAS.LUNG.BREAST_UP.V1_UP	0.0486899	0.00376102	0.343215	0.734625	0.775665	-6.06479
MTOR_UP.V1_UP	-0.043061	-0.146587	-0.330054	0.744414	0.781635	-6.06918
IL2_UP.V1_UP	0.0310179	0.0344475	0.210966	0.834814	0.871712	-6.10113
MYC_UP.V1_UP	0.0195282	-0.177344	0.15155	0.880893	0.914773	-6.11183
IL15_UP.V1_UP	-0.020188	0.0109361	-0.13411	0.894509	0.923837	-6.11431
TBK1.DF_DN	-0.0105503	-0.201363	-0.0886238	0.930165	0.955442	-6.11935
P53_DN.V2_UP	-0.0082069	-0.00746915	-0.0605384	0.952262	0.972851	-6.12143
CSR_EARLY_UP.V1_UP	-0.00490915	-0.0930474	-0.0374794	0.970433	0.980812	-6.12255
MEK_UP.V1_DN	-0.00500838	-0.0585711	-0.0430127	0.966071	0.980812	-6.12233
CTIP_DN.V1_UP	-0.00137062	0.0475878	-0.0124249	0.990196	0.992172	-6.12318
NRL_DN.V1_UP	0.00104942	0.0253396	0.00992076	0.992172	0.992172	-6.12321
