# Supplementary material for: Rapid idiosyncratic mechanisms of clinical resistance to KRAS G12C inhibition
Source: J Clin Invest. 2022 Feb 15;132(4):e155523. doi: 10.1172/JCI155523 (PMC8843735; doi:10.1172/JCI155523)
Supplement: Supplemental table 2 [file jci-132-155523-s153.xlsx]

## Sheet: KRAS_AutopsyHallmark_50GeneSet_
	logFC	AveExpr	t	P.Value	adj.P.Val	B
HALLMARK_EPITHELIAL_MESENCHYMAL_TRANSITION	0.854899	0.109751	6.45298	2.44348e-05	0.00122174	2.86728
HALLMARK_ANGIOGENESIS	0.667117	0.0460809	4.80055	0.000372889	0.00932223	0.11709
HALLMARK_WNT_BETA_CATENIN_SIGNALING	0.552022	0.047499	3.98047	0.00164838	0.0226234	-1.377
HALLMARK_NOTCH_SIGNALING	0.588511	-0.0428065	3.81069	0.00226234	0.0226234	-1.69338
HALLMARK_APICAL_JUNCTION	0.572014	0.0451526	3.88453	0.00197073	0.0226234	-1.55559
HALLMARK_G2M_CHECKPOINT	-0.517433	0.016233	-3.33762	0.00552556	0.0333409	-2.57985
HALLMARK_HEDGEHOG_SIGNALING	0.50539	0.0659675	3.32596	0.00564926	0.0333409	-2.6017
HALLMARK_E2F_TARGETS	-0.595016	-0.020668	-3.29414	0.00600135	0.0333409	-2.66131
HALLMARK_COAGULATION	0.441024	-0.168533	3.39548	0.00495077	0.0333409	-2.47137
HALLMARK_TGF_BETA_SIGNALING	0.466932	-0.0640438	2.96481	0.0112282	0.0510373	-3.27518
HALLMARK_MYOGENESIS	0.626696	-0.0512371	2.97058	0.0111058	0.0510373	-3.26451
HALLMARK_UV_RESPONSE_DN	0.567902	-0.0740823	2.77066	0.0162296	0.0676233	-3.63235
HALLMARK_HYPOXIA	0.393643	-0.0856875	2.6631	0.0198866	0.076487	-3.82787
HALLMARK_ADIPOGENESIS	0.346746	-0.33537	2.31308	0.0382196	0.136498	-4.44753
HALLMARK_ESTROGEN_RESPONSE_EARLY	0.272392	-0.0919995	1.80334	0.0951708	0.317236	-5.28045
HALLMARK_FATTY_ACID_METABOLISM	0.229185	-0.397822	1.74288	0.10557	0.329906	-5.37176
HALLMARK_XENOBIOTIC_METABOLISM	0.193214	-0.386116	1.62003	0.129852	0.381919	-5.55134
HALLMARK_CHOLESTEROL_HOMEOSTASIS	0.219794	-0.294607	1.55994	0.143411	0.398365	-5.63607
HALLMARK_APICAL_SURFACE	0.193857	-0.0614217	1.44292	0.173323	0.433307	-5.79475
HALLMARK_OXIDATIVE_PHOSPHORYLATION	0.198972	-0.472208	1.47441	0.164798	0.433307	-5.7529
HALLMARK_APOPTOSIS	0.217158	-0.0437098	1.39978	0.185602	0.441909	-5.85104
HALLMARK_BILE_ACID_METABOLISM	0.16747	-0.407261	1.36559	0.195838	0.445087	-5.89477
HALLMARK_P53_PATHWAY	0.195101	-0.0862951	1.2801	0.223467	0.465556	-6.00054
HALLMARK_PANCREAS_BETA_CELLS	0.215538	-0.191699	1.2876	0.220924	0.465556	-5.99147
HALLMARK_REACTIVE_OXYGEN_SPECIES_PATHWAY	0.154823	-0.334903	1.20092	0.251767	0.503533	-6.09379
HALLMARK_ESTROGEN_RESPONSE_LATE	0.16776	-0.127294	1.09412	0.294283	0.528553	-6.21202
HALLMARK_PROTEIN_SECRETION	0.149464	-0.291197	0.929552	0.369987	0.528553	-6.37607
HALLMARK_COMPLEMENT	0.166846	-0.0521095	0.937223	0.366178	0.528553	-6.36893
HALLMARK_MYC_TARGETS_V1	-0.245634	-0.221616	-1.04198	0.316909	0.528553	-6.26643
HALLMARK_MYC_TARGETS_V2	-0.257245	-0.191876	-1.06579	0.306421	0.528553	-6.24185
HALLMARK_IL2_STAT5_SIGNALING	0.155606	0.00623928	0.93286	0.368341	0.528553	-6.373
HALLMARK_PEROXISOME	0.120134	-0.339793	0.97941	0.345721	0.528553	-6.32877
HALLMARK_ALLOGRAFT_REJECTION	-0.274844	0.14951	-1.01114	0.330883	0.528553	-6.29757
HALLMARK_SPERMATOGENESIS	-0.13247	-0.121692	-1.01421	0.329472	0.528553	-6.2945
HALLMARK_KRAS_SIGNALING_UP	0.165974	-0.0199774	1.03279	0.321027	0.528553	-6.27579
HALLMARK_MITOTIC_SPINDLE	0.116052	0.0132082	0.826873	0.423618	0.588359	-6.46663
HALLMARK_INTERFERON_GAMMA_RESPONSE	-0.181237	0.0845241	-0.741124	0.472141	0.6038	-6.53496
HALLMARK_PI3K_AKT_MTOR_SIGNALING	0.0989248	-0.161351	0.722634	0.48304	0.6038	-6.5488
HALLMARK_MTORC1_SIGNALING	-0.133086	-0.271013	-0.762576	0.459688	0.6038	-6.5185
HALLMARK_GLYCOLYSIS	0.126321	-0.204734	0.736527	0.474837	0.6038	-6.53843
HALLMARK_UV_RESPONSE_UP	0.0757849	-0.177383	0.483804	0.636785	0.776567	-6.69793
HALLMARK_INTERFERON_ALPHA_RESPONSE	-0.100963	0.0947794	-0.434859	0.670984	0.780214	-6.72151
HALLMARK_UNFOLDED_PROTEIN_RESPONSE	-0.0910939	-0.197515	-0.454151	0.657407	0.780214	-6.7125
HALLMARK_HEME_METABOLISM	0.0524959	-0.260176	0.391856	0.70168	0.797364	-6.74021
HALLMARK_TNFA_SIGNALING_VIA_NFKB	0.0489473	-0.0363153	0.225662	0.825066	0.896811	-6.79449
HALLMARK_ANDROGEN_RESPONSE	0.0302778	-0.256523	0.238905	0.815003	0.896811	-6.79122
HALLMARK_IL6_JAK_STAT3_SIGNALING	-0.0324715	-0.0139529	-0.149022	0.883884	0.927099	-6.80975
HALLMARK_KRAS_SIGNALING_DN	0.0186405	-0.0486095	0.141095	0.890015	0.927099	-6.81098
HALLMARK_DNA_REPAIR	0.0164303	-0.214007	0.10628	0.917025	0.93571	-6.81556
HALLMARK_INFLAMMATORY_RESPONSE	0.0190677	0.0726966	0.0822804	0.93571	0.93571	-6.81798
