# Supplementary material for: Rapid idiosyncratic mechanisms of clinical resistance to KRAS G12C inhibition
Source: J Clin Invest. 2022 Feb 15;132(4):e155523. doi: 10.1172/JCI155523 (PMC8843735; doi:10.1172/JCI155523)
Supplement: Supplemental table 3 [file jci-132-155523-s154.xlsx]

## Sheet: KRAS_AutopsyC5_GO_GSVA_Post_LN_
	logFC	AveExpr	t	P.Value	adj.P.Val	B
GO_COLLAGEN_FIBRIL_ORGANIZATION	0.912426	0.199639	6.70101	1.79065e-05	0.0622014	3.01242
GO_POSITIVE_REGULATION_OF_EXTRINSIC_APOPTOTIC_SIGNALING_PATHWAY_IN_ABSENCE_OF_LIGAND	0.794461	-0.0687786	5.70532	8.41318e-05	0.0622014	1.6965
GO_NEGATIVE_REGULATION_OF_CARTILAGE_DEVELOPMENT	0.824271	0.222685	6.22426	3.69277e-05	0.0622014	2.40351
GO_KERATAN_SULFATE_CATABOLIC_PROCESS	0.91911	0.140593	5.80632	7.14631e-05	0.0622014	1.83775
GO_CELL_ADHESION_MEDIATED_BY_INTEGRIN	0.852863	0.132126	5.86387	6.51583e-05	0.0622014	1.91744
GO_CORPUS_CALLOSUM_DEVELOPMENT	0.794183	0.128774	5.7895	7.34249e-05	0.0622014	1.81434
GO_BASEMENT_MEMBRANE_ORGANIZATION	0.904606	-0.0164851	5.49562	0.000118606	0.0751624	1.39761
GO_PLATELET_DERIVED_GROWTH_FACTOR_RECEPTOR_SIGNALING_PATHWAY	0.627212	0.0240539	3.76293	0.00252863	0.078068	-1.33881
GO_ATTACHMENT_OF_SPINDLE_MICROTUBULES_TO_KINETOCHORE	-0.883106	-0.048788	-4.37217	0.000827259	0.078068	-0.328007
GO_POSITIVE_REGULATION_OF_METANEPHROS_DEVELOPMENT	0.709312	0.0778956	4.66976	0.000486604	0.078068	0.148445
GO_CELL_MIGRATION_INVOLVED_IN_HEART_DEVELOPMENT	0.799377	0.0164715	4.42194	0.000756437	0.078068	-0.247447
GO_NEURON_RECOGNITION	0.6041	0.0434963	3.87975	0.00203531	0.078068	-1.14192
GO_OUTFLOW_TRACT_SEPTUM_MORPHOGENESIS	0.68828	0.106792	3.97638	0.00170238	0.078068	-0.980025
GO_REGULATION_OF_MORPHOGENESIS_OF_A_BRANCHING_STRUCTURE	0.547074	0.0204415	3.8936	0.00198377	0.078068	-1.11866
GO_REGULATION_OF_WOUND_HEALING	0.49996	-0.0600458	3.92404	0.00187512	0.078068	-1.0676
GO_NEURON_PROJECTION_EXTENSION	0.555184	0.0436713	3.96202	0.00174808	0.078068	-1.00402
GO_NEGATIVE_REGULATION_OF_GLYCOPROTEIN_BIOSYNTHETIC_PROCESS	0.657239	0.0630493	4.10344	0.00134788	0.078068	-0.768655
GO_NEGATIVE_REGULATION_OF_STRIATED_MUSCLE_CELL_DIFFERENTIATION	0.515158	0.0693031	3.79368	0.00238793	0.078068	-1.28685
GO_POSITIVE_REGULATION_OF_EPITHELIAL_TO_MESENCHYMAL_TRANSITION	0.581261	0.0473413	4.19706	0.00113605	0.078068	-0.614106
GO_REGULATION_OF_CARTILAGE_DEVELOPMENT	0.757996	0.0622505	4.86418	0.000346137	0.078068	0.452527
GO_REGULATION_OF_COAGULATION	0.516044	-0.0652396	3.88755	0.00200611	0.078068	-1.12881
GO_REGULATION_OF_PHOSPHOLIPASE_C_ACTIVITY	0.581179	0.0706044	3.82409	0.00225671	0.078068	-1.23558
GO_DETECTION_OF_MECHANICAL_STIMULUS_INVOLVED_IN_SENSORY_PERCEPTION	0.545077	0.0181479	3.77523	0.00247136	0.078068	-1.31802
GO_NEGATIVE_REGULATION_OF_PLATELET_ACTIVATION	0.730596	0.0702954	4.87539	0.000339454	0.078068	0.469884
GO_RETINAL_GANGLION_CELL_AXON_GUIDANCE	0.713605	0.123445	4.92571	0.000311086	0.078068	0.547525
GO_NEURON_PROJECTION_EXTENSION_INVOLVED_IN_NEURON_PROJECTION_GUIDANCE	0.712657	0.212563	5.0288	0.00026043	0.078068	0.705312
GO_ROUNDABOUT_SIGNALING_PATHWAY	0.847574	0.19985	4.78989	0.000394018	0.078068	0.337036
GO_MAMMARY_GLAND_EPITHELIUM_DEVELOPMENT	0.482798	-0.033927	3.83445	0.00221371	0.078068	-1.21812
GO_BARBED_END_ACTIN_FILAMENT_CAPPING	0.545866	0.0636114	3.96723	0.00173136	0.078068	-0.995313
GO_CELL_MIGRATION_INVOLVED_IN_SPROUTING_ANGIOGENESIS	0.78348	-0.0555279	3.77808	0.00245829	0.078068	-1.31321
GO_POSITIVE_REGULATION_OF_RHO_PROTEIN_SIGNAL_TRANSDUCTION	0.746456	0.0546373	4.40872	0.000774617	0.078068	-0.268816
GO_REGULATION_OF_SMOOTH_MUSCLE_CONTRACTION	0.591115	0.024493	3.83665	0.00220466	0.078068	-1.21441
GO_VASCULAR_ENDOTHELIAL_GROWTH_FACTOR_RECEPTOR_SIGNALING_PATHWAY	0.525052	0.0116586	3.77095	0.00249111	0.078068	-1.32524
GO_MULTICELLULAR_ORGANISMAL_MACROMOLECULE_METABOLIC_PROCESS	0.650462	0.0389052	3.78024	0.00244841	0.078068	-1.30955
GO_CELLULAR_COMPONENT_MAINTENANCE	0.668041	-0.0446654	4.4699	0.000694124	0.078068	-0.170137
GO_REGULATION_OF_FIBROBLAST_MIGRATION	0.613952	0.120587	4.4105	0.000772139	0.078068	-0.265934
GO_INDUCTION_OF_POSITIVE_CHEMOTAXIS	0.869457	0.0211638	3.9279	0.00186177	0.078068	-1.06112
GO_CELL_MATRIX_ADHESION	0.611826	0.0324138	4.04342	0.00150475	0.078068	-0.868272
GO_FIBRIL_ORGANIZATION	0.799952	0.0546879	4.02647	0.00155238	0.078068	-0.896487
GO_POSITIVE_REGULATION_OF_MEMBRANE_DEPOLARIZATION	0.639411	0.0621332	4.21173	0.00110612	0.078068	-0.589994
GO_SPINDLE_CHECKPOINT	-0.579869	0.0024555	-4.16866	0.00119643	0.078068	-0.660889
GO_REGULATION_OF_EXTRACELLULAR_MATRIX_ORGANIZATION	0.552395	-0.0449843	3.85041	0.00214907	0.078068	-1.19124
GO_REGULATION_OF_ORGAN_FORMATION	0.592825	0.0537284	3.88263	0.00202447	0.078068	-1.13708
GO_CELL_SUBSTRATE_ADHESION	0.611753	0.028946	3.94486	0.00180433	0.078068	-1.03272
GO_MITOCHONDRIAL_CALCIUM_ION_HOMEOSTASIS	0.610211	-0.209546	3.75541	0.00256428	0.078068	-1.35152
GO_NEGATIVE_REGULATION_OF_ORGAN_GROWTH	0.680366	-0.0398053	3.88498	0.00201566	0.078068	-1.13312
GO_NEGATIVE_REGULATION_OF_COAGULATION	0.543079	-0.0685523	4.03368	0.00153195	0.078068	-0.88449
GO_ENDOTHELIAL_CELL_MIGRATION	0.597947	0.00144639	4.0294	0.00154403	0.078068	-0.891603
GO_NEGATIVE_REGULATION_OF_FIBROBLAST_GROWTH_FACTOR_RECEPTOR_SIGNALING_PATHWAY	0.675217	0.066482	4.32565	0.000899682	0.078068	-0.403618
GO_CHONDROITIN_SULFATE_PROTEOGLYCAN_BIOSYNTHETIC_PROCESS	0.535928	0.11006	4.05952	0.00146092	0.078068	-0.841519
GO_MELANIN_METABOLIC_PROCESS	0.532338	0.0492205	3.75434	0.00256942	0.078068	-1.35333
GO_NEGATIVE_REGULATION_OF_CHROMOSOME_SEGREGATION	-0.534035	-0.0217981	-3.93333	0.00184318	0.078068	-1.05203
GO_NEGATIVE_REGULATION_OF_TYPE_2_IMMUNE_RESPONSE	0.51843	0.0539413	3.81806	0.00228212	0.078068	-1.24573
GO_ORGAN_FORMATION	0.584777	0.012236	4.13917	0.00126261	0.078068	-0.709557
GO_EPITHELIAL_CELL_CELL_ADHESION	0.783988	-0.0108256	4.26184	0.00100986	0.078068	-0.507801
GO_POSITIVE_REGULATION_OF_BMP_SIGNALING_PATHWAY	0.702034	0.00235197	3.95201	0.00178066	0.078068	-1.02076
GO_HEMIDESMOSOME_ASSEMBLY	0.743837	0.0459482	5.19771	0.000195245	0.078068	0.960051
GO_REGULATION_OF_SUBSTRATE_ADHESION_DEPENDENT_CELL_SPREADING	0.540636	-0.0316156	4.01948	0.00157246	0.078068	-0.908123
GO_REGULATION_OF_KIDNEY_DEVELOPMENT	0.503868	0.104247	3.79736	0.00237165	0.078068	-1.28065
GO_DERMATAN_SULFATE_PROTEOGLYCAN_METABOLIC_PROCESS	0.688933	0.125669	4.35396	0.000854867	0.078068	-0.357576
GO_NEGATIVE_REGULATION_OF_SMOOTH_MUSCLE_CELL_MIGRATION	0.593443	-0.157252	4.00768	0.00160698	0.078068	-0.927786
GO_SPROUTING_ANGIOGENESIS	0.720977	0.0212229	3.84534	0.0021694	0.078068	-1.19978
GO_PROTEOGLYCAN_METABOLIC_PROCESS	0.518994	0.00440392	3.95059	0.00178536	0.078068	-1.02314
GO_SULFUR_COMPOUND_CATABOLIC_PROCESS	0.523667	-0.0291144	3.91477	0.00190755	0.078068	-1.08314
GO_PROTEIN_KINASE_C_ACTIVATING_G_PROTEIN_COUPLED_RECEPTOR_SIGNALING_PATHWAY	0.560907	0.152297	4.49781	0.000660339	0.078068	-0.125301
GO_VASOCONSTRICTION	0.652425	0.0149588	3.75842	0.00254995	0.078068	-1.34643
GO_BEHAVIORAL_RESPONSE_TO_PAIN	0.578352	-0.0121309	3.76382	0.00252443	0.078068	-1.3373
GO_REGULATION_OF_HEART_MORPHOGENESIS	0.599436	0.0551642	4.00972	0.00160096	0.078068	-0.92439
GO_POSITIVE_REGULATION_OF_SMOOTH_MUSCLE_CONTRACTION	0.563766	0.0450031	3.87984	0.00203495	0.078068	-1.14176
GO_TISSUE_MIGRATION	0.60508	0.0317452	4.33164	0.000890003	0.078068	-0.39387
GO_CELL_AGGREGATION	0.661713	0.0661337	4.17626	0.00117995	0.078068	-0.648356
GO_ENDODERMAL_CELL_DIFFERENTIATION	0.482865	0.0400601	3.83807	0.00219888	0.078068	-1.21203
GO_REGULATION_OF_FIBROBLAST_GROWTH_FACTOR_RECEPTOR_SIGNALING_PATHWAY	0.528313	0.0333878	3.84318	0.0021781	0.078068	-1.20341
GO_BRANCHING_INVOLVED_IN_URETERIC_BUD_MORPHOGENESIS	0.651197	0.0785593	4.24031	0.00105011	0.078068	-0.543079
GO_VASCULAR_SMOOTH_MUSCLE_CONTRACTION	0.80268	-0.0551651	4.33049	0.000891858	0.078068	-0.395747
GO_REGULATION_OF_CHONDROCYTE_DIFFERENTIATION	0.745025	0.0914902	5.14966	0.000211835	0.078068	0.888071
GO_GLOMERULUS_DEVELOPMENT	0.713341	0.0686002	3.89092	0.00199363	0.078068	-1.12316
GO_MESONEPHRIC_TUBULE_MORPHOGENESIS	0.601797	0.0627812	4.05485	0.00147351	0.078068	-0.849281
GO_CHONDROITIN_SULFATE_BIOSYNTHETIC_PROCESS	0.49446	0.126898	3.75661	0.00255856	0.078068	-1.34949
GO_VASODILATION	0.538282	-0.15687	3.77373	0.00247827	0.078068	-1.32055
GO_NEURONAL_ION_CHANNEL_CLUSTERING	0.588879	0.0488575	4.16506	0.00120431	0.078068	-0.666822
GO_ORGAN_INDUCTION	0.649351	0.0990453	3.88256	0.00202474	0.078068	-1.1372
GO_POSITIVE_REGULATION_OF_URINE_VOLUME	0.667676	0.0919122	4.18943	0.00115196	0.078068	-0.626666
GO_REGULATION_OF_SMOOTH_MUSCLE_CELL_MIGRATION	0.668807	0.0305621	5.26197	0.000175159	0.078068	1.05571
GO_REGULATION_OF_GLOMERULUS_DEVELOPMENT	0.678026	0.0741293	4.12245	0.00130181	0.078068	-0.737198
GO_SUBSTRATE_ADHESION_DEPENDENT_CELL_SPREADING	0.696459	0.0822548	4.23133	0.00106739	0.078068	-0.557812
GO_REGULATION_OF_BLOOD_VESSEL_ENDOTHELIAL_CELL_MIGRATION	0.69668	0.000854428	3.78479	0.00242779	0.078068	-1.30188
GO_POSITIVE_REGULATION_OF_VASCULAR_PERMEABILITY	0.671445	0.0316362	4.53705	0.000615699	0.078068	-0.0624481
GO_BLOOD_VESSEL_REMODELING	0.691251	0.0633305	4.90526	0.000322304	0.078068	0.516019
GO_NEGATIVE_REGULATION_OF_GLYCOPROTEIN_METABOLIC_PROCESS	0.711439	0.0273035	4.69119	0.000468559	0.078068	0.182252
GO_POSITIVE_REGULATION_OF_SMOOTH_MUSCLE_CELL_MIGRATION	0.650461	0.0842832	4.83122	0.000366581	0.078068	0.401401
GO_VENTRICULAR_CARDIAC_MUSCLE_CELL_ACTION_POTENTIAL	0.664392	-0.0218006	4.13831	0.0012646	0.078068	-0.710977
GO_TISSUE_REMODELING	0.545158	0.0806557	4.29712	0.000947328	0.078068	-0.450143
GO_REGULATION_OF_CELL_SUBSTRATE_ADHESION	0.574731	0.0213005	3.97466	0.00170779	0.078068	-0.982896
GO_MESODERMAL_CELL_DIFFERENTIATION	0.671816	0.111768	3.83666	0.00220462	0.078068	-1.21439
GO_ACTIN_FILAMENT_POLYMERIZATION	0.571126	-0.0696766	4.62296	0.000528568	0.078068	0.0743789
GO_CYCLOOXYGENASE_PATHWAY	0.703152	-0.0255584	3.94107	0.00181701	0.078068	-1.03907
GO_PROTEOGLYCAN_BIOSYNTHETIC_PROCESS	0.526597	-0.0160894	4.09042	0.00138042	0.078068	-0.79023
GO_LAMELLIPODIUM_ORGANIZATION	0.56965	0.0101463	4.1918	0.001147	0.078068	-0.622773
GO_CARTILAGE_DEVELOPMENT_INVOLVED_IN_ENDOCHONDRAL_BONE_MORPHOGENESIS	0.646046	0.147068	4.33374	0.000886636	0.078068	-0.390454
GO_REGULATION_OF_CATENIN_IMPORT_INTO_NUCLEUS	0.701867	-0.0156579	4.41171	0.000770464	0.078068	-0.263979
GO_GLOMERULAR_EPITHELIUM_DEVELOPMENT	0.754055	0.0947833	4.71544	0.00044898	0.078068	0.220418
GO_POSITIVE_REGULATION_OF_WOUND_HEALING	0.560315	-0.123124	4.11523	0.00131911	0.078068	-0.749142
GO_REGULATION_OF_METANEPHROS_DEVELOPMENT	0.6195	0.103918	4.00532	0.00161398	0.078068	-0.931725
GO_CELLULAR_RESPONSE_TO_AMINO_ACID_STIMULUS	0.509446	-0.0623439	4.14928	0.00123949	0.078068	-0.692849
GO_COCHLEA_DEVELOPMENT	0.587666	0.080193	3.89818	0.00196702	0.078068	-1.11097
GO_POSITIVE_REGULATION_OF_PROTEIN_DEPOLYMERIZATION	0.526388	-0.0752848	3.98065	0.00168902	0.078068	-0.972884
GO_REGULATION_OF_PHOSPHOLIPID_BIOSYNTHETIC_PROCESS	0.653322	0.00748664	3.96337	0.00174373	0.078068	-1.00176
GO_SOMATIC_STEM_CELL_DIVISION	0.606157	0.0714696	3.76793	0.00250516	0.078068	-1.33035
GO_PRE_MIRNA_PROCESSING	-0.609448	-0.213332	-3.88678	0.00200895	0.078068	-1.1301
GO_CONVERGENT_EXTENSION	0.789254	0.0131105	3.96826	0.00172806	0.078068	-0.993589
GO_POSITIVE_REGULATION_OF_DNA_RECOMBINATION	-0.684811	0.127773	-3.75844	0.00254984	0.078068	-1.34639
GO_EPITHELIAL_CELL_DIFFERENTIATION_INVOLVED_IN_KIDNEY_DEVELOPMENT	0.794856	0.0690678	4.38932	0.000802117	0.078068	-0.300218
GO_POSITIVE_REGULATION_OF_OSTEOBLAST_PROLIFERATION	0.705342	0.0295481	3.94503	0.00180379	0.078068	-1.03245
GO_RETINA_VASCULATURE_DEVELOPMENT_IN_CAMERA_TYPE_EYE	0.871215	0.0409592	3.96395	0.00174186	0.078068	-1.0008
GO_BONE_MORPHOGENESIS	0.627138	0.0717717	3.80831	0.00232384	0.078068	-1.26217
GO_SUBSTRATE_DEPENDENT_CELL_MIGRATION	0.620112	0.040864	3.97237	0.00171502	0.078068	-0.986725
GO_NEGATIVE_REGULATION_OF_ORGANIC_ACID_TRANSPORT	0.680747	0.0355991	3.7642	0.00252263	0.078068	-1.33665
GO_REGULATION_OF_CELL_FATE_SPECIFICATION	0.816817	0.0407806	3.93025	0.0018537	0.078068	-1.05719
GO_POSITIVE_REGULATION_OF_CATENIN_IMPORT_INTO_NUCLEUS	0.718252	-0.0813806	4.0412	0.0015109	0.078068	-0.871967
GO_REGULATION_OF_RENAL_SYSTEM_PROCESS	0.726792	0.0238148	4.58315	0.000567227	0.078068	0.0111141
GO_CRANIOFACIAL_SUTURE_MORPHOGENESIS	0.724794	0.160401	3.95193	0.00178094	0.078068	-1.0209
GO_POSITIVE_REGULATION_OF_ENDOTHELIAL_CELL_PROLIFERATION	0.598503	-0.00362909	3.86876	0.00207717	0.078068	-1.16038
GO_PLATELET_DEGRANULATION	0.562175	-0.145951	3.84847	0.00215682	0.078068	-1.19451
GO_MESENCHYME_MORPHOGENESIS	0.739979	0.0569761	3.90788	0.00193201	0.078068	-1.09469
GO_AMINOGLYCAN_CATABOLIC_PROCESS	0.563895	0.032777	3.94335	0.00180938	0.078068	-1.03526
GO_POSITIVE_REGULATION_OF_CELL_SUBSTRATE_ADHESION	0.582877	0.0178163	4.1075	0.00133791	0.078068	-0.761937
GO_MUSCLE_CELL_MIGRATION	0.832054	0.177742	4.66252	0.00049286	0.078068	0.137012
GO_POSITIVE_REGULATION_OF_CHONDROCYTE_DIFFERENTIATION	0.725555	-0.0219471	4.21623	0.0010971	0.078068	-0.582595
GO_AXONAL_FASCICULATION	0.630152	0.0942588	4.00001	0.00162984	0.078068	-0.940578
GO_NEGATIVE_REGULATION_OF_HEART_GROWTH	0.780899	0.0468744	4.23469	0.0010609	0.078068	-0.552303
GO_REGULATION_OF_MULTICELLULAR_ORGANISMAL_METABOLIC_PROCESS	0.466633	0.0564145	3.83472	0.00221257	0.078068	-1.21766
GO_AXON_EXTENSION	0.64746	0.0943592	3.92211	0.00188183	0.078068	-1.07084
GO_DERMATAN_SULFATE_METABOLIC_PROCESS	0.695786	0.144715	4.63304	0.000519225	0.078068	0.0903531
GO_RENAL_SYSTEM_PROCESS_INVOLVED_IN_REGULATION_OF_SYSTEMIC_ARTERIAL_BLOOD_PRESSURE	0.611601	-0.0816125	3.81755	0.00228431	0.078068	-1.2466
GO_POSITIVE_REGULATION_OF_BLOOD_VESSEL_ENDOTHELIAL_CELL_MIGRATION	0.75797	0.0259761	4.02123	0.00156741	0.078068	-0.905209
GO_THYROID_GLAND_DEVELOPMENT	0.505266	0.0445442	3.93162	0.00184902	0.078068	-1.0549
GO_PLATELET_AGGREGATION	0.567494	0.0809012	4.28829	0.000962584	0.078068	-0.464551
GO_NEGATIVE_REGULATION_OF_CHONDROCYTE_DIFFERENTIATION	0.648433	0.265052	4.15628	0.00122375	0.078068	-0.681298
GO_POSITIVE_REGULATION_OF_MESONEPHROS_DEVELOPMENT	0.587866	0.108596	4.04045	0.00151298	0.078068	-0.873212
GO_REGULATION_OF_DEVELOPMENTAL_PIGMENTATION	0.572231	-0.00448418	3.89485	0.00197916	0.078068	-1.11655
GO_EXTRACELLULAR_FIBRIL_ORGANIZATION	0.797575	0.0937929	4.19341	0.00114363	0.078068	-0.62011
GO_NEGATIVE_CHEMOTAXIS	0.627977	0.0704344	3.8199	0.00227434	0.078068	-1.24264
GO_LAMELLIPODIUM_ASSEMBLY	0.585515	-0.00058568	4.30976	0.000925898	0.078068	-0.429511
GO_NEGATIVE_REGULATION_OF_SUBSTRATE_ADHESION_DEPENDENT_CELL_SPREADING	0.653703	0.0797197	4.31631	0.000915008	0.078068	-0.418844
GO_EXTRACELLULAR_STRUCTURE_ORGANIZATION	0.671175	0.074817	5.02347	0.000262826	0.078068	0.697191
GO_POSITIVE_REGULATION_OF_FIBROBLAST_MIGRATION	0.660459	0.170943	3.74721	0.00260379	0.0784453	-1.36539
GO_CHONDROITIN_SULFATE_PROTEOGLYCAN_METABOLIC_PROCESS	0.518927	0.0537796	3.74445	0.0026172	0.0784453	-1.37005
GO_FOREBRAIN_NEURON_DEVELOPMENT	0.526366	0.0402335	3.69343	0.00287861	0.0798431	-1.45647
GO_CARTILAGE_DEVELOPMENT	0.571419	0.0664705	3.68357	0.00293213	0.0798431	-1.4732
GO_POSITIVE_REGULATION_OF_FIBROBLAST_PROLIFERATION	0.483061	0.0842434	3.7166	0.00275677	0.0798431	-1.41721
GO_NOTCH_RECEPTOR_PROCESSING	0.675291	-0.0536708	3.68965	0.00289902	0.0798431	-1.46289
GO_APOPTOTIC_CELL_CLEARANCE	0.59406	-0.115594	3.71748	0.00275223	0.0798431	-1.41572
GO_REGULATION_OF_EXTRACELLULAR_MATRIX_ASSEMBLY	0.775715	-0.0521919	3.71711	0.00275412	0.0798431	-1.41634
GO_DETECTION_OF_MECHANICAL_STIMULUS	0.531199	0.0206347	3.72544	0.00271164	0.0798431	-1.40223
GO_BONE_DEVELOPMENT	0.580122	0.0526411	3.68186	0.00294154	0.0798431	-1.47611
GO_POSITIVE_REGULATION_OF_STEM_CELL_DIFFERENTIATION	0.508686	0.0248778	3.69381	0.00287656	0.0798431	-1.45583
GO_EXTRACELLULAR_REGULATION_OF_SIGNAL_TRANSDUCTION	0.509436	0.164325	3.69828	0.00285268	0.0798431	-1.44826
GO_REGULATION_OF_MACROPHAGE_CYTOKINE_PRODUCTION	0.73857	0.0785995	3.68001	0.0029517	0.0798431	-1.47924
GO_RECEPTOR_INTERNALIZATION	0.473886	-0.0612979	3.67674	0.00296982	0.0798431	-1.4848
GO_DSRNA_FRAGMENTATION	-0.524713	-0.151023	-3.71327	0.00277394	0.0798431	-1.42285
GO_INTEGRIN_MEDIATED_SIGNALING_PATHWAY	0.510047	0.0624362	3.67919	0.00295626	0.0798431	-1.48064
GO_POSITIVE_REGULATION_OF_PHOSPHATIDYLINOSITOL_3_KINASE_SIGNALING	0.497722	-0.0605292	3.70356	0.00282469	0.0798431	-1.43931
GO_MESONEPHROS_DEVELOPMENT	0.571563	0.0317518	3.68178	0.00294196	0.0798431	-1.47624
GO_RECEPTOR_CLUSTERING	0.470491	-0.088179	3.70532	0.00281542	0.0798431	-1.43632
GO_NEGATIVE_REGULATION_OF_LOCOMOTION	0.501701	-0.0336496	3.67199	0.00299631	0.08007	-1.49286
GO_MEMBRANE_DEPOLARIZATION	0.476361	0.0387332	3.59563	0.0034568	0.0801478	-1.62267
GO_MAMMARY_GLAND_MORPHOGENESIS	0.537711	0.020428	3.5945	0.00346408	0.0801478	-1.62458
GO_EPIDERMIS_MORPHOGENESIS	0.488578	0.131671	3.58751	0.0035098	0.0801478	-1.63649
GO_REGULATION_OF_PHOSPHATIDYLINOSITOL_3_KINASE_ACTIVITY	0.472195	0.0355684	3.55657	0.00371956	0.0801478	-1.6892
GO_POSITIVE_REGULATION_OF_LIPID_KINASE_ACTIVITY	0.477443	0.0354663	3.5516	0.00375443	0.0801478	-1.69768
GO_NEGATIVE_REGULATION_OF_BLOOD_VESSEL_ENDOTHELIAL_CELL_MIGRATION	0.7598	0.0255786	3.62123	0.00329489	0.0801478	-1.57911
GO_ENDOCARDIAL_CUSHION_DEVELOPMENT	0.685716	-0.00640844	3.55426	0.00373575	0.0801478	-1.69315
GO_CHROMOSOME_LOCALIZATION_TO_NUCLEAR_ENVELOPE_INVOLVED_IN_HOMOLOGOUS_CHROMOSOME_SEGREGATION	-0.598339	-0.101618	-3.62309	0.00328343	0.0801478	-1.57595
GO_NEGATIVE_REGULATION_OF_MYOTUBE_DIFFERENTIATION	0.485137	0.0689989	3.58464	0.00352878	0.0801478	-1.64139
GO_REGULATION_OF_SMAD_PROTEIN_IMPORT_INTO_NUCLEUS	0.63106	0.0351471	3.60645	0.00338736	0.0801478	-1.60425
GO_EXTRACELLULAR_MATRIX_ASSEMBLY	0.766011	0.0906783	3.57197	0.0036136	0.0801478	-1.66296
GO_SKELETAL_SYSTEM_DEVELOPMENT	0.506118	0.0514737	3.61422	0.0033384	0.0801478	-1.59103
GO_ENDOCARDIAL_CUSHION_MORPHOGENESIS	0.715666	-0.00666915	3.61375	0.00334137	0.0801478	-1.59183
GO_REGULATION_OF_MESONEPHROS_DEVELOPMENT	0.517635	0.0985658	3.55109	0.00375806	0.0801478	-1.69855
GO_AMEBOIDAL_TYPE_CELL_MIGRATION	0.514489	0.0261906	3.56478	0.00366269	0.0801478	-1.67521
GO_NEGATIVE_REGULATION_OF_WOUND_HEALING	0.532358	-0.0748786	3.58732	0.00351105	0.0801478	-1.63681
GO_BLOOD_VESSEL_ENDOTHELIAL_CELL_MIGRATION	0.707908	-0.0774382	3.58704	0.00351288	0.0801478	-1.63729
GO_NEGATIVE_REGULATION_OF_ANION_TRANSPORT	0.555624	0.0347876	3.65001	0.00312207	0.0801478	-1.53019
GO_MESENCHYMAL_CELL_DIFFERENTIATION	0.547755	0.0411046	3.55144	0.00375557	0.0801478	-1.69795
GO_REGULATION_OF_ADHERENS_JUNCTION_ORGANIZATION	0.657149	-0.0102452	3.57743	0.00357679	0.0801478	-1.65366
GO_POSITIVE_REGULATION_OF_PHOSPHOLIPID_METABOLIC_PROCESS	0.503989	-0.000573476	3.59504	0.0034606	0.0801478	-1.62367
GO_COMPLEMENT_ACTIVATION_ALTERNATIVE_PATHWAY	0.557451	-0.284506	3.61123	0.00335715	0.0801478	-1.59611
GO_APPENDAGE_DEVELOPMENT	0.552619	0.0886984	3.59791	0.00344202	0.0801478	-1.61878
GO_POSITIVE_REGULATION_OF_RECEPTOR_INTERNALIZATION	0.462022	-0.112624	3.65551	0.00309008	0.0801478	-1.52084
GO_NEGATIVE_REGULATION_OF_SKELETAL_MUSCLE_TISSUE_DEVELOPMENT	0.714702	0.0513348	3.60357	0.0034057	0.0801478	-1.60915
GO_RESPONSE_TO_LOW_DENSITY_LIPOPROTEIN_PARTICLE	0.533789	-0.0688742	3.63683	0.00320003	0.0801478	-1.55258
GO_CELL_SUBSTRATE_JUNCTION_ASSEMBLY	0.636669	0.0623589	3.65515	0.00309216	0.0801478	-1.52145
GO_REGULATION_OF_CELLULAR_RESPONSE_TO_VASCULAR_ENDOTHELIAL_GROWTH_FACTOR_STIMULUS	0.768557	-0.0744869	3.56993	0.00362749	0.0801478	-1.66644
GO_NEGATIVE_REGULATION_OF_CALCIUM_ION_TRANSPORT	0.480122	-0.0369953	3.55471	0.0037326	0.0801478	-1.69238
GO_POSITIVE_REGULATION_OF_EPITHELIAL_CELL_MIGRATION	0.577768	0.0023136	3.59811	0.00344073	0.0801478	-1.61844
GO_UROGENITAL_SYSTEM_DEVELOPMENT	0.51454	6.87326e-05	3.59138	0.00348444	0.0801478	-1.6299
GO_REGULATION_OF_PROTEIN_AUTOPHOSPHORYLATION	0.484299	-0.0210519	3.57205	0.00361309	0.0801478	-1.66283
GO_MESENCHYME_DEVELOPMENT	0.564105	0.0296924	3.62908	0.00324679	0.0801478	-1.56576
GO_SEMAPHORIN_PLEXIN_SIGNALING_PATHWAY_INVOLVED_IN_NEURON_PROJECTION_GUIDANCE	0.613406	0.1802	3.58808	0.00350609	0.0801478	-1.63553
GO_COCHLEA_MORPHOGENESIS	0.530726	0.183442	3.63738	0.00319671	0.0801478	-1.55164
GO_EPITHELIAL_TO_MESENCHYMAL_TRANSITION_INVOLVED_IN_ENDOCARDIAL_CUSHION_FORMATION	0.817847	0.0377153	3.62968	0.00324317	0.0801478	-1.56474
GO_ENDOCHONDRAL_BONE_MORPHOGENESIS	0.614116	0.108932	3.6066	0.00338644	0.0801478	-1.604
GO_NEPHRON_DEVELOPMENT	0.600762	0.0528105	3.58442	0.00353021	0.0801478	-1.64175
GO_ANGIOGENESIS	0.553289	-0.00740838	3.57636	0.00358396	0.0801478	-1.65548
GO_NEGATIVE_REGULATION_OF_ESTABLISHMENT_OF_PROTEIN_LOCALIZATION_TO_PLASMA_MEMBRANE	0.504461	-0.195259	3.56444	0.00366503	0.0801478	-1.67579
GO_SKELETAL_SYSTEM_MORPHOGENESIS	0.552674	0.0731034	3.58464	0.00352874	0.0801478	-1.64138
GO_INNERVATION	0.506532	-0.0598242	3.57745	0.00357665	0.0801478	-1.65362
GO_NEGATIVE_REGULATION_OF_CALCIUM_ION_IMPORT	0.588878	-0.00580614	3.54694	0.00378744	0.0803879	-1.70563
GO_VASCULAR_ENDOTHELIAL_GROWTH_FACTOR_SIGNALING_PATHWAY	0.771308	0.0577761	3.53973	0.00383908	0.0807712	-1.71792
GO_REGULATION_OF_ESTABLISHMENT_OF_PLANAR_POLARITY_INVOLVED_IN_NEURAL_TUBE_CLOSURE	0.571787	0.12008	3.52769	0.00392684	0.0807712	-1.73845
GO_METANEPHROS_DEVELOPMENT	0.524337	0.0615416	3.53246	0.00389184	0.0807712	-1.73032
GO_NEGATIVE_REGULATION_OF_ADHERENS_JUNCTION_ORGANIZATION	0.83103	0.033298	3.51887	0.00399251	0.0807712	-1.75351
GO_NEGATIVE_REGULATION_OF_POTASSIUM_ION_TRANSPORT	0.503233	-0.00648376	3.52082	0.00397787	0.0807712	-1.75018
GO_REGULATION_OF_OSTEOBLAST_PROLIFERATION	0.573715	0.0614128	3.51469	0.00402399	0.0807712	-1.76064
GO_NEGATIVE_REGULATION_OF_EMBRYONIC_DEVELOPMENT	0.603059	0.105468	3.5188	0.00399299	0.0807712	-1.75362
GO_REGULATION_OF_ANOIKIS	0.657373	-0.0046763	3.52345	0.0039583	0.0807712	-1.7457
GO_FUCOSYLATION	0.525431	0.079167	3.51686	0.00400762	0.0807712	-1.75694
GO_CONNECTIVE_TISSUE_DEVELOPMENT	0.559968	0.0346111	3.52135	0.00397396	0.0807712	-1.74928
GO_REGULATION_OF_CELL_MATRIX_ADHESION	0.510686	0.0175786	3.51725	0.00400465	0.0807712	-1.75627
GO_CELLULAR_RESPONSE_TO_VASCULAR_ENDOTHELIAL_GROWTH_FACTOR_STIMULUS	0.676367	-0.00630391	3.52699	0.00393203	0.0807712	-1.73965
GO_NEGATIVE_REGULATION_OF_RESPONSE_TO_FOOD	0.657753	-0.108048	3.50675	0.00408452	0.0809223	-1.7742
GO_EPHRIN_RECEPTOR_SIGNALING_PATHWAY	0.473838	-0.0161439	3.50652	0.00408625	0.0809223	-1.77459
GO_KIDNEY_MORPHOGENESIS	0.506066	0.055571	3.50708	0.00408193	0.0809223	-1.77362
GO_POSITIVE_REGULATION_OF_ENDOTHELIAL_CELL_CHEMOTAXIS	0.678053	0.0733722	3.50069	0.00413133	0.0811678	-1.78455
GO_NEGATIVE_REGULATION_OF_CELL_SUBSTRATE_ADHESION	0.629669	0.00848256	3.49576	0.00416977	0.0811678	-1.79296
GO_NEPHRON_EPITHELIUM_DEVELOPMENT	0.565385	0.0315128	3.4955	0.00417184	0.0811678	-1.79341
GO_NEGATIVE_REGULATION_OF_MUSCLE_TISSUE_DEVELOPMENT	0.659003	0.0647089	3.49689	0.00416093	0.0811678	-1.79103
GO_REGULATION_OF_EPITHELIAL_TO_MESENCHYMAL_TRANSITION	0.532707	-0.046778	3.49234	0.00419665	0.0812941	-1.7988
GO_EPITHELIAL_TO_MESENCHYMAL_TRANSITION	0.553604	0.0395143	3.48667	0.00424167	0.0814548	-1.80848
GO_MULTICELLULAR_ORGANISM_METABOLIC_PROCESS	0.602001	0.00859957	3.48759	0.00423436	0.0814548	-1.80692
GO_SPECIFICATION_OF_ORGAN_IDENTITY	0.548298	0.0918477	3.47945	0.00429968	0.0814881	-1.82082
GO_POSITIVE_REGULATION_OF_ENDOTHELIAL_CELL_MIGRATION	0.626834	0.00247875	3.47282	0.00435363	0.0814881	-1.83214
GO_LAGGING_STRAND_ELONGATION	-0.702611	-0.0911831	-3.47599	0.00432774	0.0814881	-1.82672
GO_HEPARAN_SULFATE_PROTEOGLYCAN_METABOLIC_PROCESS	0.513422	-0.0798584	3.47351	0.00434802	0.0814881	-1.83097
GO_TRACHEA_DEVELOPMENT	0.551831	0.035606	3.47321	0.00435042	0.0814881	-1.83147
GO_NEGATIVE_REGULATION_OF_CELL_PROJECTION_ORGANIZATION	0.458667	0.0615189	3.4812	0.00428552	0.0814881	-1.81782
GO_NEURONAL_STEM_CELL_DIVISION	0.546588	0.0346838	3.46655	0.00440532	0.0820624	-1.84286
GO_NEGATIVE_REGULATION_OF_PROTEIN_AUTOPHOSPHORYLATION	0.684681	-0.157066	3.45327	0.00451684	0.0820624	-1.86556
GO_MESENCHYMAL_TO_EPITHELIAL_TRANSITION	0.583798	0.0831879	3.46092	0.00445226	0.0820624	-1.85248
GO_REGULATION_OF_CELLULAR_COMPONENT_MOVEMENT	0.454573	-0.0208389	3.45145	0.0045323	0.0820624	-1.86866
GO_REGULATION_OF_ENDOTHELIAL_CELL_CHEMOTAXIS	0.619609	0.0945304	3.45677	0.00448717	0.0820624	-1.85958
GO_NEGATIVE_REGULATION_OF_CARDIAC_MUSCLE_TISSUE_DEVELOPMENT	0.734113	0.0586556	3.45444	0.0045069	0.0820624	-1.86356
GO_REGULATED_EXOCYTOSIS	0.427481	-0.0795967	3.46072	0.00445397	0.0820624	-1.85283
GO_METANEPHROS_MORPHOGENESIS	0.475212	0.0543998	3.45515	0.00450086	0.0820624	-1.86234
GO_METANEPHRIC_NEPHRON_MORPHOGENESIS	0.516557	0.037115	3.40205	0.0049744	0.0820811	-1.95316
GO_POSITIVE_REGULATION_OF_ENDOCYTOSIS	0.425322	-0.0858506	3.41978	0.0048109	0.0820811	-1.92282
GO_POSITIVE_REGULATION_OF_ERYTHROCYTE_DIFFERENTIATION	0.507367	-0.0286725	3.4063	0.00493472	0.0820811	-1.94589
GO_NEGATIVE_REGULATION_OF_CELL_GROWTH	0.463581	-0.0119245	3.40601	0.00493737	0.0820811	-1.94638
GO_REGULATION_OF_EPITHELIAL_CELL_MIGRATION	0.544695	-0.0232379	3.40435	0.00495285	0.0820811	-1.94922
GO_RESPONSE_TO_AXON_INJURY	0.499213	-0.0664611	3.41203	0.00488169	0.0820811	-1.93609
GO_CHONDROCYTE_DEVELOPMENT	0.528585	0.115071	3.41872	0.00482051	0.0820811	-1.92464
GO_MAGNESIUM_ION_TRANSPORT	-0.608976	-0.0932681	-3.40914	0.00490836	0.0820811	-1.94103
GO_DORSAL_VENTRAL_PATTERN_FORMATION	0.525542	0.0316112	3.40959	0.00490417	0.0820811	-1.94026
GO_LONG_TERM_SYNAPTIC_DEPRESSION	0.604885	0.020024	3.42688	0.00474704	0.0820811	-1.91069
GO_PROTEIN_LOCALIZATION_TO_CHROMOSOME_CENTROMERIC_REGION	-0.674418	0.00242162	-3.44829	0.00455938	0.0820811	-1.87407
GO_REGULATION_OF_PROTEIN_KINASE_A_SIGNALING	0.572162	0.0261907	3.4174	0.00483254	0.0820811	-1.9269
GO_DENDRITIC_SPINE_ORGANIZATION	0.646482	0.0353796	3.43082	0.00471189	0.0820811	-1.90394
GO_DEVELOPMENTAL_CELL_GROWTH	0.53343	0.0270248	3.40173	0.00497742	0.0820811	-1.95371
GO_PROTEIN_LOCALIZATION_TO_SYNAPSE	0.626627	0.0759916	3.42318	0.00478024	0.0820811	-1.91702
GO_NEGATIVE_REGULATION_OF_ENDOTHELIAL_CELL_MIGRATION	0.649929	-0.0381995	3.4279	0.00473787	0.0820811	-1.90894
GO_DEVELOPMENTAL_GROWTH_INVOLVED_IN_MORPHOGENESIS	0.549026	0.0425051	3.42162	0.00479423	0.0820811	-1.91967
GO_NITRIC_OXIDE_MEDIATED_SIGNAL_TRANSDUCTION	0.608145	-0.110749	3.40795	0.00491942	0.0820811	-1.94308
GO_GROWTH_PLATE_CARTILAGE_DEVELOPMENT	0.617604	0.132212	3.41439	0.00486003	0.0820811	-1.93205
GO_BRANCHING_MORPHOGENESIS_OF_AN_EPITHELIAL_TUBE	0.510707	0.04519	3.41749	0.00483173	0.0820811	-1.92675
GO_OLFACTORY_BULB_INTERNEURON_DEVELOPMENT	0.573204	0.13592	3.42621	0.00475295	0.0820811	-1.91182
GO_MAMMARY_GLAND_DUCT_MORPHOGENESIS	0.455657	0.0119455	3.40782	0.00492058	0.0820811	-1.94329
GO_RUFFLE_ORGANIZATION	0.441348	0.0621596	3.40639	0.0049339	0.0820811	-1.94574
GO_REGULATION_OF_ENDOTHELIAL_CELL_PROLIFERATION	0.520688	-0.0156947	3.4422	0.00461194	0.0820811	-1.88448
GO_LENS_FIBER_CELL_DEVELOPMENT	0.493463	-0.0554743	3.39937	0.00499955	0.0821407	-1.95774
GO_POSITIVE_REGULATION_OF_KIDNEY_DEVELOPMENT	0.474569	0.100582	3.38776	0.00511019	0.0828152	-1.97761
GO_CANONICAL_WNT_SIGNALING_PATHWAY	0.461191	0.0118535	3.3906	0.00508295	0.0828152	-1.97276
GO_METANEPHRIC_NEPHRON_DEVELOPMENT	0.638496	0.0392979	3.38724	0.00511528	0.0828152	-1.97852
GO_POSITIVE_REGULATION_OF_SMOOTHENED_SIGNALING_PATHWAY	0.575638	-0.0387368	3.39114	0.00507774	0.0828152	-1.97183
GO_MAGNESIUM_ION_TRANSMEMBRANE_TRANSPORT	-0.720548	-0.0491072	-3.38434	0.00514328	0.0829658	-1.98347
GO_REGULATION_OF_CARDIAC_MUSCLE_TISSUE_DEVELOPMENT	0.658805	0.0409553	3.34026	0.00558932	0.0831537	-2.05895
GO_FORMATION_OF_PRIMARY_GERM_LAYER	0.513597	0.00670335	3.32968	0.00570207	0.0831537	-2.07708
GO_PROTEIN_LOCALIZATION_TO_KINETOCHORE	-0.661051	0.0108594	-3.32027	0.00580429	0.0831537	-2.0932
GO_REGULATION_OF_SYNAPTIC_TRANSMISSION_GLUTAMATERGIC	0.519784	0.021351	3.32241	0.00578084	0.0831537	-2.08953
GO_POSITIVE_REGULATION_OF_COAGULATION	0.530012	-0.20179	3.35579	0.00542791	0.0831537	-2.03236
GO_REGULATION_OF_CELL_JUNCTION_ASSEMBLY	0.582919	-0.0244992	3.31996	0.00580762	0.0831537	-2.09372
GO_REGULATION_OF_GLOMERULAR_FILTRATION	0.624147	0.11364	3.33374	0.00565856	0.0831537	-2.07013
GO_BETA_CATENIN_DESTRUCTION_COMPLEX_DISASSEMBLY	0.6029	-0.0726458	3.33478	0.00564743	0.0831537	-2.06834
GO_NEGATIVE_REGULATION_OF_AUTOPHAGY	0.437402	-0.0571284	3.37637	0.00522123	0.0831537	-1.99713
GO_CARDIAC_ATRIUM_DEVELOPMENT	0.486771	-0.00717519	3.36431	0.00534129	0.0831537	-2.01776
GO_PATTERNING_OF_BLOOD_VESSELS	0.553129	0.118205	3.32727	0.00572803	0.0831537	-2.0812
GO_POSITIVE_REGULATION_OF_VASOCONSTRICTION	0.578414	-0.00035434	3.3212	0.00579407	0.0831537	-2.0916
GO_NEGATIVE_REGULATION_OF_CELL_MATRIX_ADHESION	0.664466	0.0318779	3.3432	0.00555833	0.0831537	-2.05391
GO_CELL_DIFFERENTIATION_INVOLVED_IN_KIDNEY_DEVELOPMENT	0.604452	0.0460806	3.36673	0.00531702	0.0831537	-2.01363
GO_NEGATIVE_REGULATION_OF_EPITHELIAL_CELL_MIGRATION	0.561145	-0.0438264	3.32277	0.00577696	0.0831537	-2.08892
GO_PROTEIN_O_LINKED_FUCOSYLATION	0.811078	-0.0321424	3.33319	0.00566441	0.0831537	-2.07106
GO_CHONDROCYTE_DIFFERENTIATION	0.506112	0.0894239	3.34909	0.00549694	0.0831537	-2.04383
GO_REGULATION_OF_PSEUDOPODIUM_ASSEMBLY	0.470693	0.059554	3.3348	0.00564725	0.0831537	-2.06831
GO_BLOOD_VESSEL_MORPHOGENESIS	0.533944	-0.0111672	3.38044	0.00518129	0.0831537	-1.99016
GO_REGULATION_OF_URINE_VOLUME	0.575418	0.0859082	3.36198	0.00536484	0.0831537	-2.02175
GO_REGULATION_OF_RENAL_SODIUM_EXCRETION	0.576419	-0.0813684	3.31795	0.00582976	0.0831537	-2.09717
GO_CILIUM_OR_FLAGELLUM_DEPENDENT_CELL_MOTILITY	-0.492143	0.0283991	-3.31919	0.00581606	0.0831537	-2.09504
GO_ENDODERM_DEVELOPMENT	0.456072	0.0230404	3.35295	0.00545701	0.0831537	-2.03721
GO_POSITIVE_REGULATION_OF_CARTILAGE_DEVELOPMENT	0.643344	-0.031461	3.35276	0.00545902	0.0831537	-2.03755
GO_EXTRACELLULAR_MATRIX_DISASSEMBLY	0.556286	0.0106196	3.36676	0.0053167	0.0831537	-2.01357
GO_CELL_JUNCTION_ASSEMBLY	0.563404	-0.0200331	3.36611	0.00532324	0.0831537	-2.01469
GO_ENDODERM_FORMATION	0.441856	0.0364091	3.35177	0.00546924	0.0831537	-2.03925
GO_NEGATIVE_REGULATION_OF_ACTIN_FILAMENT_POLYMERIZATION	0.499469	0.032238	3.32134	0.00579255	0.0831537	-2.09136
GO_OUTFLOW_TRACT_MORPHOGENESIS	0.639258	0.00487084	3.32682	0.00573292	0.0831537	-2.08197
GO_NEURON_PROJECTION_GUIDANCE	0.479428	0.0497446	3.33439	0.00565158	0.0831537	-2.06901
GO_PEPTIDE_HORMONE_PROCESSING	0.507316	-0.167957	3.3415	0.00557628	0.0831537	-2.05683
GO_ACTIVATION_OF_TRANSMEMBRANE_RECEPTOR_PROTEIN_TYROSINE_KINASE_ACTIVITY	0.469227	0.068728	3.37792	0.00520592	0.0831537	-1.99446
GO_NEGATIVE_REGULATION_OF_KERATINOCYTE_PROLIFERATION	0.642344	0.00862472	3.34804	0.00550787	0.0831537	-2.04563
GO_RENAL_SYSTEM_PROCESS	0.468752	-0.0348832	3.32026	0.00580433	0.0831537	-2.09321
GO_LUNG_ALVEOLUS_DEVELOPMENT	0.484957	0.0299158	3.349	0.00549784	0.0831537	-2.04398
GO_POSITIVE_REGULATION_OF_OSSIFICATION	0.567714	0.0306167	3.34811	0.00550716	0.0831537	-2.04552
GO_REGULATION_OF_BLOOD_PRESSURE	0.495514	-0.0486735	3.31224	0.0058929	0.0835161	-2.10695
GO_ENDOCARDIAL_CUSHION_FORMATION	0.808889	0.00411502	3.30622	0.00596032	0.0835161	-2.11727
GO_POSITIVE_REGULATION_OF_MUSCLE_CONTRACTION	0.479628	-0.0343801	3.30831	0.00593686	0.0835161	-2.11369
GO_ADRENAL_GLAND_DEVELOPMENT	0.565953	-0.0252587	3.31104	0.00590636	0.0835161	-2.10902
GO_CARDIAC_EPITHELIAL_TO_MESENCHYMAL_TRANSITION	0.716858	-0.00980236	3.30979	0.00592026	0.0835161	-2.11115
GO_RHO_PROTEIN_SIGNAL_TRANSDUCTION	0.493537	-0.0887877	3.30553	0.00596813	0.0835161	-2.11846
GO_NEGATIVE_REGULATION_OF_ION_TRANSPORT	0.456171	-0.038376	3.30281	0.00599882	0.0836816	-2.12311
GO_STEM_CELL_PROLIFERATION	0.479752	0.0364933	3.29722	0.00606253	0.0841879	-2.13269
GO_CYCLIC_NUCLEOTIDE_BIOSYNTHETIC_PROCESS	0.54253	-0.00282295	3.2963	0.00607306	0.0841879	-2.13427
GO_NEGATIVE_REGULATION_OF_CELL_MORPHOGENESIS_INVOLVED_IN_DIFFERENTIATION	0.478453	0.00691634	3.29271	0.00611431	0.0844955	-2.14041
GO_KIDNEY_EPITHELIUM_DEVELOPMENT	0.55088	0.0160372	3.28242	0.00623435	0.0852849	-2.15805
GO_POSITIVE_REGULATION_OF_EXTRACELLULAR_MATRIX_ORGANIZATION	0.529414	-0.00505454	3.28207	0.00623853	0.0852849	-2.15865
GO_POSITIVE_REGULATION_OF_RENAL_SODIUM_EXCRETION	0.654654	-0.0670634	3.28124	0.00624833	0.0852849	-2.16008
GO_MUCOPOLYSACCHARIDE_METABOLIC_PROCESS	0.4383	0.00333783	3.28562	0.00619685	0.0852849	-2.15257
GO_NEGATIVE_REGULATION_OF_AMINE_TRANSPORT	0.46531	0.201867	3.27959	0.0062678	0.0852882	-2.1629
GO_REGULATION_OF_ORGANIC_ACID_TRANSPORT	0.404474	-0.0948483	3.26759	0.00641155	0.085447	-2.18347
GO_MEMBRANE_DEPOLARIZATION_DURING_ACTION_POTENTIAL	0.551982	0.0344648	3.26341	0.00646237	0.085447	-2.19063
GO_REGULATION_OF_ACTIN_FILAMENT_BASED_PROCESS	0.431139	0.0169648	3.27102	0.00637007	0.085447	-2.17758
GO_SENSORY_PERCEPTION_OF_PAIN	0.421679	0.048494	3.27231	0.00635455	0.085447	-2.17537
GO_POSITIVE_REGULATION_OF_MICROTUBULE_POLYMERIZATION_OR_DEPOLYMERIZATION	0.539672	-0.155773	3.26589	0.00643219	0.085447	-2.18638
GO_RECEPTOR_METABOLIC_PROCESS	0.404737	-0.099648	3.26827	0.00640331	0.085447	-2.1823
GO_CELL_MORPHOGENESIS_INVOLVED_IN_DIFFERENTIATION	0.480319	0.018225	3.25947	0.00651061	0.085447	-2.19737
GO_REGULATION_OF_GASTRULATION	0.572092	0.0144479	3.26543	0.00643771	0.085447	-2.18716
GO_REGULATION_OF_ENDOCYTOSIS	0.408723	-0.0726488	3.26026	0.00650098	0.085447	-2.19603
GO_RESPIRATORY_SYSTEM_DEVELOPMENT	0.475124	-0.00778979	3.27306	0.00634559	0.085447	-2.17409
GO_REGULATION_OF_ACTIN_FILAMENT_DEPOLYMERIZATION	0.489501	0.0603827	3.26122	0.00648914	0.085447	-2.19437
GO_REGULATION_OF_EMBRYONIC_DEVELOPMENT	0.53968	0.0490439	3.27233	0.00635437	0.085447	-2.17534
GO_NEGATIVE_REGULATION_OF_GROWTH	0.450963	-0.0377234	3.25108	0.00661478	0.086558	-2.21177
GO_SECONDARY_METABOLITE_BIOSYNTHETIC_PROCESS	0.472635	-0.0942473	3.24693	0.00666686	0.0867278	-2.21888
GO_CELL_JUNCTION_ORGANIZATION	0.49628	-0.0473207	3.24846	0.00664751	0.0867278	-2.21624
GO_POSITIVE_REGULATION_OF_VACUOLE_ORGANIZATION	0.589279	0.00488511	3.23661	0.00679817	0.0867974	-2.23656
GO_CAMP_BIOSYNTHETIC_PROCESS	0.710857	-0.042322	3.23121	0.00686788	0.0867974	-2.24581
GO_PROXIMAL_DISTAL_PATTERN_FORMATION	0.553456	0.108505	3.23442	0.00682634	0.0867974	-2.24031
GO_REGULATION_OF_RECEPTOR_INTERNALIZATION	0.445979	-0.0841345	3.23469	0.00682289	0.0867974	-2.23985
GO_HEART_FORMATION	0.548724	0.0346458	3.23492	0.00681995	0.0867974	-2.23946
GO_PROTEIN_TARGETING_TO_PLASMA_MEMBRANE	0.632142	-0.0215642	3.23176	0.0068608	0.0867974	-2.24488
GO_REGULATION_OF_MITOCHONDRIAL_MEMBRANE_POTENTIAL	0.43407	-0.126379	3.24479	0.00669382	0.0867974	-2.22254
GO_POSITIVE_REGULATION_OF_SMALL_GTPASE_MEDIATED_SIGNAL_TRANSDUCTION	0.461494	0.00752998	3.2423	0.00672547	0.0867974	-2.22681
GO_NEGATIVE_REGULATION_OF_CALCIUM_ION_TRANSMEMBRANE_TRANSPORT	0.551322	-0.00479588	3.23187	0.00685927	0.0867974	-2.24467
GO_POSITIVE_REGULATION_OF_PATHWAY_RESTRICTED_SMAD_PROTEIN_PHOSPHORYLATION	0.514762	-0.0341954	3.23446	0.00682583	0.0867974	-2.24024
GO_REGULATION_OF_VASCULAR_PERMEABILITY	0.62588	-0.02395	3.2274	0.00691757	0.0871771	-2.25235
GO_REGULATION_OF_VESICLE_FUSION	0.39492	0.0445969	3.21648	0.00706183	0.0873652	-2.27106
GO_REGULATION_OF_CELLULAR_RESPONSE_TO_GROWTH_FACTOR_STIMULUS	0.575014	-0.0302024	3.2049	0.00721824	0.0873652	-2.29091
GO_POSITIVE_REGULATION_OF_SEQUESTERING_OF_CALCIUM_ION	0.59043	-0.0333631	3.16698	0.00775482	0.0873652	-2.35589
GO_REGULATION_OF_PROTEIN_ACTIVATION_CASCADE	0.417479	-0.342175	3.17662	0.00761478	0.0873652	-2.33938
GO_CARDIAC_SEPTUM_DEVELOPMENT	0.56043	0.0127895	3.18371	0.00751333	0.0873652	-2.32722
GO_REGULATION_OF_SYSTEMIC_ARTERIAL_BLOOD_PRESSURE_BY_CIRCULATORY_RENIN_ANGIOTENSIN	0.632749	-0.149593	3.17967	0.00757091	0.0873652	-2.33414
GO_REGULATION_OF_DNA_DEPENDENT_DNA_REPLICATION	-0.40063	-0.121261	-3.18975	0.00742793	0.0873652	-2.31687
GO_KERATAN_SULFATE_METABOLIC_PROCESS	0.431177	-0.0252171	3.16771	0.00774411	0.0873652	-2.35463
GO_ACTIVATION_OF_PHOSPHOLIPASE_C_ACTIVITY	0.538094	0.00284911	3.16582	0.00777187	0.0873652	-2.35788
GO_RESPONSE_TO_FLUID_SHEAR_STRESS	0.531911	-0.0203218	3.16998	0.00771102	0.0873652	-2.35075
GO_NEGATIVE_REGULATION_OF_MUSCLE_CONTRACTION	0.482356	0.0134621	3.1425	0.00812238	0.0873652	-2.39783
GO_REGULATION_OF_CELL_MORPHOGENESIS_INVOLVED_IN_DIFFERENTIATION	0.44281	-0.0127111	3.1809	0.00755328	0.0873652	-2.33203
GO_NEGATIVE_REGULATION_OF_PROTEIN_POLYMERIZATION	0.465586	0.0312572	3.14566	0.0080739	0.0873652	-2.39241
GO_REGULATION_OF_RECEPTOR_ACTIVITY	0.458064	-0.0501442	3.15531	0.00792793	0.0873652	-2.37589
GO_POSITIVE_REGULATION_OF_LOCOMOTION	0.412942	-0.000654746	3.18704	0.0074661	0.0873652	-2.32151
GO_TISSUE_MORPHOGENESIS	0.460885	-0.000603748	3.18484	0.00749724	0.0873652	-2.32528
GO_POSITIVE_REGULATION_OF_VASCULATURE_DEVELOPMENT	0.469809	-0.0372889	3.14855	0.00803002	0.0873652	-2.38747
GO_REGULATION_OF_SYSTEMIC_ARTERIAL_BLOOD_PRESSURE	0.485562	-0.0749483	3.16481	0.00778673	0.0873652	-2.35961
GO_NEGATIVE_REGULATION_OF_ACTIN_FILAMENT_DEPOLYMERIZATION	0.511784	0.0671391	3.19959	0.00729098	0.0873652	-2.3
GO_NEGATIVE_REGULATION_OF_CELL_JUNCTION_ASSEMBLY	0.722525	0.0769897	3.20879	0.00716523	0.0873652	-2.28423
GO_POSITIVE_REGULATION_OF_DIGESTIVE_SYSTEM_PROCESS	0.541045	0.0768615	3.15327	0.00795852	0.0873652	-2.37937
GO_POSITIVE_REGULATION_OF_SUBSTRATE_ADHESION_DEPENDENT_CELL_SPREADING	0.441646	-0.0781565	3.16316	0.00781115	0.0873652	-2.36244
GO_REGULATION_OF_POSITIVE_CHEMOTAXIS	0.71852	6.87396e-06	3.15712	0.00790083	0.0873652	-2.37278
GO_ACTIN_POLYMERIZATION_OR_DEPOLYMERIZATION	0.397247	-0.00574871	3.21501	0.00708153	0.0873652	-2.27358
GO_UV_PROTECTION	0.446864	-0.122552	3.20219	0.00725526	0.0873652	-2.29555
GO_SPECIFICATION_OF_SYMMETRY	0.438205	-0.0163878	3.15163	0.00798334	0.0873652	-2.38219
GO_EMBRYONIC_DIGESTIVE_TRACT_MORPHOGENESIS	0.476377	0.0538753	3.20128	0.00726774	0.0873652	-2.29711
GO_NEGATIVE_REGULATION_OF_CELLULAR_RESPONSE_TO_GROWTH_FACTOR_STIMULUS	0.544962	-0.0304094	3.14803	0.00803781	0.0873652	-2.38835
GO_REGULATION_OF_MESENCHYMAL_CELL_PROLIFERATION	0.540786	-0.0448369	3.1504	0.00800196	0.0873652	-2.3843
GO_ETHANOL_METABOLIC_PROCESS	0.54252	-0.278032	3.14175	0.00813386	0.0873652	-2.39911
GO_RESPONSE_TO_INCREASED_OXYGEN_LEVELS	0.519671	-0.0196216	3.18488	0.00749662	0.0873652	-2.32521
GO_REGULATION_OF_ENDOTHELIAL_CELL_MIGRATION	0.57784	-0.0358275	3.20384	0.00723268	0.0873652	-2.29273
GO_NEGATIVE_REGULATION_OF_ACTIN_FILAMENT_BUNDLE_ASSEMBLY	0.662777	0.00770209	3.15734	0.00789751	0.0873652	-2.3724
GO_NEGATIVE_REGULATION_OF_RESPONSE_TO_EXTRACELLULAR_STIMULUS	0.525445	-0.0955368	3.15125	0.00798902	0.0873652	-2.38284
GO_REGULATION_OF_PATHWAY_RESTRICTED_SMAD_PROTEIN_PHOSPHORYLATION	0.561669	-0.0466522	3.15577	0.00792098	0.0873652	-2.37509
GO_FACE_DEVELOPMENT	0.495363	0.00527474	3.22455	0.00695489	0.0873652	-2.25722
GO_NEGATIVE_REGULATION_OF_ANOIKIS	0.679677	-0.00337767	3.21124	0.00713217	0.0873652	-2.28004
GO_MAMMARY_GLAND_DEVELOPMENT	0.412567	-0.0470713	3.21017	0.00714666	0.0873652	-2.28188
GO_CHONDROITIN_SULFATE_CATABOLIC_PROCESS	0.544035	0.0543197	3.18351	0.00751607	0.0873652	-2.32755
GO_VASCULATURE_DEVELOPMENT	0.519873	-0.0237365	3.17919	0.00757788	0.0873652	-2.33497
GO_ENDOPLASMIC_RETICULUM_CALCIUM_ION_HOMEOSTASIS	0.52571	-0.0450702	3.15595	0.00791827	0.0873652	-2.37478
GO_OSSIFICATION	0.463819	-0.014805	3.17244	0.00767518	0.0873652	-2.34653
GO_NEGATIVE_REGULATION_OF_VIRAL_ENTRY_INTO_HOST_CELL	0.466031	-0.236254	3.15519	0.00792966	0.0873652	-2.37608
GO_RENAL_SYSTEM_VASCULATURE_DEVELOPMENT	0.838057	0.0934079	3.20372	0.00723434	0.0873652	-2.29293
GO_NEGATIVE_REGULATION_OF_PROTEIN_LOCALIZATION_TO_CELL_PERIPHERY	0.396734	-0.170263	3.16527	0.0077799	0.0873652	-2.35881
GO_POSITIVE_REGULATION_OF_SPROUTING_ANGIOGENESIS	0.526892	-0.034665	3.1822	0.00753484	0.0873652	-2.32981
GO_NEGATIVE_REGULATION_OF_NUCLEAR_DIVISION	-0.41731	0.000593628	-3.1539	0.00794907	0.0873652	-2.3783
GO_POSITIVE_REGULATION_OF_OSTEOBLAST_DIFFERENTIATION	0.544717	0.00849357	3.14239	0.00812413	0.0873652	-2.39803
GO_REGULATION_OF_SYSTEMIC_ARTERIAL_BLOOD_PRESSURE_BY_RENIN_ANGIOTENSIN	0.587548	-0.138372	3.16998	0.00771091	0.0873652	-2.35074
GO_CELLULAR_RESPONSE_TO_OSMOTIC_STRESS	0.470934	-0.0571896	3.17289	0.00766863	0.0873652	-2.34576
GO_LYMPH_VESSEL_DEVELOPMENT	0.630862	0.0448602	3.17911	0.00757901	0.0873652	-2.33511
GO_ATRIOVENTRICULAR_VALVE_DEVELOPMENT	0.566016	-0.0642494	3.15582	0.00792026	0.0873652	-2.37501
GO_CELL_SURFACE_RECEPTOR_SIGNALING_PATHWAY_INVOLVED_IN_HEART_DEVELOPMENT	0.652206	0.145407	3.1542	0.00794461	0.0873652	-2.37779
GO_REGULATION_OF_PLATELET_DERIVED_GROWTH_FACTOR_RECEPTOR_SIGNALING_PATHWAY	0.432536	-0.0469894	3.21563	0.00707323	0.0873652	-2.27252
GO_POSITIVE_REGULATION_OF_TRANSMEMBRANE_RECEPTOR_PROTEIN_SERINE_THREONINE_KINASE_SIGNALING_PATHWAY	0.529277	-0.0744446	3.17303	0.00766656	0.0873652	-2.34552
GO_NEUROBLAST_PROLIFERATION	0.494461	-0.0135863	3.1531	0.00796117	0.0873652	-2.37967
GO_ADAPTATION_OF_SIGNALING_PATHWAY	0.535989	0.073789	3.17791	0.00759616	0.0873652	-2.33716
GO_REGULATION_OF_ACTIVIN_RECEPTOR_SIGNALING_PATHWAY	0.489689	-0.0545715	3.17764	0.0076001	0.0873652	-2.33763
GO_REGULATION_OF_GENE_SILENCING	-0.468123	0.0692912	-3.15789	0.00788935	0.0873652	-2.37147
GO_CELL_GROWTH	0.447647	-0.0259877	3.18815	0.00745045	0.0873652	-2.31961
GO_BRAIN_MORPHOGENESIS	0.455575	0.00770437	3.14318	0.008112	0.0873652	-2.39667
GO_NEGATIVE_REGULATION_OF_SODIUM_ION_TRANSPORT	0.49729	-0.314485	3.11689	0.00852556	0.0875167	-2.44169
GO_RESPONSE_TO_COCAINE	0.414631	0.00647993	3.11186	0.00860717	0.0875167	-2.45032
GO_EMBRYONIC_SKELETAL_SYSTEM_DEVELOPMENT	0.482453	0.0914258	3.11176	0.0086087	0.0875167	-2.45048
GO_MORPHOGENESIS_OF_AN_EPITHELIUM	0.436768	0.0169994	3.11101	0.00862097	0.0875167	-2.45177
GO_REGULATION_OF_MEMBRANE_DEPOLARIZATION	0.498021	-0.0618463	3.1315	0.00829311	0.0875167	-2.41667
GO_REGULATION_OF_CARDIAC_MUSCLE_CELL_PROLIFERATION	0.606887	0.00713163	3.12583	0.00838254	0.0875167	-2.42638
GO_GLYCOSYLCERAMIDE_METABOLIC_PROCESS	0.519511	-0.164467	3.11662	0.00852999	0.0875167	-2.44217
GO_PROTEIN_HETEROTRIMERIZATION	0.477303	0.07538	3.13469	0.00824331	0.0875167	-2.41121
GO_REGULATION_OF_TRANSMEMBRANE_RECEPTOR_PROTEIN_SERINE_THREONINE_KINASE_SIGNALING_PATHWAY	0.543581	-0.0601658	3.11195	0.00860571	0.0875167	-2.45017
GO_RENAL_TUBULE_DEVELOPMENT	0.505239	0.0280223	3.12943	0.00832567	0.0875167	-2.42022
GO_DIGESTIVE_TRACT_MORPHOGENESIS	0.484118	0.105532	3.13853	0.00818365	0.0875167	-2.40464
GO_CELL_MIGRATION_INVOLVED_IN_GASTRULATION	0.646126	0.040566	3.1215	0.0084515	0.0875167	-2.4338
GO_REGULATION_OF_CELLULAR_RESPONSE_TO_TRANSFORMING_GROWTH_FACTOR_BETA_STIMULUS	0.538882	-0.0470661	3.11778	0.00851132	0.0875167	-2.44018
GO_EAR_MORPHOGENESIS	0.482702	0.100502	3.13402	0.00825369	0.0875167	-2.41235
GO_NEGATIVE_REGULATION_OF_STRESS_FIBER_ASSEMBLY	0.655408	0.0545416	3.11098	0.00862146	0.0875167	-2.45182
GO_REGULATION_OF_BMP_SIGNALING_PATHWAY	0.597828	-0.0267147	3.11372	0.00857685	0.0875167	-2.44712
GO_CELL_MORPHOGENESIS_INVOLVED_IN_NEURON_DIFFERENTIATION	0.454818	0.0130795	3.13579	0.00822615	0.0875167	-2.40933
GO_NEGATIVE_REGULATION_OF_PEPTIDYL_SERINE_PHOSPHORYLATION	0.521073	0.0128345	3.11557	0.00854683	0.0875167	-2.44395
GO_CARDIAC_SEPTUM_MORPHOGENESIS	0.547061	-0.0251033	3.11921	0.00848826	0.0875167	-2.43773
GO_EXOCYTOSIS	0.377628	-0.0963947	3.1245	0.00840371	0.0875167	-2.42866
GO_REGULATION_OF_RHO_PROTEIN_SIGNAL_TRANSDUCTION	0.432527	-0.0147436	3.11664	0.0085296	0.0875167	-2.44212
GO_REGULATION_OF_WNT_SIGNALING_PATHWAY_PLANAR_CELL_POLARITY_PATHWAY	0.807667	-0.0319391	3.12344	0.00842052	0.0875167	-2.43047
GO_INNER_EAR_RECEPTOR_CELL_DEVELOPMENT	0.454016	-0.0699392	3.13156	0.00829223	0.0875167	-2.41657
GO_VASCULAR_PROCESS_IN_CIRCULATORY_SYSTEM	0.517544	-0.0571161	3.13235	0.00827992	0.0875167	-2.41523
GO_REGULATION_OF_PHOSPHOLIPASE_A2_ACTIVITY	0.529097	-0.222487	3.10725	0.00868251	0.0877348	-2.45821
GO_ACTIVATION_OF_PROTEIN_KINASE_B_ACTIVITY	0.567804	-0.108427	3.10787	0.00867234	0.0877348	-2.45715
GO_POSITIVE_REGULATION_OF_SYNAPTIC_TRANSMISSION_GLUTAMATERGIC	0.601756	-0.0122491	3.1043	0.00873115	0.0878011	-2.46326
GO_PROSTATE_GLAND_MORPHOGENESIS	0.457571	0.0544732	3.10201	0.00876893	0.0878011	-2.46717
GO_AORTA_DEVELOPMENT	0.630458	0.0329583	3.09661	0.00885906	0.0878011	-2.47643
GO_ADHERENS_JUNCTION_ASSEMBLY	0.579925	0.0526041	3.09766	0.0088415	0.0878011	-2.47463
GO_REGULATION_OF_ORGAN_GROWTH	0.526868	-0.0442901	3.09957	0.00880955	0.0878011	-2.47135
GO_MESODERM_MORPHOGENESIS	0.551905	0.00203405	3.09948	0.00881115	0.0878011	-2.47152
GO_EPITHELIAL_CELL_MORPHOGENESIS	0.527288	0.0332884	3.10052	0.00879372	0.0878011	-2.46973
GO_RETROGRADE_TRANSPORT_ENDOSOME_TO_GOLGI	0.377558	-0.126812	3.09892	0.00882042	0.0878011	-2.47247
GO_REGULATION_OF_CELL_PROJECTION_SIZE	-0.498391	-0.196109	-3.09612	0.0088672	0.0878011	-2.47726
GO_PEPTIDYL_PROLINE_HYDROXYLATION	0.666868	-0.164075	3.09348	0.00891166	0.087891	-2.48178
GO_CARDIAC_CELL_FATE_COMMITMENT	0.533603	-0.112029	3.09282	0.00892274	0.087891	-2.48291
GO_POSITIVE_REGULATION_OF_CYTOSOLIC_CALCIUM_ION_CONCENTRATION_INVOLVED_IN_PHOSPHOLIPASE_C_ACTIVATING_G_PROTEIN_COUPLED_SIGNALING_PATHWAY	0.566701	-0.0211218	3.09206	0.00893572	0.087891	-2.48422
GO_SOMATIC_DIVERSIFICATION_OF_IMMUNE_RECEPTORS_VIA_SOMATIC_MUTATION	-0.636372	0.0616174	-3.08854	0.00899537	0.088282	-2.49024
GO_CIRCULATORY_SYSTEM_PROCESS	0.469677	-0.0631639	3.08529	0.00905082	0.0886301	-2.4958
GO_ARTERY_DEVELOPMENT	0.572999	0.0443294	3.08205	0.00910653	0.0887191	-2.50136
GO_MEMBRANE_RAFT_ORGANIZATION	0.465894	0.0480745	3.07735	0.00918774	0.0887191	-2.50939
GO_EMBRYONIC_ORGAN_MORPHOGENESIS	0.447155	0.0685473	3.07742	0.00918668	0.0887191	-2.50928
GO_POSITIVE_REGULATION_OF_CELL_JUNCTION_ASSEMBLY	0.569919	-0.133939	3.07448	0.00923777	0.0887191	-2.5143
GO_ORGAN_MORPHOGENESIS	0.442303	0.0106658	3.07322	0.0092599	0.0887191	-2.51647
GO_NEGATIVE_REGULATION_OF_MULTICELLULAR_ORGANISM_GROWTH	0.610553	-0.039452	3.07865	0.00916518	0.0887191	-2.50716
GO_MORPHOGENESIS_OF_A_BRANCHING_STRUCTURE	0.437637	0.0255009	3.07475	0.00923312	0.0887191	-2.51385
GO_REGULATION_OF_RELEASE_OF_SEQUESTERED_CALCIUM_ION_INTO_CYTOSOL	0.395889	0.0631944	3.07426	0.00924165	0.0887191	-2.51468
GO_REGULATION_OF_ORGAN_MORPHOGENESIS	0.435877	-0.0730527	3.07998	0.00914223	0.0887191	-2.5049
GO_REGULATION_OF_CELL_MORPHOGENESIS	0.404529	-0.0166904	3.07395	0.00924715	0.0887191	-2.51522
GO_AMINOGLYCAN_BIOSYNTHETIC_PROCESS	0.430037	-0.0189326	3.06978	0.00932041	0.0889147	-2.52236
GO_POSITIVE_REGULATION_OF_MESENCHYMAL_CELL_PROLIFERATION	0.503018	-0.0348596	3.0699	0.00931826	0.0889147	-2.52215
GO_CRANIAL_SKELETAL_SYSTEM_DEVELOPMENT	0.469139	0.0811477	3.06671	0.00937459	0.0892233	-2.5276
GO_RESPONSE_TO_WATER	0.451108	0.0726375	3.06568	0.00939299	0.0892233	-2.52937
GO_REGULATION_OF_CARDIAC_MUSCLE_CELL_DIFFERENTIATION	0.642708	0.0839111	3.0605	0.00948537	0.0894485	-2.53823
GO_POSITIVE_REGULATION_OF_EPITHELIAL_CELL_PROLIFERATION	0.462952	-0.00102987	3.05468	0.00959036	0.0894485	-2.54818
GO_ENDOCARDIUM_DEVELOPMENT	0.426883	-0.185316	3.04986	0.00967822	0.0894485	-2.55643
GO_REGULATION_OF_EPITHELIAL_CELL_PROLIFERATION	0.429075	-0.0429893	3.04763	0.00971915	0.0894485	-2.56024
GO_PERIPHERAL_NERVOUS_SYSTEM_NEURON_DIFFERENTIATION	0.389099	0.0820422	3.05671	0.00955368	0.0894485	-2.54471
GO_EMBRYONIC_DIGESTIVE_TRACT_DEVELOPMENT	0.488511	0.0103089	3.05445	0.0095946	0.0894485	-2.54858
GO_POSITIVE_REGULATION_OF_BIOMINERAL_TISSUE_DEVELOPMENT	0.508783	0.0530142	3.05086	0.00965991	0.0894485	-2.55471
GO_REGULATION_OF_CALCIUM_ION_IMPORT	0.384219	0.069503	3.04886	0.00969667	0.0894485	-2.55815
GO_CENTRAL_NERVOUS_SYSTEM_NEURON_DIFFERENTIATION	0.428315	0.0720434	3.04872	0.00969917	0.0894485	-2.55838
GO_TRANSFORMING_GROWTH_FACTOR_BETA_RECEPTOR_SIGNALING_PATHWAY	0.455104	-0.128773	3.05687	0.00955075	0.0894485	-2.54444
GO_VASCULOGENESIS	0.566546	-0.054165	3.04775	0.00971706	0.0894485	-2.56005
GO_MUSCLE_CELL_FATE_COMMITMENT	0.546683	0.0321714	3.061	0.00947651	0.0894485	-2.53738
GO_REGULATION_OF_GLUTAMATE_SECRETION	0.403544	0.082434	3.05509	0.00958298	0.0894485	-2.54748
GO_REGULATION_OF_VIRAL_INDUCED_CYTOPLASMIC_PATTERN_RECOGNITION_RECEPTOR_SIGNALING_PATHWAY	-0.415189	-0.129546	-3.06208	0.00945716	0.0894485	-2.53553
GO_NOTOCHORD_DEVELOPMENT	0.494001	0.0247769	3.05265	0.00962732	0.0894485	-2.55166
GO_CARDIAC_CHAMBER_DEVELOPMENT	0.528334	-0.00970588	3.046	0.00974926	0.0895272	-2.56304
GO_NEPHRIC_DUCT_DEVELOPMENT	0.524212	0.172911	3.0428	0.00980843	0.0895272	-2.56851
GO_CIRCULATORY_SYSTEM_DEVELOPMENT	0.494294	-0.029344	3.04399	0.00978645	0.0895272	-2.56648
GO_ERK1_AND_ERK2_CASCADE	0.533325	0.0585422	3.04385	0.00978889	0.0895272	-2.56671
GO_PROSTATE_GLAND_DEVELOPMENT	0.374735	0.022701	3.0399	0.00986242	0.089651	-2.57347
GO_REGULATION_OF_AXONOGENESIS	0.410295	0.0407871	3.03995	0.00986136	0.089651	-2.57338
GO_REGULATION_OF_EARLY_ENDOSOME_TO_LATE_ENDOSOME_TRANSPORT	0.549323	-0.102261	3.03748	0.00990755	0.0897231	-2.5776
GO_REGULATION_OF_NEURON_PROJECTION_DEVELOPMENT	0.406982	-0.00512156	3.03731	0.00991081	0.0897231	-2.5779
GO_RESPONSE_TO_IMMOBILIZATION_STRESS	0.525647	0.0847591	3.02941	0.01006	0.0897965	-2.5914
GO_EMBRYONIC_SKELETAL_SYSTEM_MORPHOGENESIS	0.491322	0.131262	3.03064	0.0100366	0.0897965	-2.5893
GO_PATHWAY_RESTRICTED_SMAD_PROTEIN_PHOSPHORYLATION	0.512465	-0.044719	3.0141	0.0103556	0.0897965	-2.61758
GO_AXON_REGENERATION	0.600585	-0.0144146	3.01416	0.0103544	0.0897965	-2.61747
GO_NEGATIVE_REGULATION_OF_DEVELOPMENTAL_GROWTH	0.48552	0.03785	3.02486	0.010147	0.0897965	-2.59919
GO_HISTONE_EXCHANGE	-0.538515	0.0415682	-3.02469	0.0101502	0.0897965	-2.59947
GO_EAR_DEVELOPMENT	0.471757	0.0321506	3.02088	0.0102237	0.0897965	-2.60599
GO_REGULATION_OF_FIBRINOLYSIS	0.489142	-0.274713	3.02857	0.0100759	0.0897965	-2.59284
GO_REGULATION_OF_EXCRETION	0.542617	-0.0492536	3.02753	0.0100959	0.0897965	-2.59463
GO_RESPONSE_TO_TRANSFORMING_GROWTH_FACTOR_BETA	0.457909	-0.0988269	3.0272	0.0101021	0.0897965	-2.59518
GO_REGULATION_OF_CELL_MIGRATION_INVOLVED_IN_SPROUTING_ANGIOGENESIS	0.61965	0.00653328	3.02217	0.0101987	0.0897965	-2.60378
GO_HEART_MORPHOGENESIS	0.52033	-0.0223251	3.0171	0.010297	0.0897965	-2.61245
GO_NEGATIVE_REGULATION_OF_PROTEIN_ACTIVATION_CASCADE	0.45405	-0.346548	3.01765	0.0102862	0.0897965	-2.6115
GO_NEURON_PROJECTION_MORPHOGENESIS	0.439149	0.0174589	3.01871	0.0102657	0.0897965	-2.6097
GO_NOTCH_SIGNALING_PATHWAY	0.471341	-0.0775682	3.02318	0.0101794	0.0897965	-2.60207
GO_EMBRYONIC_MORPHOGENESIS	0.455408	0.011985	3.02644	0.0101167	0.0897965	-2.59649
GO_PARAXIAL_MESODERM_DEVELOPMENT	0.681755	-0.0342477	3.01463	0.0103452	0.0897965	-2.61667
GO_NEGATIVE_REGULATION_OF_AXONOGENESIS	0.434201	0.0610551	3.03144	0.0100214	0.0897965	-2.58793
GO_RESPONSE_TO_HISTAMINE	0.629657	-0.087543	3.02657	0.0101141	0.0897965	-2.59626
GO_NEURAL_CREST_CELL_DIFFERENTIATION	0.477639	0.0203766	3.03193	0.0100122	0.0897965	-2.5871
GO_LOCOMOTORY_EXPLORATION_BEHAVIOR	0.482618	0.0703303	3.01669	0.010305	0.0897965	-2.61315
GO_POSITIVE_REGULATION_OF_CELL_MORPHOGENESIS_INVOLVED_IN_DIFFERENTIATION	0.434855	-0.0299449	3.01366	0.0103643	0.0897965	-2.61833
GO_CARDIOCYTE_DIFFERENTIATION	0.528667	-0.0476159	3.01046	0.0104271	0.0901547	-2.6238
GO_DNA_REPLICATION_INDEPENDENT_NUCLEOSOME_ORGANIZATION	-0.493402	0.0597883	-3.00949	0.0104462	0.0901547	-2.62545
GO_NEGATIVE_REGULATION_OF_CATION_TRANSMEMBRANE_TRANSPORT	0.440416	-0.0838444	3.00785	0.0104788	0.0902603	-2.62827
GO_GASTRULATION	0.494793	-0.0332622	3.00538	0.0105278	0.0905062	-2.63248
GO_REGULATION_OF_BLOOD_VOLUME_BY_RENIN_ANGIOTENSIN	0.534855	-0.113314	3.00417	0.0105519	0.0905384	-2.63455
GO_EPIBOLY	0.493783	0.0385064	3.00172	0.010601	0.0907839	-2.63874
GO_LUNG_MORPHOGENESIS	0.458664	0.0198346	2.9949	0.0107387	0.0910855	-2.65039
GO_NEGATIVE_REGULATION_OF_DENDRITE_MORPHOGENESIS	0.551374	-0.0247271	2.99287	0.01078	0.0910855	-2.65386
GO_ATRIAL_SEPTUM_DEVELOPMENT	0.414335	0.0410145	2.99335	0.0107702	0.0910855	-2.65304
GO_SKIN_EPIDERMIS_DEVELOPMENT	0.44541	0.0505385	2.99571	0.0107222	0.0910855	-2.64901
GO_RESPONSE_TO_BMP	0.516293	-0.023949	2.9986	0.0106638	0.0910855	-2.64407
GO_NEGATIVE_REGULATION_OF_CATECHOLAMINE_SECRETION	0.491348	0.186376	2.99473	0.010742	0.0910855	-2.65067
GO_NEGATIVE_REGULATION_OF_RESPONSE_TO_EXTERNAL_STIMULUS	0.381113	-0.0402833	2.99482	0.0107402	0.0910855	-2.65053
GO_ACTIN_FILAMENT_BASED_PROCESS	0.436424	0.00271835	2.97863	0.011074	0.0921108	-2.67817
GO_NEGATIVE_REGULATION_OF_NITRIC_OXIDE_METABOLIC_PROCESS	0.565927	-0.00221434	2.97697	0.0111089	0.0921108	-2.68101
GO_REGULATION_OF_CELL_PROJECTION_ORGANIZATION	0.383965	-0.0134723	2.98319	0.010979	0.0921108	-2.67038
GO_NEGATIVE_REGULATION_OF_RECEPTOR_ACTIVITY	0.514113	-0.11767	2.98202	0.0110033	0.0921108	-2.67238
GO_CELLULAR_RESPONSE_TO_NUTRIENT	0.4567	0.0254888	2.97858	0.0110751	0.0921108	-2.67825
GO_RESPONSE_TO_MUSCLE_ACTIVITY	0.530099	-0.0576999	2.97716	0.0111048	0.0921108	-2.68068
GO_REGULATION_OF_ANATOMICAL_STRUCTURE_MORPHOGENESIS	0.403084	-0.0406402	2.97864	0.0110739	0.0921108	-2.67816
GO_HEART_PROCESS	0.509835	-0.0449354	2.97729	0.0111022	0.0921108	-2.68046
GO_SEMAPHORIN_PLEXIN_SIGNALING_PATHWAY	0.515903	0.102807	2.98447	0.0109525	0.0921108	-2.6682
GO_MESODERM_DEVELOPMENT	0.463691	-0.0108274	2.98207	0.0110022	0.0921108	-2.67229
GO_REGULATION_OF_MUSCLE_CONTRACTION	0.496452	-0.0335152	2.97308	0.0111909	0.092273	-2.68765
GO_PHOSPHOLIPASE_C_ACTIVATING_G_PROTEIN_COUPLED_RECEPTOR_SIGNALING_PATHWAY	0.412111	0.0521282	2.97483	0.011154	0.092273	-2.68467
GO_REGULATION_OF_ACTIN_CYTOSKELETON_REORGANIZATION	0.52391	-0.0347073	2.9739	0.0111737	0.092273	-2.68625
GO_TUBE_MORPHOGENESIS	0.445324	0.0122912	2.97157	0.011223	0.0923659	-2.69023
GO_CARDIAC_CHAMBER_MORPHOGENESIS	0.507867	-0.0239269	2.97036	0.0112486	0.0924056	-2.69229
GO_MIDDLE_EAR_MORPHOGENESIS	0.604089	0.0835722	2.969	0.0112775	0.0924717	-2.69461
GO_STEM_CELL_DIVISION	0.460418	-0.0143155	2.96774	0.0113046	0.0925226	-2.69677
GO_CORONARY_VASCULATURE_DEVELOPMENT	0.629048	-0.0203566	2.96306	0.011405	0.0927535	-2.70475
GO_CELL_CYCLE_DNA_REPLICATION	-0.498553	-0.0609468	-2.95251	0.0116347	0.0927535	-2.72275
GO_NEGATIVE_REGULATION_OF_DNA_RECOMBINATION	-0.465669	-0.152837	-2.95217	0.0116422	0.0927535	-2.72333
GO_REPLACEMENT_OSSIFICATION	0.509913	0.125557	2.9559	0.0115605	0.0927535	-2.71697
GO_REGULATION_OF_PHOSPHOLIPASE_ACTIVITY	0.416691	-0.0238013	2.95103	0.0116674	0.0927535	-2.72528
GO_NEGATIVE_REGULATION_OF_LIPASE_ACTIVITY	0.382523	-0.201422	2.96039	0.0114626	0.0927535	-2.7093
GO_CALCIUM_ION_TRANSPORT	0.380663	0.0361857	2.95207	0.0116444	0.0927535	-2.7235
GO_NEGATIVE_REGULATION_OF_SMOOTH_MUSCLE_CONTRACTION	0.550976	-0.0607248	2.95105	0.0116669	0.0927535	-2.72525
GO_DNA_REPLICATION_CHECKPOINT	-0.806413	0.035318	-2.95406	0.0116007	0.0927535	-2.72011
GO_HOMOTYPIC_CELL_CELL_ADHESION	0.450045	0.0176109	2.95708	0.0115345	0.0927535	-2.71495
GO_REGULATION_OF_VIRAL_ENTRY_INTO_HOST_CELL	0.383607	-0.189717	2.96146	0.0114396	0.0927535	-2.70749
GO_BRANCHING_INVOLVED_IN_SALIVARY_GLAND_MORPHOGENESIS	0.600597	0.0545392	2.96162	0.011436	0.0927535	-2.70721
GO_RESPONSE_TO_UV_B	0.574415	0.00236081	2.96142	0.0114404	0.0927535	-2.70755
GO_REGULATION_OF_GTPASE_ACTIVITY	0.373949	-0.00236397	2.95408	0.0116003	0.0927535	-2.72008
GO_POSITIVE_REGULATION_OF_CARDIAC_MUSCLE_CELL_DIFFERENTIATION	0.618617	0.0987858	2.95813	0.0115117	0.0927535	-2.71316
GO_REGULATION_OF_VASCULATURE_DEVELOPMENT	0.442549	-0.0286982	2.95378	0.0116067	0.0927535	-2.72058
GO_POSITIVE_REGULATION_OF_PHOSPHOLIPASE_ACTIVITY	0.419265	-0.0646117	2.94682	0.0117606	0.0929069	-2.73247
GO_GLAND_MORPHOGENESIS	0.416262	-0.0104414	2.94719	0.0117524	0.0929069	-2.73183
GO_STEM_CELL_DIFFERENTIATION	0.420978	0.0294944	2.94637	0.0117704	0.0929069	-2.73322
GO_NEGATIVE_REGULATION_OF_CALCIUM_MEDIATED_SIGNALING	0.547905	0.00601946	2.9468	0.0117611	0.0929069	-2.7325
GO_CELL_FATE_SPECIFICATION	0.427733	0.0471895	2.94398	0.0118238	0.0931625	-2.7373
GO_CALCIUM_DEPENDENT_CELL_CELL_ADHESION_VIA_PLASMA_MEMBRANE_CELL_ADHESION_MOLECULES	0.626252	0.0510605	2.93935	0.0119279	0.0935361	-2.7452
GO_ARTERY_MORPHOGENESIS	0.568309	0.0531726	2.94088	0.0118933	0.0935361	-2.74259
GO_TRACHEA_MORPHOGENESIS	0.464508	-0.0533814	2.93742	0.0119714	0.0935361	-2.74849
GO_TISSUE_DEVELOPMENT	0.405307	-0.0135744	2.93735	0.011973	0.0935361	-2.74861
GO_REGULATION_OF_OSSIFICATION	0.477132	0.00454747	2.93719	0.0119767	0.0935361	-2.74889
GO_POSITIVE_REGULATION_OF_CELL_PROJECTION_ORGANIZATION	0.385985	-0.0239672	2.93512	0.0120236	0.0937374	-2.75241
GO_POSITIVE_REGULATION_OF_TRANSCRIPTION_REGULATORY_REGION_DNA_BINDING	0.519609	0.0697174	2.93096	0.0121184	0.0942464	-2.7595
GO_CENTRAL_NERVOUS_SYSTEM_NEURON_DEVELOPMENT	0.478342	0.0624542	2.9304	0.0121314	0.0942464	-2.76046
GO_TUBE_DEVELOPMENT	0.436347	-0.0134839	2.92867	0.012171	0.0943891	-2.76341
GO_NEGATIVE_REGULATION_OF_TRANSMEMBRANE_TRANSPORT	0.397237	-0.0999675	2.92685	0.0122129	0.0945107	-2.76651
GO_POSITIVE_REGULATION_OF_EXTRINSIC_APOPTOTIC_SIGNALING_PATHWAY	0.440411	-0.0545987	2.92614	0.0122293	0.0945107	-2.76772
GO_POSITIVE_REGULATION_OF_BINDING	0.365542	-0.0386135	2.92429	0.0122721	0.0945122	-2.77087
GO_REGULATION_OF_CALCIUM_ION_TRANSPORT_INTO_CYTOSOL	0.372946	0.054302	2.92466	0.0122635	0.0945122	-2.77024
GO_EMBRYONIC_DIGIT_MORPHOGENESIS	0.517633	0.0155314	2.92272	0.0123086	0.0946289	-2.77354
GO_MEMBRANE_ASSEMBLY	0.715723	-0.0728847	2.92009	0.0123698	0.0946517	-2.77802
GO_MITOTIC_CELL_CYCLE_ARREST	0.55899	-0.0660287	2.91889	0.012398	0.0946517	-2.78007
GO_REGULATION_OF_VACUOLAR_TRANSPORT	0.53384	-0.0613605	2.91643	0.0124557	0.0946517	-2.78426
GO_REGULATION_OF_PROTON_TRANSPORT	0.48288	-0.0386021	2.91621	0.0124609	0.0946517	-2.78464
GO_HEART_VALVE_DEVELOPMENT	0.485748	-0.00426001	2.9188	0.0124	0.0946517	-2.78022
GO_CELLULAR_COMPONENT_MORPHOGENESIS	0.415453	-0.0182861	2.91876	0.0124011	0.0946517	-2.7803
GO_CENTROMERE_COMPLEX_ASSEMBLY	-0.55223	0.0877751	-2.91644	0.0124556	0.0946517	-2.78425
GO_ANATOMICAL_STRUCTURE_FORMATION_INVOLVED_IN_MORPHOGENESIS	0.410687	-0.0241138	2.90778	0.012661	0.0951932	-2.79899
GO_REGULATION_OF_PHOSPHATIDYLINOSITOL_3_KINASE_SIGNALING	0.36571	-0.0288951	2.90886	0.0126351	0.0951932	-2.79715
GO_POSITIVE_REGULATION_OF_NEURON_DIFFERENTIATION	0.399087	-0.0299736	2.9086	0.0126414	0.0951932	-2.7976
GO_REGULATION_OF_PHOSPHOLIPID_METABOLIC_PROCESS	0.413548	-0.0252137	2.91014	0.0126046	0.0951932	-2.79497
GO_ACTIN_MEDIATED_CELL_CONTRACTION	0.590332	-0.0271965	2.91112	0.0125814	0.0951932	-2.79331
GO_REGULATION_OF_HEART_GROWTH	0.575009	-0.0143368	2.90961	0.0126174	0.0951932	-2.79589
GO_HEART_DEVELOPMENT	0.495845	-0.0327926	2.90567	0.0127115	0.0952501	-2.80258
GO_AXIS_ELONGATION	0.532979	0.038757	2.90645	0.0126929	0.0952501	-2.80126
GO_REGULATION_OF_MUSCLE_TISSUE_DEVELOPMENT	0.498136	-0.0149279	2.90242	0.0127897	0.0955691	-2.80812
GO_NEGATIVE_REGULATION_OF_WNT_SIGNALING_PATHWAY	0.42307	-0.128268	2.90212	0.0127971	0.0955691	-2.80864
GO_RESPONSE_TO_PAIN	0.424737	-0.118633	2.89685	0.0129252	0.0957201	-2.81761
GO_APOPTOTIC_PROCESS_INVOLVED_IN_DEVELOPMENT	0.43023	-0.039831	2.89763	0.0129061	0.0957201	-2.81628
GO_EMBRYONIC_SKELETAL_JOINT_DEVELOPMENT	0.563111	0.132871	2.89954	0.0128595	0.0957201	-2.81302
GO_POSITIVE_REGULATION_OF_ACTIN_FILAMENT_BUNDLE_ASSEMBLY	0.446778	-0.0159794	2.89884	0.0128767	0.0957201	-2.81422
GO_RECEPTOR_CATABOLIC_PROCESS	0.477186	-0.167598	2.89754	0.0129082	0.0957201	-2.81642
GO_AMINOGLYCAN_METABOLIC_PROCESS	0.414911	-0.0267765	2.89062	0.0130781	0.0959978	-2.82821
GO_REGULATION_OF_SENSORY_PERCEPTION	0.428183	-0.0448555	2.88995	0.0130948	0.0959978	-2.82936
GO_REGULATION_OF_SPROUTING_ANGIOGENESIS	0.599043	-0.0419408	2.89019	0.0130887	0.0959978	-2.82894
GO_POSITIVE_REGULATION_OF_CYCLIC_NUCLEOTIDE_METABOLIC_PROCESS	0.425731	0.0482426	2.8944	0.0129851	0.0959978	-2.82178
GO_NEGATIVE_REGULATION_OF_REACTIVE_OXYGEN_SPECIES_BIOSYNTHETIC_PROCESS	0.529141	-0.126545	2.89018	0.0130889	0.0959978	-2.82895
GO_TRANSMEMBRANE_RECEPTOR_PROTEIN_SERINE_THREONINE_KINASE_SIGNALING_PATHWAY	0.451795	-0.0882738	2.88977	0.0130991	0.0959978	-2.82965
GO_REGULATION_OF_SYSTEMIC_ARTERIAL_BLOOD_PRESSURE_MEDIATED_BY_A_CHEMICAL_SIGNAL	0.504177	-0.0930689	2.88916	0.0131142	0.0959978	-2.83069
GO_NEURAL_TUBE_DEVELOPMENT	0.408483	0.0158655	2.88776	0.013149	0.0960466	-2.83308
GO_SARCOMERE_ORGANIZATION	0.604101	-0.0401112	2.88541	0.0132075	0.0960466	-2.83708
GO_ATRIAL_SEPTUM_MORPHOGENESIS	0.397089	0.0305857	2.88655	0.013179	0.0960466	-2.83513
GO_ATRIOVENTRICULAR_VALVE_MORPHOGENESIS	0.540179	-0.101522	2.88609	0.0131904	0.0960466	-2.83591
GO_FIBRINOLYSIS	0.357951	-0.199313	2.88423	0.013237	0.0961036	-2.83909
GO_NEGATIVE_REGULATION_OF_TRANSPORTER_ACTIVITY	0.419386	-0.107464	2.87934	0.0133598	0.096364	-2.84741
GO_REGULATION_OF_CELL_GROWTH	0.364891	-0.0501005	2.88097	0.0133187	0.096364	-2.84463
GO_PROTEIN_DEGLYCOSYLATION	0.393101	-0.297398	2.87945	0.0133569	0.096364	-2.84721
GO_CELLULAR_RESPONSE_TO_VITAMIN_D	0.45121	0.124577	2.88007	0.0133414	0.096364	-2.84616
GO_REGULATION_OF_CALCIUM_ION_TRANSMEMBRANE_TRANSPORT	0.370296	0.0405435	2.87436	0.0134858	0.0969578	-2.85586
GO_MECHANORECEPTOR_DIFFERENTIATION	0.455829	-0.0055779	2.87466	0.0134782	0.0969578	-2.85536
GO_CARDIAC_LEFT_VENTRICLE_MORPHOGENESIS	0.593333	0.131454	2.8725	0.0135334	0.0969859	-2.85904
GO_NEURON_DIFFERENTIATION	0.406009	-0.00272553	2.87279	0.0135259	0.0969859	-2.85854
GO_OVULATION_CYCLE	0.400311	0.00295967	2.86593	0.0137023	0.0978795	-2.8702
GO_INNER_EAR_MORPHOGENESIS	0.431447	0.115135	2.86646	0.0136886	0.0978795	-2.8693
GO_POSITIVE_REGULATION_OF_FAT_CELL_DIFFERENTIATION	0.492182	-0.052145	2.85935	0.0138736	0.098086	-2.88139
GO_ANATOMICAL_STRUCTURE_REGRESSION	0.443626	0.0464403	2.86078	0.0138361	0.098086	-2.87896
GO_NEGATIVE_REGULATION_OF_PATHWAY_RESTRICTED_SMAD_PROTEIN_PHOSPHORYLATION	0.762699	-0.00482234	2.86044	0.013845	0.098086	-2.87953
GO_CELL_SUBSTRATE_ADHERENS_JUNCTION_ASSEMBLY	0.545256	0.0298252	2.85887	0.0138859	0.098086	-2.88219
GO_BIOMINERAL_TISSUE_DEVELOPMENT	0.395762	-0.111093	2.85899	0.0138829	0.098086	-2.882
GO_NEGATIVE_REGULATION_OF_OSSIFICATION	0.456397	0.00678545	2.86391	0.0137547	0.098086	-2.87364
GO_REGULATION_OF_STEM_CELL_DIFFERENTIATION	0.446761	-0.037198	2.86204	0.0138032	0.098086	-2.87682
GO_ACTIN_FILAMENT_ORGANIZATION	0.372462	0.0165523	2.85654	0.0139474	0.0983633	-2.88617
GO_REGULATION_OF_SMOOTH_MUSCLE_CELL_DIFFERENTIATION	0.553432	0.00617475	2.85158	0.0140784	0.098421	-2.89459
GO_ASSOCIATIVE_LEARNING	0.382435	0.0383339	2.84957	0.0141319	0.098421	-2.898
GO_GLIAL_CELL_DEVELOPMENT	0.47813	-0.0536804	2.84781	0.014179	0.098421	-2.90099
GO_POSITIVE_REGULATION_OF_CELLULAR_RESPONSE_TO_TRANSFORMING_GROWTH_FACTOR_BETA_STIMULUS	0.536122	-0.179687	2.848	0.0141738	0.098421	-2.90066
GO_REGULATION_OF_BIOMINERAL_TISSUE_DEVELOPMENT	0.403846	0.064666	2.85071	0.0141015	0.098421	-2.89606
GO_SOMITOGENESIS	0.397192	0.05835	2.84755	0.0141859	0.098421	-2.90144
GO_MAINTENANCE_OF_PROTEIN_LOCALIZATION_IN_ORGANELLE	0.498863	-0.168636	2.84567	0.0142362	0.098421	-2.90462
GO_CARDIAC_RIGHT_VENTRICLE_MORPHOGENESIS	0.419698	0.174129	2.85494	0.0139893	0.098421	-2.88887
GO_MYOFIBRIL_ASSEMBLY	0.636116	-0.0516908	2.85425	0.0140076	0.098421	-2.89005
GO_REGULATION_OF_ISOTYPE_SWITCHING	-0.480169	0.0861832	-2.84579	0.014233	0.098421	-2.90442
GO_STRAND_DISPLACEMENT	-0.556536	0.0912289	-2.84539	0.014244	0.098421	-2.90511
GO_SENSORY_ORGAN_DEVELOPMENT	0.419159	0.0237648	2.85127	0.0140867	0.098421	-2.89512
GO_REGULATION_OF_MEMBRANE_REPOLARIZATION	0.53406	-0.0554178	2.85061	0.0141044	0.098421	-2.89624
GO_POSITIVE_REGULATION_OF_NEURON_PROJECTION_DEVELOPMENT	0.386214	-0.0453125	2.84431	0.0142729	0.0984674	-2.90693
GO_CARDIAC_MUSCLE_CELL_DIFFERENTIATION	0.542597	-0.042747	2.84122	0.0143565	0.0985843	-2.91219
GO_DORSAL_VENTRAL_NEURAL_TUBE_PATTERNING	0.561698	0.0510137	2.8413	0.0143542	0.0985843	-2.91205
GO_REGULATION_OF_SMOOTHENED_SIGNALING_PATHWAY	0.475547	-0.0254457	2.84193	0.0143371	0.0985843	-2.91097
GO_REGULATION_OF_ERYTHROCYTE_DIFFERENTIATION	0.393334	0.00918697	2.83946	0.014404	0.0986054	-2.91516
GO_POSITIVE_REGULATION_OF_LIPASE_ACTIVITY	0.411378	-0.0925566	2.83968	0.0143981	0.0986054	-2.91479
GO_REGULATION_OF_WNT_SIGNALING_PATHWAY	0.415767	-0.112003	2.83332	0.0145719	0.0986727	-2.92559
GO_REGULATION_OF_CYCLIC_NUCLEOTIDE_METABOLIC_PROCESS	0.417084	0.0484624	2.83104	0.0146347	0.0986727	-2.92946
GO_REGULATION_OF_ANATOMICAL_STRUCTURE_SIZE	0.366035	-0.0394488	2.82817	0.0147142	0.0986727	-2.93433
GO_REGULATION_OF_NEURON_DIFFERENTIATION	0.392237	-0.00785661	2.83298	0.0145814	0.0986727	-2.92617
GO_REGULATION_OF_LIPASE_ACTIVITY	0.400845	-0.0813406	2.828	0.014719	0.0986727	-2.93463
GO_POSITIVE_REGULATION_OF_NON_CANONICAL_WNT_SIGNALING_PATHWAY	0.664644	0.0222852	2.83156	0.0146204	0.0986727	-2.92858
GO_CELLULAR_RESPONSE_TO_EXOGENOUS_DSRNA	0.424514	0.0406724	2.8368	0.0144765	0.0986727	-2.91968
GO_METANEPHRIC_MESENCHYME_DEVELOPMENT	0.381461	0.0958401	2.82906	0.0146896	0.0986727	-2.93283
GO_SMOOTH_MUSCLE_CONTRACTION	0.585042	-0.0523968	2.83705	0.0144697	0.0986727	-2.91926
GO_ACTIVIN_RECEPTOR_SIGNALING_PATHWAY	0.462734	-0.05437	2.82784	0.0147232	0.0986727	-2.93489
GO_CELLULAR_RESPONSE_TO_VITAMIN	0.483766	0.11872	2.82777	0.0147253	0.0986727	-2.93501
GO_HOMOPHILIC_CELL_ADHESION_VIA_PLASMA_MEMBRANE_ADHESION_MOLECULES	0.454947	0.0433745	2.82791	0.0147213	0.0986727	-2.93477
GO_ENDOTHELIAL_TUBE_MORPHOGENESIS	0.571734	0.0542878	2.82986	0.0146674	0.0986727	-2.93147
GO_REGIONALIZATION	0.428924	0.0286658	2.83552	0.0145116	0.0986727	-2.92186
GO_POSITIVE_REGULATION_OF_LYASE_ACTIVITY	0.469764	-0.0238463	2.82602	0.0147741	0.098848	-2.93799
GO_POSITIVE_REGULATION_OF_NUCLEOTIDE_METABOLIC_PROCESS	0.449828	-0.0368607	2.82523	0.014796	0.098848	-2.93932
GO_RESPONSE_TO_ANGIOTENSIN	0.458082	0.0285521	2.82426	0.014823	0.0988795	-2.94096
GO_REGULATION_OF_GOLGI_ORGANIZATION	0.502644	-0.195717	2.82035	0.0149327	0.0988955	-2.94759
GO_REGULATION_OF_AXON_GUIDANCE	0.510418	0.0947304	2.8216	0.0148978	0.0988955	-2.94548
GO_NEGATIVE_REGULATION_OF_MUSCLE_CELL_APOPTOTIC_PROCESS	0.432283	-0.168431	2.8202	0.0149371	0.0988955	-2.94786
GO_REGULATION_OF_ODONTOGENESIS	0.411457	0.156399	2.82075	0.0149215	0.0988955	-2.94692
GO_CARDIAC_MUSCLE_CELL_ACTION_POTENTIAL	0.543323	-0.0726703	2.81942	0.0149592	0.0988955	-2.94918
GO_PROTEIN_HYDROXYLATION	0.559803	-0.188892	2.82298	0.014859	0.0988955	-2.94314
GO_RESPONSE_TO_REDOX_STATE	0.524288	-0.281691	2.81858	0.0149826	0.0989031	-2.95059
GO_NEGATIVE_REGULATION_OF_BLOOD_PRESSURE	0.397614	-0.0667687	2.81772	0.015007	0.0989169	-2.95205
GO_G_PROTEIN_COUPLED_RECEPTOR_INTERNALIZATION	0.539133	-0.00134191	2.81394	0.0151143	0.0990182	-2.95846
GO_NEURON_DEVELOPMENT	0.401485	-0.0108256	2.81247	0.0151563	0.0990182	-2.96096
GO_ENZYME_LINKED_RECEPTOR_PROTEIN_SIGNALING_PATHWAY	0.363639	-0.0827907	2.81308	0.015139	0.0990182	-2.95993
GO_GANGLIOSIDE_BIOSYNTHETIC_PROCESS	0.345079	-0.158373	2.81499	0.0150844	0.0990182	-2.95668
GO_HEPARAN_SULFATE_PROTEOGLYCAN_BIOSYNTHETIC_PROCESS	0.425635	-0.11378	2.81568	0.0150648	0.0990182	-2.95551
GO_MYOBLAST_FUSION	0.539381	0.0274271	2.81269	0.0151502	0.0990182	-2.96059
GO_KINETOCHORE_ORGANIZATION	-0.482141	0.0542151	-2.81157	0.015182	0.0990402	-2.96248
GO_OLFACTORY_BULB_INTERNEURON_DIFFERENTIATION	0.571085	0.0465601	2.80271	0.0154379	0.100121	-2.97751
GO_SECRETION_BY_CELL	0.343157	-0.0766013	2.8049	0.0153742	0.100121	-2.97379
GO_POSITIVE_REGULATION_OF_DEVELOPMENTAL_PROCESS	0.367793	-0.00797453	2.80375	0.0154076	0.100121	-2.97574
GO_LENS_MORPHOGENESIS_IN_CAMERA_TYPE_EYE	0.478435	-0.0941265	2.80275	0.0154366	0.100121	-2.97743
GO_REGULATION_OF_LIPID_KINASE_ACTIVITY	0.382116	-0.0168097	2.80076	0.0154946	0.100342	-2.9808
GO_NEGATIVE_REGULATION_OF_NEURON_DIFFERENTIATION	0.39424	0.00790742	2.79979	0.0155231	0.10038	-2.98245
GO_REGULATION_OF_MITOCHONDRIAL_DEPOLARIZATION	0.426222	0.036193	2.78673	0.0159099	0.100518	-3.00457
GO_MEMBRANE_BIOGENESIS	0.685789	-0.113434	2.788	0.0158718	0.100518	-3.00241
GO_REGULATION_OF_CANONICAL_WNT_SIGNALING_PATHWAY	0.417971	-0.128569	2.78484	0.0159666	0.100518	-3.00776
GO_CHROMOSOME_SEPARATION	-0.465006	-0.0844202	-2.79036	0.0158013	0.100518	-2.99841
GO_CALCIUM_MEDIATED_SIGNALING_USING_INTRACELLULAR_CALCIUM_SOURCE	0.575416	-0.085639	2.79533	0.0156541	0.100518	-2.99
GO_DIGESTIVE_SYSTEM_DEVELOPMENT	0.433055	-0.00933067	2.78546	0.0159479	0.100518	-3.00671
GO_REGULATION_OF_SMALL_GTPASE_MEDIATED_SIGNAL_TRANSDUCTION	0.366667	0.00270726	2.78555	0.0159452	0.100518	-3.00656
GO_CALCIUM_ION_IMPORT	0.35082	0.0754628	2.7859	0.0159346	0.100518	-3.00596
GO_OVULATION_CYCLE_PROCESS	0.374721	-0.0204374	2.79756	0.0155884	0.100518	-2.98622
GO_REGULATION_OF_METAL_ION_TRANSPORT	0.362385	-0.0305787	2.78816	0.015867	0.100518	-3.00214
GO_REGULATION_OF_FIBROBLAST_PROLIFERATION	0.363792	0.0462188	2.78947	0.0158279	0.100518	-2.99992
GO_MORPHOGENESIS_OF_AN_EPITHELIAL_SHEET	0.438788	-0.0508021	2.78456	0.015975	0.100518	-3.00823
GO_REGULATION_OF_OSTEOBLAST_DIFFERENTIATION	0.523288	-0.0443384	2.78708	0.0158995	0.100518	-3.00398
GO_EXPLORATION_BEHAVIOR	0.376869	0.110244	2.78578	0.0159383	0.100518	-3.00617
GO_CAMP_METABOLIC_PROCESS	0.584969	-0.0551575	2.79268	0.0157325	0.100518	-2.9945
GO_SENSORY_ORGAN_MORPHOGENESIS	0.397714	0.0632265	2.78691	0.0159044	0.100518	-3.00426
GO_CELL_CELL_JUNCTION_ASSEMBLY	0.455294	-0.0978862	2.78751	0.0158865	0.100518	-3.00324
GO_NEGATIVE_REGULATION_OF_RESPONSE_TO_WOUNDING	0.380464	-0.0514614	2.7973	0.015596	0.100518	-2.98666
GO_POSITIVE_CHEMOTAXIS	0.480047	-0.105517	2.79311	0.0157197	0.100518	-2.99376
GO_SUPEROXIDE_METABOLIC_PROCESS	0.404304	-0.0445498	2.78049	0.016098	0.100565	-3.01512
GO_NEURON_PROJECTION_DEVELOPMENT	0.406669	-0.0161735	2.78051	0.0160974	0.100565	-3.01509
GO_POSITIVE_REGULATION_OF_PROTEIN_KINASE_B_SIGNALING	0.405431	-0.086047	2.77981	0.0161185	0.100565	-3.01627
GO_REGULATION_OF_CELL_PROLIFERATION_INVOLVED_IN_HEART_MORPHOGENESIS	0.3747	-0.0119515	2.78331	0.0160127	0.100565	-3.01035
GO_REGULATION_OF_HYDROGEN_PEROXIDE_METABOLIC_PROCESS	0.440662	-0.181233	2.7814	0.0160704	0.100565	-3.01358
GO_MYELIN_MAINTENANCE	0.514046	-0.135923	2.78071	0.0160914	0.100565	-3.01476
GO_AUDITORY_RECEPTOR_CELL_DEVELOPMENT	0.380815	-0.0787483	2.77794	0.0161754	0.100637	-3.01943
GO_NEGATIVE_REGULATION_OF_TRANSFORMING_GROWTH_FACTOR_BETA_RECEPTOR_SIGNALING_PATHWAY	0.48788	-0.03482	2.77832	0.0161638	0.100637	-3.01879
GO_REGULATION_OF_VASOCONSTRICTION	0.54945	-0.0417322	2.7766	0.0162164	0.100751	-3.02171
GO_POSITIVE_REGULATION_OF_CAMP_METABOLIC_PROCESS	0.42895	0.0527016	2.77423	0.016289	0.10106	-3.02572
GO_ACTION_POTENTIAL	0.469224	-0.0570894	2.77036	0.016408	0.101534	-3.03225
GO_MEMBRANE_REPOLARIZATION	0.515716	-0.16355	2.77026	0.0164111	0.101534	-3.03242
GO_NEPHRON_TUBULE_FORMATION	0.423857	0.0810192	2.76935	0.0164392	0.101566	-3.03396
GO_CARDIAC_MUSCLE_TISSUE_DEVELOPMENT	0.517609	-0.0481028	2.76722	0.0165054	0.101833	-3.03757
GO_SISTER_CHROMATID_SEGREGATION	-0.43269	-0.00896556	-2.76523	0.0165675	0.102074	-3.04094
GO_POSITIVE_REGULATION_OF_EXTRINSIC_APOPTOTIC_SIGNALING_PATHWAY_VIA_DEATH_DOMAIN_RECEPTORS	0.436571	-0.0269551	2.76428	0.0165969	0.102114	-3.04253
GO_NEGATIVE_REGULATION_OF_TRANSMEMBRANE_RECEPTOR_PROTEIN_SERINE_THREONINE_KINASE_SIGNALING_PATHWAY	0.535704	-0.0569664	2.76277	0.0166442	0.102263	-3.04509
GO_DENDRITE_MORPHOGENESIS	0.528071	-0.0295005	2.75992	0.0167338	0.102529	-3.0499
GO_DNA_DOUBLE_STRAND_BREAK_PROCESSING	-0.444215	-0.126562	-2.76047	0.0167166	0.102529	-3.04898
GO_CYTOPLASMIC_MRNA_PROCESSING_BODY_ASSEMBLY	-0.566412	-0.18557	-2.75592	0.0168604	0.102766	-3.05667
GO_NEGATIVE_REGULATION_OF_EPITHELIAL_CELL_APOPTOTIC_PROCESS	0.510105	-0.0742128	2.75471	0.0168988	0.102766	-3.05871
GO_REGULATION_OF_MESODERM_DEVELOPMENT	0.484945	0.0634373	2.75068	0.0170273	0.102766	-3.06551
GO_CARDIAC_VENTRICLE_MORPHOGENESIS	0.435339	0.0167756	2.7509	0.0170204	0.102766	-3.06515
GO_SISTER_CHROMATID_COHESION	-0.466703	0.0146206	-2.75102	0.0170166	0.102766	-3.06495
GO_REGULATION_OF_MICROTUBULE_BASED_MOVEMENT	0.461778	-0.158676	2.7528	0.0169596	0.102766	-3.06194
GO_POSITIVE_REGULATION_OF_CALCIUM_ION_TRANSPORT_INTO_CYTOSOL	0.338342	0.0790084	2.75527	0.016881	0.102766	-3.05777
GO_NEGATIVE_REGULATION_OF_MITOTIC_NUCLEAR_DIVISION	-0.380887	0.00311158	-2.75078	0.0170241	0.102766	-3.06534
GO_REGULATION_OF_EXTENT_OF_CELL_GROWTH	0.399483	0.015957	2.75439	0.0169091	0.102766	-3.05926
GO_PATTERN_SPECIFICATION_PROCESS	0.411952	0.00379129	2.7528	0.0169595	0.102766	-3.06193
GO_CAMP_MEDIATED_SIGNALING	0.561655	-0.0596249	2.75108	0.0170147	0.102766	-3.06485
GO_REGULATION_OF_CARDIAC_MUSCLE_CELL_MEMBRANE_REPOLARIZATION	0.533982	-0.00378197	2.7492	0.017075	0.102886	-3.06802
GO_VACUOLE_FUSION	0.422358	-0.189128	2.74862	0.0170936	0.102886	-3.069
GO_REACTIVE_OXYGEN_SPECIES_BIOSYNTHETIC_PROCESS	0.39713	-0.219986	2.74642	0.0171645	0.103034	-3.07271
GO_REGULATION_OF_CELL_PROJECTION_ASSEMBLY	0.346761	-0.0360803	2.74714	0.0171413	0.103034	-3.0715
GO_MITOTIC_SISTER_CHROMATID_SEGREGATION	-0.416843	-0.0220519	-2.74513	0.0172062	0.103144	-3.07489
GO_NEGATIVE_REGULATION_OF_BMP_SIGNALING_PATHWAY	0.592944	-0.0257576	2.74394	0.0172447	0.103236	-3.0769
GO_BONE_REMODELING	0.398746	0.0994013	2.74171	0.0173174	0.103531	-3.08067
GO_EPITHELIUM_DEVELOPMENT	0.374426	-0.0132354	2.73519	0.017531	0.104167	-3.09167
GO_REGULATION_OF_CORTICOSTEROID_HORMONE_SECRETION	0.54074	-0.0371256	2.73551	0.0175203	0.104167	-3.09112
GO_SECRETION	0.337277	-0.0805561	2.73727	0.0174627	0.104167	-3.08816
GO_NEGATIVE_REGULATION_OF_STEM_CELL_PROLIFERATION	0.537677	0.00318506	2.73417	0.0175647	0.104167	-3.09338
GO_REGULATION_OF_CHOLESTEROL_BIOSYNTHETIC_PROCESS	0.360505	-0.384438	2.73477	0.017545	0.104167	-3.09238
GO_EMBRYONIC_ORGAN_DEVELOPMENT	0.409052	0.0264002	2.73581	0.0175107	0.104167	-3.09063
GO_EMBRYO_IMPLANTATION	0.431079	-0.0864933	2.73172	0.0176458	0.104508	-3.09751
GO_NEGATIVE_REGULATION_OF_CELL_DEVELOPMENT	0.393691	-0.00507168	2.72723	0.0177954	0.104547	-3.10508
GO_RENAL_SYSTEM_PROCESS_INVOLVED_IN_REGULATION_OF_BLOOD_VOLUME	0.483904	-0.0383983	2.71634	0.0181636	0.104547	-3.12345
GO_REGULATION_OF_VACUOLE_ORGANIZATION	0.430481	-0.101481	2.72351	0.0179203	0.104547	-3.11136
GO_POSITIVE_REGULATION_OF_RECEPTOR_MEDIATED_ENDOCYTOSIS	0.368296	-0.118919	2.71915	0.0180679	0.104547	-3.11871
GO_ACTIN_FILAMENT_BASED_MOVEMENT	0.53077	-0.0284166	2.72737	0.0177907	0.104547	-3.10485
GO_NEGATIVE_REGULATION_OF_CELLULAR_PROTEIN_LOCALIZATION	0.381322	-0.0782272	2.71745	0.0181258	0.104547	-3.12158
GO_MAINTENANCE_OF_LOCATION_IN_CELL	0.395371	-0.120153	2.7245	0.0178872	0.104547	-3.1097
GO_MUSCLE_CONTRACTION	0.522254	-0.064594	2.72223	0.0179638	0.104547	-3.11353
GO_ANTERIOR_POSTERIOR_PATTERN_SPECIFICATION	0.426603	0.0400245	2.73069	0.01768	0.104547	-3.09925
GO_REGULATION_OF_THE_FORCE_OF_HEART_CONTRACTION	0.475751	-0.0363475	2.71842	0.0180927	0.104547	-3.11994
GO_POSITIVE_REGULATION_OF_CARDIAC_MUSCLE_TISSUE_DEVELOPMENT	0.583806	0.0244394	2.72687	0.0178077	0.104547	-3.10571
GO_SEGMENTATION	0.393555	0.0421431	2.72109	0.018002	0.104547	-3.11543
GO_CARDIAC_MUSCLE_CELL_CONTRACTION	0.54854	-0.0480468	2.72188	0.0179754	0.104547	-3.11411
GO_RESPONSE_TO_GROWTH_FACTOR	0.396176	-0.0772732	2.72903	0.0177355	0.104547	-3.10206
GO_POSITIVE_REGULATION_OF_ADHERENS_JUNCTION_ORGANIZATION	0.459304	-0.089338	2.71613	0.0181707	0.104547	-3.1238
GO_KIDNEY_MESENCHYME_DEVELOPMENT	0.44303	0.0969508	2.71797	0.0181082	0.104547	-3.12071
GO_NEGATIVE_REGULATION_OF_STAT_CASCADE	0.448188	-0.139469	2.72256	0.0179526	0.104547	-3.11297
GO_CELL_PROJECTION_ORGANIZATION	0.385338	-0.0228368	2.72525	0.0178619	0.104547	-3.10843
GO_CELL_DEVELOPMENT	0.369751	-0.0118161	2.7212	0.0179983	0.104547	-3.11525
GO_SOMITE_DEVELOPMENT	0.3944	0.0256675	2.72001	0.0180387	0.104547	-3.11726
GO_REGULATION_OF_CELL_DEVELOPMENT	0.372836	-0.0126907	2.72576	0.0178447	0.104547	-3.10757
GO_HEAD_MORPHOGENESIS	0.463395	0.0510835	2.72003	0.0180379	0.104547	-3.11722
GO_PALATE_DEVELOPMENT	0.451148	0.0310961	2.71419	0.0182373	0.104793	-3.12707
GO_REGULATION_OF_MEMBRANE_POTENTIAL	0.376749	-0.0443733	2.71264	0.0182904	0.104963	-3.12968
GO_EPITHELIAL_CELL_PROLIFERATION	0.349134	-0.0743574	2.71171	0.0183225	0.105011	-3.13125
GO_MULTICELLULAR_ORGANISMAL_RESPONSE_TO_STRESS	0.401384	-0.0714612	2.70933	0.0184044	0.105209	-3.13525
GO_REGULATION_OF_SODIUM_ION_TRANSPORT	0.462758	-0.141923	2.70977	0.0183895	0.105209	-3.13452
GO_NEUROMUSCULAR_JUNCTION_DEVELOPMENT	0.545815	-0.109392	2.70608	0.0185172	0.10531	-3.14072
GO_ACTOMYOSIN_STRUCTURE_ORGANIZATION	0.526105	-0.0576955	2.70778	0.0184581	0.10531	-3.13786
GO_KERATAN_SULFATE_BIOSYNTHETIC_PROCESS	0.361943	-0.0046923	2.70665	0.0184975	0.10531	-3.13977
GO_REGULATION_OF_CILIUM_ASSEMBLY	0.414167	-0.0968132	2.70709	0.0184822	0.10531	-3.13903
GO_POSITIVE_REGULATION_OF_PROTEIN_BINDING	0.343137	-0.0607591	2.70483	0.018561	0.105371	-3.14284
GO_REGULATION_OF_AMYLOID_PRECURSOR_PROTEIN_CATABOLIC_PROCESS	0.37602	-0.185439	2.70391	0.018593	0.105371	-3.14438
GO_NEGATIVE_REGULATION_OF_POTASSIUM_ION_TRANSMEMBRANE_TRANSPORT	0.386692	-0.00814437	2.70374	0.018599	0.105371	-3.14467
GO_REGULATION_OF_G_PROTEIN_COUPLED_RECEPTOR_PROTEIN_SIGNALING_PATHWAY	0.351587	0.00577894	2.70132	0.0186836	0.105676	-3.14874
GO_NEGATIVE_REGULATION_OF_AXON_GUIDANCE	0.485439	0.113381	2.70084	0.0187006	0.105676	-3.14955
GO_MUSCLE_ORGAN_DEVELOPMENT	0.480398	-0.00629222	2.69941	0.018751	0.105826	-3.15196
GO_REPRODUCTIVE_BEHAVIOR	0.390134	-0.119924	2.69755	0.0188163	0.10606	-3.15508
GO_MUSCLE_SYSTEM_PROCESS	0.501984	-0.0633894	2.69554	0.0188879	0.106193	-3.15848
GO_BONE_MATURATION	0.474202	-0.0257988	2.69606	0.0188691	0.106193	-3.15759
GO_MATING_BEHAVIOR	0.397442	-0.146448	2.69471	0.0189172	0.106224	-3.15987
GO_CARDIAC_CONDUCTION	0.439768	-0.0348946	2.69385	0.0189476	0.10626	-3.16131
GO_REGULATION_OF_SHORT_TERM_NEURONAL_SYNAPTIC_PLASTICITY	0.604379	-0.0405027	2.6931	0.0189746	0.106277	-3.16258
GO_MOVEMENT_OF_CELL_OR_SUBCELLULAR_COMPONENT	0.352869	-0.00101849	2.69145	0.0190334	0.106472	-3.16535
GO_NEGATIVE_REGULATION_OF_CATION_CHANNEL_ACTIVITY	0.444479	-0.101966	2.68979	0.0190929	0.106536	-3.16814
GO_EMBRYONIC_HEART_TUBE_MORPHOGENESIS	0.447956	0.0055014	2.69018	0.0190788	0.106536	-3.16748
GO_STRIATED_MUSCLE_CELL_DIFFERENTIATION	0.466825	-0.0509235	2.68776	0.0191659	0.10674	-3.17156
GO_NEUROGENESIS	0.363049	-0.0187293	2.68743	0.0191776	0.10674	-3.17211
GO_REGULATION_OF_CALCIUM_ION_TRANSPORT	0.351675	0.0349352	2.68382	0.0193079	0.107221	-3.17817
GO_NEGATIVE_REGULATION_OF_DEVELOPMENTAL_PROCESS	0.364883	-0.00824756	2.6837	0.0193124	0.107221	-3.17838
GO_POSITIVE_REGULATION_OF_MUSCLE_TISSUE_DEVELOPMENT	0.498055	-0.0494744	2.68246	0.0193573	0.107336	-3.18046
GO_REGULATION_OF_HEART_RATE_BY_CARDIAC_CONDUCTION	0.449836	-0.12436	2.68112	0.0194061	0.107338	-3.18271
GO_POSITIVE_REGULATION_OF_CELL_DEVELOPMENT	0.35949	-0.024948	2.68169	0.0193855	0.107338	-3.18176
GO_ATP_DEPENDENT_CHROMATIN_REMODELING	-0.40759	0.0221587	-2.67313	0.0196995	0.10754	-3.19614
GO_MUSCLE_TISSUE_DEVELOPMENT	0.459687	-0.021278	2.67326	0.0196945	0.10754	-3.19592
GO_MUSCLE_STRUCTURE_DEVELOPMENT	0.467924	-0.0144459	2.67551	0.0196116	0.10754	-3.19214
GO_REGULATION_OF_ION_HOMEOSTASIS	0.345483	0.00987943	2.67706	0.0195549	0.10754	-3.18955
GO_POSITIVE_REGULATION_OF_P38MAPK_CASCADE	0.561934	-0.0733868	2.67405	0.0196654	0.10754	-3.19459
GO_VACUOLE_ORGANIZATION	0.332941	-0.179004	2.67442	0.019652	0.10754	-3.19398
GO_RESPONSE_TO_RETINOIC_ACID	0.420345	-0.0212889	2.67492	0.0196335	0.10754	-3.19314
GO_ENDOCRINE_SYSTEM_DEVELOPMENT	0.360578	-0.00374451	2.6709	0.0197819	0.10754	-3.19988
GO_REGULATION_OF_CHOLESTEROL_METABOLIC_PROCESS	0.382031	-0.37076	2.67594	0.0195956	0.10754	-3.19141
GO_RECIPROCAL_DNA_RECOMBINATION	-0.408314	-0.0303323	-2.67289	0.0197083	0.10754	-3.19654
GO_REGULATION_OF_MUSCLE_SYSTEM_PROCESS	0.453408	-0.0620027	2.67211	0.0197371	0.10754	-3.19785
GO_POSITIVE_REGULATION_OF_CELL_DIFFERENTIATION	0.352155	-0.0116807	2.67775	0.0195292	0.10754	-3.18837
GO_POSITIVE_REGULATION_OF_AMINO_ACID_TRANSPORT	0.37672	-0.117216	2.67149	0.0197602	0.10754	-3.19889
GO_ODONTOGENESIS	0.384233	0.0105206	2.67107	0.0197757	0.10754	-3.1996
GO_REGULATION_OF_ACTIN_FILAMENT_BUNDLE_ASSEMBLY	0.476831	-0.0469613	2.66959	0.0198309	0.107674	-3.20209
GO_POSITIVE_REGULATION_OF_MAPK_CASCADE	0.348542	-0.0236518	2.6689	0.0198565	0.107682	-3.20324
GO_NEGATIVE_REGULATION_OF_EPITHELIAL_CELL_PROLIFERATION	0.36915	-0.0800348	2.66748	0.0199094	0.107705	-3.20562
GO_RELAXATION_OF_MUSCLE	0.441062	-0.0514199	2.66776	0.0198991	0.107705	-3.20516
GO_POSITIVE_REGULATION_OF_ACTIN_FILAMENT_DEPOLYMERIZATION	0.434938	-0.0557043	2.66576	0.0199739	0.107922	-3.20852
GO_POSITIVE_REGULATION_OF_ADENYLATE_CYCLASE_ACTIVITY	0.495773	-0.000930775	2.65864	0.0202422	0.108013	-3.22045
GO_REGULATION_OF_NOREPINEPHRINE_SECRETION	0.458755	0.139327	2.66187	0.0201202	0.108013	-3.21505
GO_BONE_GROWTH	0.516089	0.0445325	2.66156	0.0201317	0.108013	-3.21556
GO_REGULATION_OF_GROWTH	0.343203	-0.0676627	2.65877	0.0202377	0.108013	-3.22025
GO_CELLULAR_RESPONSE_TO_RETINOIC_ACID	0.452002	0.00839771	2.65757	0.020283	0.108013	-3.22225
GO_GLIOGENESIS	0.399154	-0.0516472	2.65859	0.0202441	0.108013	-3.22054
GO_REGULATION_OF_MULTICELLULAR_ORGANISMAL_DEVELOPMENT	0.344541	-0.0222169	2.66409	0.0200364	0.108013	-3.21131
GO_POSITIVE_REGULATION_OF_BLOOD_PRESSURE	0.511152	-0.0159539	2.66149	0.0201347	0.108013	-3.21569
GO_REGULATION_OF_CILIUM_MOVEMENT	0.487254	-0.20954	2.6578	0.0202741	0.108013	-3.22186
GO_C21_STEROID_HORMONE_BIOSYNTHETIC_PROCESS	0.41205	-0.228539	2.66198	0.0201159	0.108013	-3.21485
GO_NUCLEOPHAGY	0.339015	-0.332891	2.65837	0.0202525	0.108013	-3.22091
GO_CELL_CELL_ADHESION_VIA_PLASMA_MEMBRANE_ADHESION_MOLECULES	0.403578	-0.00562917	2.66128	0.0201422	0.108013	-3.21602
GO_REGULATION_OF_STEROID_HORMONE_SECRETION	0.413949	-0.00297329	2.65692	0.0203078	0.108016	-3.22335
GO_REGULATION_OF_DEVELOPMENTAL_GROWTH	0.358663	-0.0247643	2.65591	0.0203462	0.10803	-3.22504
GO_MUSCLE_CELL_DEVELOPMENT	0.487121	-0.050573	2.65558	0.0203591	0.10803	-3.2256
GO_GLUCOSE_IMPORT	0.450687	-0.24897	2.65371	0.0204306	0.10828	-3.22874
GO_REGULATION_OF_MAPK_CASCADE	0.33192	-0.0483335	2.64224	0.0208747	0.108304	-3.24796
GO_DNA_DEPENDENT_DNA_REPLICATION	-0.5029	-0.028488	-2.652	0.0204959	0.108304	-3.23159
GO_NEGATIVE_REGULATION_OF_CALCIUM_ION_TRANSPORT_INTO_CYTOSOL	0.484968	-0.11407	2.64362	0.0208207	0.108304	-3.24564
GO_POSTSYNAPTIC_MEMBRANE_ORGANIZATION	0.443179	-0.142163	2.65133	0.020522	0.108304	-3.23273
GO_HEART_VALVE_FORMATION	0.576967	-0.0558144	2.64238	0.020869	0.108304	-3.24772
GO_POSITIVE_REGULATION_OF_PROTEIN_AUTOPHOSPHORYLATION	0.363525	0.0299542	2.64882	0.0206187	0.108304	-3.23693
GO_ENDOTHELIUM_DEVELOPMENT	0.508905	-0.0776489	2.64495	0.0207688	0.108304	-3.24342
GO_CARDIAC_VENTRICLE_DEVELOPMENT	0.425329	-0.0142075	2.64537	0.0207524	0.108304	-3.24271
GO_AUDITORY_RECEPTOR_CELL_DIFFERENTIATION	0.424482	-0.0076407	2.64939	0.0205968	0.108304	-3.23598
GO_VOCALIZATION_BEHAVIOR	0.52066	-0.0739065	2.64642	0.0207118	0.108304	-3.24096
GO_REGULATION_OF_PROTEIN_KINASE_B_SIGNALING	0.403336	-0.111062	2.64283	0.0208514	0.108304	-3.24696
GO_TRANSMEMBRANE_RECEPTOR_PROTEIN_TYROSINE_KINASE_SIGNALING_PATHWAY	0.339243	-0.0690382	2.64518	0.02076	0.108304	-3.24304
GO_WOUND_HEALING_SPREADING_OF_EPIDERMAL_CELLS	0.59705	0.110871	2.64438	0.020791	0.108304	-3.24437
GO_CARDIAC_CHAMBER_FORMATION	0.40441	0.134729	2.64396	0.0208072	0.108304	-3.24507
GO_POSITIVE_REGULATION_OF_RECEPTOR_RECYCLING	0.342334	0.0619113	2.64405	0.020804	0.108304	-3.24493
GO_BIOLOGICAL_ADHESION	0.350866	0.0261948	2.6423	0.0208723	0.108304	-3.24786
GO_EMBRYONIC_CRANIAL_SKELETON_MORPHOGENESIS	0.401181	0.0885149	2.64778	0.0206589	0.108304	-3.23867
GO_CARDIAC_CELL_DEVELOPMENT	0.567436	-0.0550627	2.64392	0.0208091	0.108304	-3.24515
GO_REGULATION_OF_NON_CANONICAL_WNT_SIGNALING_PATHWAY	0.549934	0.0393154	2.63943	0.0209848	0.108621	-3.25266
GO_NEGATIVE_REGULATION_OF_JNK_CASCADE	0.406525	-0.203993	2.63994	0.0209649	0.108621	-3.25181
GO_CELL_CELL_SIGNALING_INVOLVED_IN_CARDIAC_CONDUCTION	0.514521	0.0253398	2.63738	0.0210654	0.108658	-3.25609
GO_REGULATION_OF_INSULIN_SECRETION_INVOLVED_IN_CELLULAR_RESPONSE_TO_GLUCOSE_STIMULUS	0.420966	-0.0766859	2.63761	0.0210566	0.108658	-3.25571
GO_HAIR_CELL_DIFFERENTIATION	0.401169	0.000574815	2.63759	0.0210573	0.108658	-3.25574
GO_PROTEIN_TRIMERIZATION	0.333866	0.00701817	2.63141	0.0213025	0.109599	-3.26609
GO_POSITIVE_REGULATION_OF_CYTOSKELETON_ORGANIZATION	0.340177	-0.0254392	2.62862	0.0214144	0.109599	-3.27077
GO_REGULATION_OF_GLUCOSE_IMPORT_IN_RESPONSE_TO_INSULIN_STIMULUS	0.391606	-0.204025	2.62846	0.0214207	0.109599	-3.27103
GO_NEGATIVE_REGULATION_OF_CHEMOTAXIS	0.428219	0.117977	2.6312	0.0213109	0.109599	-3.26644
GO_ADHERENS_JUNCTION_ORGANIZATION	0.435379	-0.021648	2.62905	0.0213971	0.109599	-3.27004
GO_REGULATION_OF_CATION_TRANSMEMBRANE_TRANSPORT	0.353353	-0.0433237	2.62925	0.0213889	0.109599	-3.2697
GO_SYNCYTIUM_FORMATION	0.477327	0.0381178	2.63002	0.021358	0.109599	-3.26841
GO_VESICLE_MEDIATED_TRANSPORT	0.322472	-0.0903595	2.62645	0.0215016	0.109644	-3.2744
GO_TAXIS	0.352542	0.0212307	2.62578	0.0215283	0.109644	-3.2755
GO_LEFT_RIGHT_AXIS_SPECIFICATION	0.500448	-0.151972	2.62722	0.0214704	0.109644	-3.2731
GO_TEMPERATURE_HOMEOSTASIS	0.409252	-0.154225	2.62638	0.0215044	0.109644	-3.27451
GO_RESPONSE_TO_WOUNDING	0.338153	-0.0349051	2.62353	0.0216195	0.109982	-3.27928
GO_NEURAL_CREST_CELL_MIGRATION	0.412583	0.0537654	2.6223	0.0216694	0.110109	-3.28134
GO_GENE_SILENCING_BY_RNA	-0.409363	-0.0648846	-2.62106	0.0217196	0.110238	-3.28341
GO_SYNAPSE_ORGANIZATION	0.448486	-0.037469	2.61453	0.021987	0.110874	-3.29433
GO_MATING	0.402155	-0.0899652	2.6169	0.0218897	0.110874	-3.29037
GO_POSITIVE_REGULATION_OF_B_CELL_MEDIATED_IMMUNITY	-0.583753	0.0979962	-2.61434	0.0219948	0.110874	-3.29465
GO_TISSUE_REGENERATION	0.404923	-0.0336522	2.61576	0.0219364	0.110874	-3.29227
GO_CELL_FATE_COMMITMENT	0.373114	0.0236016	2.61535	0.0219529	0.110874	-3.29295
GO_MUSCLE_CELL_DIFFERENTIATION	0.462889	-0.0258166	2.61463	0.0219825	0.110874	-3.29415
GO_REGULATION_OF_PROTEIN_POLYMERIZATION	0.332917	0.0109027	2.61322	0.0220406	0.11095	-3.2965
GO_POSITIVE_REGULATION_OF_CELL_MATRIX_ADHESION	0.36541	-0.00454867	2.61241	0.0220744	0.11095	-3.29787
GO_NEGATIVE_REGULATION_OF_CANONICAL_WNT_SIGNALING_PATHWAY	0.391698	-0.159836	2.61215	0.022085	0.11095	-3.2983
GO_POSITIVE_REGULATION_OF_CELLULAR_COMPONENT_BIOGENESIS	0.322907	-0.039728	2.61098	0.0221335	0.110969	-3.30026
GO_NEGATIVE_REGULATION_OF_MULTICELLULAR_ORGANISMAL_METABOLIC_PROCESS	0.416174	0.0294783	2.61069	0.0221453	0.110969	-3.30074
GO_CALCIUM_ION_TRANSMEMBRANE_TRANSPORT	0.336351	0.0711815	2.61025	0.0221638	0.110969	-3.30148
GO_PEPTIDYL_TYROSINE_MODIFICATION	0.335754	0.0152264	2.60826	0.0222464	0.111007	-3.3048
GO_POSITIVE_REGULATION_OF_ERK1_AND_ERK2_CASCADE	0.370168	-0.0135657	2.60828	0.0222455	0.111007	-3.30476
GO_NEGATIVE_REGULATION_OF_GENE_SILENCING	-0.45314	0.0472221	-2.60928	0.0222038	0.111007	-3.30309
GO_INORGANIC_ION_IMPORT_INTO_CELL	0.400947	-0.167838	2.60575	0.022351	0.111153	-3.30898
GO_CELL_PART_MORPHOGENESIS	0.386778	-0.0225922	2.60666	0.0223133	0.111153	-3.30748
GO_REGULATION_OF_VASCULAR_ENDOTHELIAL_GROWTH_FACTOR_RECEPTOR_SIGNALING_PATHWAY	0.520658	-0.0457509	2.60622	0.0223316	0.111153	-3.30821
GO_PITUITARY_GLAND_DEVELOPMENT	0.335491	0.081268	2.60139	0.0225342	0.111863	-3.31627
GO_SUBSTRATE_INDEPENDENT_TELENCEPHALIC_TANGENTIAL_MIGRATION	0.589364	-0.0292111	2.60056	0.0225693	0.111863	-3.31766
GO_REGULATION_OF_CELL_DIFFERENTIATION	0.337578	-0.0120269	2.60064	0.0225658	0.111863	-3.31752
GO_REGULATION_OF_DNA_RECOMBINATION	-0.41781	-0.0218398	-2.59846	0.022658	0.112052	-3.32116
GO_REGULATION_OF_NUCLEOTIDE_METABOLIC_PROCESS	0.393921	-0.0539272	2.59846	0.0226579	0.112052	-3.32115
GO_NEGATIVE_REGULATION_OF_INTRACELLULAR_PROTEIN_TRANSPORT	0.356169	-0.0784423	2.59711	0.0227152	0.112122	-3.32341
GO_SYNAPSE_ASSEMBLY	0.456109	0.000349623	2.59694	0.0227226	0.112122	-3.3237
GO_SMOOTHENED_SIGNALING_PATHWAY	0.541732	-0.0550331	2.59616	0.0227556	0.11216	-3.32499
GO_GAMMA_AMINOBUTYRIC_ACID_SIGNALING_PATHWAY	0.559898	0.0447253	2.59497	0.0228066	0.112162	-3.32699
GO_CLATHRIN_MEDIATED_ENDOCYTOSIS	0.385773	-0.038055	2.59538	0.0227888	0.112162	-3.32629
GO_REGULATION_OF_ALPHA_AMINO_3_HYDROXY_5_METHYL_4_ISOXAZOLE_PROPIONATE_SELECTIVE_GLUTAMATE_RECEPTOR_ACTIVITY	0.45605	0.0638512	2.59427	0.0228365	0.112185	-3.32816
GO_POSITIVE_REGULATION_OF_AXONOGENESIS	0.383918	0.00372625	2.59351	0.0228689	0.112219	-3.32942
GO_REGULATION_OF_ACTIN_FILAMENT_LENGTH	0.335752	0.0310288	2.59258	0.0229088	0.112291	-3.33098
GO_CYCLIC_NUCLEOTIDE_METABOLIC_PROCESS	0.460364	-0.045047	2.59123	0.0229665	0.112327	-3.33322
GO_REGULATION_OF_CAMP_METABOLIC_PROCESS	0.402383	0.0544017	2.59122	0.0229669	0.112327	-3.33323
GO_REGULATION_OF_EPITHELIAL_CELL_APOPTOTIC_PROCESS	0.426572	-0.0623563	2.58406	0.0232767	0.112563	-3.34518
GO_REGULATION_OF_BODY_FLUID_LEVELS	0.333711	-0.0292086	2.58365	0.0232942	0.112563	-3.34585
GO_MAMMARY_GLAND_EPITHELIAL_CELL_DIFFERENTIATION	0.487723	-0.120729	2.58862	0.0230789	0.112563	-3.33757
GO_EMBRYONIC_HEART_TUBE_DEVELOPMENT	0.45723	-0.00162819	2.58668	0.0231627	0.112563	-3.3408
GO_POSITIVE_REGULATION_OF_CALCIUM_ION_TRANSMEMBRANE_TRANSPORT	0.368748	0.0394856	2.58509	0.0232317	0.112563	-3.34346
GO_NEGATIVE_REGULATION_OF_NUCLEOCYTOPLASMIC_TRANSPORT	0.414617	-0.0782082	2.58453	0.0232559	0.112563	-3.34439
GO_POSITIVE_REGULATION_OF_GLUCOSE_TRANSPORT	0.527346	-0.152284	2.58434	0.0232643	0.112563	-3.34471
GO_GLIAL_CELL_MIGRATION	0.403198	0.0368641	2.58386	0.0232852	0.112563	-3.34551
GO_POSITIVE_REGULATION_OF_CARDIAC_MUSCLE_CELL_PROLIFERATION	0.527557	-0.0321884	2.58428	0.0232668	0.112563	-3.3448
GO_CELL_MIGRATION_IN_HINDBRAIN	0.468846	-0.0271111	2.589	0.0230624	0.112563	-3.33694
GO_AORTA_MORPHOGENESIS	0.634343	0.00132151	2.58775	0.0231163	0.112563	-3.33902
GO_POSITIVE_REGULATION_OF_MUSCLE_CELL_DIFFERENTIATION	0.400523	-0.017578	2.58149	0.0233887	0.112774	-3.34946
GO_MUSCLE_HYPERTROPHY	0.505015	-0.0555936	2.58158	0.0233848	0.112774	-3.34931
GO_REGULATION_OF_PROTEIN_LOCALIZATION_TO_CELL_SURFACE	0.465917	-0.158351	2.58078	0.0234199	0.112802	-3.35065
GO_NEGATIVE_REGULATION_OF_BIOMINERAL_TISSUE_DEVELOPMENT	0.401383	0.0164195	2.58018	0.0234461	0.112806	-3.35165
GO_SPINAL_CORD_DEVELOPMENT	0.37235	0.0879652	2.57525	0.023663	0.113113	-3.35986
GO_CELLULAR_RESPONSE_TO_GAMMA_RADIATION	0.444779	-0.0155131	2.57684	0.0235929	0.113113	-3.35721
GO_CARDIAC_MYOFIBRIL_ASSEMBLY	0.602588	-0.0682359	2.57553	0.0236507	0.113113	-3.35939
GO_MUSCLE_CELL_PROLIFERATION	0.515665	-0.0995644	2.57628	0.0236176	0.113113	-3.35814
GO_VISUAL_BEHAVIOR	0.352772	0.0247126	2.57715	0.0235793	0.113113	-3.35669
GO_RENAL_FILTRATION	0.543308	0.226153	2.57806	0.0235391	0.113113	-3.35518
GO_NEGATIVE_REGULATION_OF_ERBB_SIGNALING_PATHWAY	0.375604	-0.129691	2.57434	0.0237032	0.113183	-3.36137
GO_PROTEIN_LOCALIZATION_TO_CELL_SURFACE	0.584721	0.0222438	2.57199	0.0238073	0.113558	-3.36527
GO_SMOOTH_MUSCLE_CELL_DIFFERENTIATION	0.5741	0.00722854	2.57108	0.0238482	0.113631	-3.3668
GO_MYOBLAST_DIFFERENTIATION	0.398406	-0.0163838	2.56934	0.0239257	0.113693	-3.36969
GO_RECEPTOR_MEDIATED_ENDOCYTOSIS	0.393214	-0.0592908	2.56906	0.0239381	0.113693	-3.37016
GO_NEGATIVE_REGULATION_OF_MULTICELLULAR_ORGANISMAL_PROCESS	0.329971	-0.00806949	2.56921	0.0239316	0.113693	-3.36991
GO_REGULATION_OF_NERVOUS_SYSTEM_DEVELOPMENT	0.362167	-0.0046769	2.56802	0.0239848	0.113793	-3.37189
GO_C_TERMINAL_PROTEIN_AMINO_ACID_MODIFICATION	0.382204	-0.19652	2.56728	0.024018	0.113829	-3.37312
GO_DNA_STRAND_ELONGATION_INVOLVED_IN_DNA_REPLICATION	-0.680571	-0.00567365	-2.56664	0.0240466	0.113843	-3.37418
GO_REGULATION_OF_CYTOSOLIC_CALCIUM_ION_CONCENTRATION	0.323777	0.0713797	2.56593	0.0240787	0.113873	-3.37537
GO_SECOND_MESSENGER_MEDIATED_SIGNALING	0.415212	-0.0489213	2.56106	0.0242985	0.113954	-3.38346
GO_CEREBELLAR_CORTEX_MORPHOGENESIS	0.310193	-0.0348756	2.56156	0.024276	0.113954	-3.38264
GO_REGULATION_OF_CARDIAC_MUSCLE_CELL_CONTRACTION	0.382752	-0.111404	2.5593	0.0243784	0.113954	-3.38639
GO_MUSCLE_ORGAN_MORPHOGENESIS	0.441651	-0.0273366	2.56365	0.0241815	0.113954	-3.37917
GO_ECTODERMAL_PLACODE_DEVELOPMENT	0.535138	-0.118044	2.55968	0.0243614	0.113954	-3.38577
GO_NEURON_MIGRATION	0.378241	0.0347516	2.561	0.0243014	0.113954	-3.38357
GO_POSITIVE_REGULATION_OF_CALCIUM_ION_IMPORT	0.343309	0.100859	2.56347	0.0241895	0.113954	-3.37946
GO_RECOMBINATIONAL_REPAIR	-0.473839	-0.0414133	-2.56377	0.0241758	0.113954	-3.37896
GO_MELANOCYTE_DIFFERENTIATION	0.368289	0.0550523	2.56133	0.0242864	0.113954	-3.38302
GO_REGULATION_OF_SYSTEMIC_ARTERIAL_BLOOD_PRESSURE_BY_HORMONE	0.499017	-0.0907377	2.56138	0.0242841	0.113954	-3.38294
GO_RESPONSE_TO_MECHANICAL_STIMULUS	0.374712	-0.00816785	2.55983	0.0243542	0.113954	-3.3855
GO_WOUND_HEALING	0.331962	-0.0130246	2.55851	0.0244144	0.114002	-3.3877
GO_CYTOSOLIC_CALCIUM_ION_TRANSPORT	0.339718	0.137073	2.5573	0.0244696	0.11414	-3.38971
GO_NEURON_MATURATION	0.514897	-0.0572949	2.55437	0.0246037	0.114285	-3.39458
GO_TELOMERE_LOCALIZATION	-0.452518	-0.150427	-2.55524	0.0245639	0.114285	-3.39314
GO_CELLULAR_RESPONSE_TO_OXYGEN_RADICAL	0.42507	-0.230137	2.556	0.0245292	0.114285	-3.39188
GO_PERIPHERAL_NERVOUS_SYSTEM_DEVELOPMENT	0.459597	-0.0501559	2.55459	0.024594	0.114285	-3.39423
GO_ACTIVATION_OF_ADENYLATE_CYCLASE_ACTIVITY	0.509626	-0.0142389	2.55079	0.0247689	0.114812	-3.40054
GO_NEGATIVE_REGULATION_OF_TUMOR_NECROSIS_FACTOR_MEDIATED_SIGNALING_PATHWAY	0.41964	-0.105735	2.55097	0.0247604	0.114812	-3.40023
GO_NEGATIVE_REGULATION_OF_CELL_DIFFERENTIATION	0.336633	0.00615143	2.54763	0.0249155	0.115371	-3.40579
GO_MULTICELLULAR_ORGANISMAL_SIGNALING	0.416198	-0.0584932	2.54493	0.025041	0.115831	-3.41026
GO_MOLTING_CYCLE	0.370325	0.0714747	2.54366	0.0251007	0.115986	-3.41238
GO_EPITHELIAL_CELL_DEVELOPMENT	0.35489	-0.0149643	2.54285	0.0251386	0.11604	-3.41372
GO_REGULATION_OF_CELL_SIZE	0.329318	-0.0456129	2.54161	0.0251966	0.116187	-3.41578
GO_NEUROMUSCULAR_PROCESS_CONTROLLING_BALANCE	0.383097	-0.0598109	2.54012	0.025267	0.116194	-3.41826
GO_REGULATION_OF_FEMALE_GONAD_DEVELOPMENT	0.435091	0.0983981	2.54024	0.0252611	0.116194	-3.41805
GO_NEGATIVE_REGULATION_OF_GTPASE_ACTIVITY	0.333537	-0.0867527	2.53991	0.0252766	0.116194	-3.41859
GO_LYSOSOMAL_TRANSPORT	0.391922	-0.181396	2.53868	0.0253346	0.116301	-3.42064
GO_STRIATED_MUSCLE_CONTRACTION	0.421656	-0.0511357	2.53785	0.0253741	0.116301	-3.42202
GO_NEUROMUSCULAR_PROCESS	0.336062	-0.0681155	2.53775	0.0253786	0.116301	-3.42218
GO_NEGATIVE_REGULATION_OF_BLOOD_CIRCULATION	0.438839	-0.0300845	2.53629	0.0254477	0.116498	-3.4246
GO_EMBRYO_DEVELOPMENT	0.370247	-0.0229557	2.534	0.025557	0.116877	-3.42841
GO_POSITIVE_REGULATION_OF_RELEASE_OF_SEQUESTERED_CALCIUM_ION_INTO_CYTOSOL	0.349902	0.105407	2.5333	0.0255903	0.116909	-3.42957
GO_REGULATION_OF_JNK_CASCADE	0.327819	-0.0312689	2.53214	0.0256454	0.11692	-3.43148
GO_REGULATION_OF_SISTER_CHROMATID_COHESION	-0.4779	-0.0885446	-2.53249	0.0256286	0.11692	-3.4309
GO_REGULATION_OF_LYASE_ACTIVITY	0.399434	-0.0248105	2.52992	0.025752	0.117104	-3.43517
GO_REGULATION_OF_ERBB_SIGNALING_PATHWAY	0.366849	0.00233614	2.5291	0.0257915	0.117104	-3.43653
GO_BRANCH_ELONGATION_OF_AN_EPITHELIUM	0.439258	0.0633702	2.53068	0.0257156	0.117104	-3.43391
GO_POSITIVE_REGULATION_OF_AUTOPHAGY	0.382815	-0.115771	2.52962	0.0257663	0.117104	-3.43566
GO_REGULATION_OF_HEART_CONTRACTION	0.430647	-0.0616868	2.52854	0.0258185	0.117107	-3.43746
GO_HINDLIMB_MORPHOGENESIS	0.41663	0.109879	2.52665	0.0259095	0.117161	-3.44059
GO_MORPHOGENESIS_OF_AN_ENDOTHELIUM	0.525294	-0.0131834	2.52701	0.025892	0.117161	-3.43999
GO_DISTAL_TUBULE_DEVELOPMENT	0.439897	0.124105	2.52726	0.0258801	0.117161	-3.43958
GO_POSITIVE_REGULATION_OF_BLOOD_CIRCULATION	0.436311	-0.0591812	2.52554	0.0259632	0.117284	-3.44243
GO_NEGATIVE_REGULATION_OF_FAT_CELL_DIFFERENTIATION	0.403626	0.031708	2.5229	0.0260912	0.11733	-3.44681
GO_POSITIVE_REGULATION_OF_NERVOUS_SYSTEM_DEVELOPMENT	0.346982	-0.014321	2.52314	0.0260794	0.11733	-3.4464
GO_NEGATIVE_REGULATION_OF_SPROUTING_ANGIOGENESIS	0.695445	-0.0580802	2.52374	0.0260504	0.11733	-3.44541
GO_NEGATIVE_REGULATION_OF_VASCULATURE_DEVELOPMENT	0.402776	-0.00858942	2.52208	0.0261309	0.11733	-3.44816
GO_POSITIVE_REGULATION_OF_SYNAPTIC_TRANSMISSION_GABAERGIC	0.52792	0.110778	2.52234	0.0261183	0.11733	-3.44773
GO_DNA_REPLICATION	-0.408149	-0.0321326	-2.52205	0.0261322	0.11733	-3.4482
GO_NUCLEOBASE_BIOSYNTHETIC_PROCESS	-0.379908	-0.247349	-2.52089	0.0261887	0.117465	-3.45012
GO_BODY_MORPHOGENESIS	0.4666	-0.0184921	2.51919	0.0262718	0.117482	-3.45294
GO_ACTIN_MYOSIN_FILAMENT_SLIDING	0.553852	-0.0289144	2.519	0.0262814	0.117482	-3.45326
GO_REGULATION_OF_SODIUM_ION_TRANSMEMBRANE_TRANSPORT	0.487649	-0.179124	2.51979	0.0262428	0.117482	-3.45196
GO_CELLULAR_RESPONSE_TO_GONADOTROPIN_STIMULUS	0.36324	0.00678869	2.51865	0.0262983	0.117482	-3.45383
GO_NEGATIVE_REGULATION_OF_POTASSIUM_ION_TRANSMEMBRANE_TRANSPORTER_ACTIVITY	0.349019	-0.047323	2.51639	0.0264093	0.117722	-3.45758
GO_CELL_DIFFERENTIATION_IN_HINDBRAIN	0.376967	0.0174953	2.51663	0.0263977	0.117722	-3.45719
GO_FAT_CELL_DIFFERENTIATION	0.405432	-0.130234	2.51594	0.0264317	0.117722	-3.45833
GO_MALE_GENITALIA_DEVELOPMENT	0.382469	-0.139857	2.5142	0.0265171	0.117866	-3.4612
GO_CELLULAR_RESPONSE_TO_ACID_CHEMICAL	0.373329	-0.0473952	2.5147	0.0264928	0.117866	-3.46038
GO_REGULATION_OF_ADENYLATE_CYCLASE_ACTIVITY	0.423375	0.0118582	2.51308	0.0265728	0.117922	-3.46306
GO_LYMPH_VESSEL_MORPHOGENESIS	0.525966	-0.0278123	2.51262	0.0265954	0.117922	-3.46382
GO_POSITIVE_REGULATION_OF_MAP_KINASE_ACTIVITY	0.334393	-0.00615599	2.51234	0.0266095	0.117922	-3.46429
GO_TROPHECTODERMAL_CELL_DIFFERENTIATION	-0.419064	0.000755565	-2.51073	0.0266894	0.118158	-3.46695
GO_RESPIRATORY_CHAIN_COMPLEX_IV_ASSEMBLY	-0.32359	-0.467111	-2.50936	0.0267574	0.118341	-3.46921
GO_TRNA_TRANSPORT	-0.478915	-0.170168	-2.50808	0.0268214	0.118506	-3.47133
GO_REGULATION_OF_ESTABLISHMENT_OF_PLANAR_POLARITY	0.406499	-0.161205	2.50665	0.0268926	0.118702	-3.47369
GO_REGULATION_OF_FAT_CELL_DIFFERENTIATION	0.408379	-0.0446442	2.50352	0.0270499	0.11876	-3.47887
GO_ECTODERM_DEVELOPMENT	0.437312	-0.0572067	2.50309	0.0270716	0.11876	-3.47958
GO_POSITIVE_REGULATION_OF_PROTEIN_DEACETYLATION	0.408601	0.0106149	2.50573	0.0269389	0.11876	-3.47522
GO_GLIAL_CELL_DIFFERENTIATION	0.413224	-0.0775046	2.50213	0.0271199	0.11876	-3.48117
GO_REGULATION_OF_TRANSCRIPTION_INVOLVED_IN_G1_S_TRANSITION_OF_MITOTIC_CELL_CYCLE	-0.568209	-0.0572074	-2.50279	0.0270867	0.11876	-3.48008
GO_POSITIVE_REGULATION_OF_CYCLIN_DEPENDENT_PROTEIN_KINASE_ACTIVITY	0.394055	-0.0049846	2.50462	0.0269944	0.11876	-3.47705
GO_REGULATION_OF_CALCIUM_ION_TRANSMEMBRANE_TRANSPORTER_ACTIVITY	0.453151	-0.0453957	2.50369	0.0270412	0.11876	-3.47858
GO_PROSTANOID_BIOSYNTHETIC_PROCESS	0.435199	-0.0390176	2.5022	0.0271162	0.11876	-3.48104
GO_POSITIVE_REGULATION_OF_ACTIN_CYTOSKELETON_REORGANIZATION	0.483166	-0.142355	2.49956	0.02725	0.118859	-3.48541
GO_SOMATIC_CELL_DNA_RECOMBINATION	-0.483806	0.00550876	-2.49693	0.0273837	0.118859	-3.48976
GO_REGULATION_OF_ENDOCRINE_PROCESS	0.371978	0.030744	2.49695	0.0273824	0.118859	-3.48972
GO_REGULATION_OF_KERATINOCYTE_PROLIFERATION	0.434385	-0.0167304	2.49844	0.0273065	0.118859	-3.48725
GO_POSITIVE_REGULATION_OF_NUCLEOTIDE_CATABOLIC_PROCESS	0.497889	-0.210667	2.49888	0.0272843	0.118859	-3.48653
GO_REGULATION_OF_LAMELLIPODIUM_ORGANIZATION	0.366603	0.0640243	2.50012	0.0272215	0.118859	-3.48448
GO_REGULATION_OF_LIPOPROTEIN_METABOLIC_PROCESS	0.435756	-0.176328	2.49775	0.0273417	0.118859	-3.4884
GO_NEGATIVE_REGULATION_OF_ENDOTHELIAL_CELL_APOPTOTIC_PROCESS	0.45811	-0.0845861	2.50101	0.0271765	0.118859	-3.48302
GO_REGULATION_OF_BLOOD_CIRCULATION	0.428343	-0.0563289	2.49835	0.0273111	0.118859	-3.4874
GO_VESICLE_DOCKING_INVOLVED_IN_EXOCYTOSIS	0.36202	-0.143539	2.49454	0.0275054	0.119271	-3.4937
GO_DEVELOPMENTAL_INDUCTION	0.386149	-0.00402458	2.494	0.0275332	0.119275	-3.49459
GO_MAINTENANCE_OF_LOCATION	0.354252	-0.156431	2.49074	0.0277006	0.119883	-3.49997
GO_REGULATION_OF_VESICLE_MEDIATED_TRANSPORT	0.3053	-0.0831967	2.48917	0.0277817	0.12	-3.50257
GO_BROWN_FAT_CELL_DIFFERENTIATION	0.473309	-0.214979	2.48942	0.0277687	0.12	-3.50215
GO_DIVALENT_INORGANIC_CATION_TRANSPORT	0.306178	-0.00102581	2.48822	0.0278306	0.120094	-3.50413
GO_LOCOMOTION	0.331913	0.000794407	2.48543	0.0279753	0.120601	-3.50873
GO_SMAD_PROTEIN_SIGNAL_TRANSDUCTION	0.41846	-0.00860243	2.48145	0.0281832	0.120676	-3.5153
GO_ISOTYPE_SWITCHING	-0.419553	-0.0593927	-2.48176	0.0281672	0.120676	-3.5148
GO_POSITIVE_REGULATION_OF_LIPID_METABOLIC_PROCESS	0.359201	-0.159064	2.48236	0.0281355	0.120676	-3.5138
GO_MAMMARY_GLAND_EPITHELIAL_CELL_PROLIFERATION	0.328641	-0.120858	2.48197	0.0281562	0.120676	-3.51445
GO_CHROMATIN_SILENCING_AT_RDNA	-0.509393	0.0999269	-2.48291	0.028107	0.120676	-3.5129
GO_ENDOCYTOSIS	0.374643	-0.0106824	2.48364	0.0280689	0.120676	-3.5117
GO_NEGATIVE_REGULATION_OF_MITOCHONDRION_ORGANIZATION	0.335716	-0.29551	2.48392	0.0280542	0.120676	-3.51123
GO_MOTOR_NEURON_AXON_GUIDANCE	0.340677	0.208987	2.47884	0.0283203	0.120683	-3.5196
GO_EYE_DEVELOPMENT	0.349701	0.0151542	2.47981	0.0282694	0.120683	-3.51801
GO_T_CELL_LINEAGE_COMMITMENT	-0.560408	0.156137	-2.47901	0.0283115	0.120683	-3.51933
GO_NEUROEPITHELIAL_CELL_DIFFERENTIATION	0.353262	0.00912595	2.4803	0.0282437	0.120683	-3.5172
GO_REGULATION_OF_RECEPTOR_RECYCLING	0.332685	-0.0554738	2.47883	0.0283208	0.120683	-3.51962
GO_NEGATIVE_REGULATION_OF_NERVOUS_SYSTEM_DEVELOPMENT	0.364352	0.000361003	2.47421	0.0285647	0.120725	-3.52723
GO_CELL_FATE_COMMITMENT_INVOLVED_IN_FORMATION_OF_PRIMARY_GERM_LAYER	0.365752	-0.109666	2.4735	0.0286028	0.120725	-3.52841
GO_CELLULAR_RESPONSE_TO_THYROID_HORMONE_STIMULUS	0.425672	-0.134643	2.47456	0.0285465	0.120725	-3.52666
GO_REGULATION_OF_SYSTEM_PROCESS	0.410528	-0.0547418	2.47706	0.0284138	0.120725	-3.52253
GO_MEIOTIC_CELL_CYCLE	-0.354486	-0.0453356	-2.47542	0.0285006	0.120725	-3.52523
GO_NEURON_PROJECTION_REGENERATION	0.48679	-0.0744819	2.47679	0.0284283	0.120725	-3.52298
GO_MESENCHYMAL_CELL_PROLIFERATION	0.446861	0.0744108	2.47546	0.0284986	0.120725	-3.52517
GO_EPITHELIAL_CELL_DIFFERENTIATION	0.340679	-0.0373553	2.47745	0.0283934	0.120725	-3.52189
GO_RESPONSE_TO_MISFOLDED_PROTEIN	0.44553	-0.239316	2.47392	0.02858	0.120725	-3.5277
GO_NEGATIVE_REGULATION_OF_RYANODINE_SENSITIVE_CALCIUM_RELEASE_CHANNEL_ACTIVITY	0.684364	-0.0938781	2.47617	0.0284613	0.120725	-3.52401
GO_NEURON_CELL_CELL_ADHESION	0.482957	-0.00998499	2.4719	0.0286875	0.120853	-3.53103
GO_FATTY_ACID_ELONGATION	0.38666	-0.0462499	2.47203	0.0286808	0.120853	-3.53082
GO_NEGATIVE_REGULATION_OF_OXIDOREDUCTASE_ACTIVITY	0.366604	-0.0455831	2.46734	0.0289319	0.121658	-3.53855
GO_SKELETAL_MUSCLE_ORGAN_DEVELOPMENT	0.414964	-0.00372503	2.46731	0.0289335	0.121658	-3.5386
GO_REGULATION_OF_CHROMATIN_SILENCING	-0.442101	0.0811208	-2.46653	0.0289752	0.121718	-3.53988
GO_WHITE_FAT_CELL_DIFFERENTIATION	0.418705	-0.0671656	2.46579	0.0290148	0.121769	-3.54109
GO_ACTIVATION_OF_PROTEIN_KINASE_ACTIVITY	0.305612	-0.0634066	2.4641	0.0291061	0.122037	-3.54387
GO_ADRENERGIC_RECEPTOR_SIGNALING_PATHWAY	0.583722	-0.0690832	2.46245	0.0291956	0.122181	-3.54659
GO_PRIMARY_ALCOHOL_METABOLIC_PROCESS	0.383659	-0.324355	2.46258	0.0291887	0.122181	-3.54638
GO_HEMATOPOIETIC_STEM_CELL_PROLIFERATION	0.427371	0.213238	2.4586	0.0294047	0.12294	-3.55292
GO_PONS_DEVELOPMENT	-0.308433	0.0674046	-2.45671	0.0295082	0.122941	-3.55603
GO_SYSTEM_PROCESS	0.334773	-0.0426296	2.45607	0.0295435	0.122941	-3.55709
GO_REGULATION_OF_PLASMA_MEMBRANE_ORGANIZATION	0.313616	-0.185179	2.45637	0.0295269	0.122941	-3.55659
GO_POSITIVE_REGULATION_OF_EMBRYONIC_DEVELOPMENT	0.466328	0.0152825	2.45758	0.0294605	0.122941	-3.5546
GO_POSITIVE_REGULATION_OF_PROTEIN_POLYMERIZATION	0.328712	0.00321002	2.45638	0.0295264	0.122941	-3.55658
GO_MRNA_MODIFICATION	-0.440515	-0.0981792	-2.45501	0.0296013	0.123066	-3.55882
GO_REGULATION_OF_VOLTAGE_GATED_CALCIUM_CHANNEL_ACTIVITY	0.408854	-0.0509213	2.4533	0.0296957	0.123227	-3.56164
GO_CELL_VOLUME_HOMEOSTASIS	0.344691	-0.214212	2.45347	0.0296859	0.123227	-3.56135
GO_POSITIVE_REGULATION_OF_CALCIUM_ION_TRANSPORT	0.310994	0.0265143	2.44891	0.0299381	0.123681	-3.56884
GO_BLOOD_COAGULATION_FIBRIN_CLOT_FORMATION	0.438373	-0.258088	2.44958	0.0299013	0.123681	-3.56775
GO_GOLGI_TO_PLASMA_MEMBRANE_TRANSPORT	0.3801	-0.181423	2.45039	0.0298564	0.123681	-3.56642
GO_BLASTODERM_SEGMENTATION	0.391906	-0.0694016	2.4483	0.0299724	0.123681	-3.56986
GO_DNA_REPLICATION_DEPENDENT_NUCLEOSOME_ORGANIZATION	-0.640686	0.135151	-2.44862	0.0299546	0.123681	-3.56933
GO_REGULATION_OF_SKELETAL_MUSCLE_CONTRACTION	0.574857	-0.101339	2.44885	0.0299417	0.123681	-3.56895
GO_REGULATION_OF_SYNAPSE_STRUCTURE_OR_ACTIVITY	0.34843	-0.0215227	2.44639	0.0300787	0.124005	-3.57299
GO_BLASTOCYST_GROWTH	-0.415072	-0.0788106	-2.44571	0.0301164	0.124045	-3.5741
GO_REGULATION_OF_STRESS_ACTIVATED_PROTEIN_KINASE_SIGNALING_CASCADE	0.318595	-0.0414685	2.44516	0.0301475	0.124058	-3.57501
GO_AXIS_SPECIFICATION	0.360847	-0.0773286	2.44291	0.0302735	0.124304	-3.57871
GO_ENDOTHELIAL_CELL_DIFFERENTIATION	0.445962	-0.0972358	2.44232	0.0303062	0.124304	-3.57966
GO_NEGATIVE_REGULATION_OF_CARDIAC_MUSCLE_CELL_APOPTOTIC_PROCESS	0.609438	-0.139424	2.44164	0.0303449	0.124304	-3.58079
GO_REGULATION_OF_RAS_PROTEIN_SIGNAL_TRANSDUCTION	0.325562	-0.0194856	2.44159	0.0303475	0.124304	-3.58087
GO_INOSITOL_LIPID_MEDIATED_SIGNALING	0.305651	-0.0462497	2.44232	0.0303065	0.124304	-3.57967
GO_ACTIN_FILAMENT_BUNDLE_ORGANIZATION	0.369409	-0.0331246	2.44076	0.0303941	0.124362	-3.58223
GO_REGULATION_OF_ERK1_AND_ERK2_CASCADE	0.325559	-0.0408485	2.44034	0.0304176	0.124362	-3.58291
GO_POSITIVE_REGULATION_OF_SYNAPSE_ASSEMBLY	0.457557	0.0279014	2.43376	0.0307907	0.125771	-3.5937
GO_ORGAN_GROWTH	0.492029	-0.0685371	2.43045	0.0309806	0.12643	-3.59914
GO_VACUOLAR_TRANSPORT	0.337757	-0.1857	2.42811	0.031115	0.126766	-3.60297
GO_POSITIVE_REGULATION_OF_PHOSPHORUS_METABOLIC_PROCESS	0.303558	-0.0408754	2.42802	0.0311199	0.126766	-3.60311
GO_REGULATION_OF_AMINE_TRANSPORT	0.376329	0.0382286	2.42618	0.0312261	0.127081	-3.60612
GO_REGULATION_OF_SKELETAL_MUSCLE_TISSUE_DEVELOPMENT	0.381435	-0.0401822	2.4233	0.0313935	0.127347	-3.61085
GO_REGULATION_OF_PROTEIN_BINDING	0.305096	-0.0741815	2.42189	0.031475	0.127347	-3.61314
GO_ENERGY_RESERVE_METABOLIC_PROCESS	0.473213	-0.168064	2.42261	0.0314332	0.127347	-3.61197
GO_REGULATION_OF_CELLULAR_COMPONENT_SIZE	0.301011	-0.0294579	2.42325	0.0313962	0.127347	-3.61093
GO_FOREBRAIN_CELL_MIGRATION	0.364895	0.0165779	2.42172	0.031485	0.127347	-3.61343
GO_CYCLIC_NUCLEOTIDE_MEDIATED_SIGNALING	0.497689	-0.0846652	2.4233	0.0313933	0.127347	-3.61085
GO_OSTEOCLAST_DIFFERENTIATION	0.356825	0.0126422	2.4216	0.0314922	0.127347	-3.61363
GO_REGULATION_OF_DENDRITE_MORPHOGENESIS	0.376204	-0.0801707	2.41924	0.0316303	0.127789	-3.6175
GO_REGULATION_OF_SEQUESTERING_OF_CALCIUM_ION	0.316988	0.0926959	2.41788	0.0317097	0.127944	-3.61971
GO_ADENYLATE_CYCLASE_INHIBITING_G_PROTEIN_COUPLED_RECEPTOR_SIGNALING_PATHWAY	0.348758	0.01711	2.4176	0.0317264	0.127944	-3.62018
GO_RESPONSE_TO_OXYGEN_LEVELS	0.345996	-0.0684023	2.41609	0.0318152	0.128069	-3.62265
GO_REACTIVE_OXYGEN_SPECIES_METABOLIC_PROCESS	0.319471	-0.186576	2.41651	0.0317905	0.128069	-3.62196
GO_POSITIVE_REGULATION_OF_MULTICELLULAR_ORGANISMAL_PROCESS	0.314225	-0.0173703	2.41553	0.0318479	0.128084	-3.62356
GO_REGULATION_OF_MUSCLE_CELL_DIFFERENTIATION	0.380516	-0.0361061	2.41286	0.0320056	0.128602	-3.62792
GO_REGULATION_OF_HYDROLASE_ACTIVITY	0.297364	-0.0543214	2.41124	0.0321018	0.128639	-3.63058
GO_POSITIVE_REGULATION_OF_HISTONE_DEACETYLATION	0.448603	-0.00570843	2.41134	0.032096	0.128639	-3.63041
GO_VENTRICULAR_SEPTUM_DEVELOPMENT	0.39983	-0.000977001	2.41179	0.0320691	0.128639	-3.62967
GO_LEARNING	0.336027	-0.0151298	2.40911	0.0322282	0.129029	-3.63405
GO_NUCLEAR_CHROMOSOME_SEGREGATION	-0.371014	-0.000835321	-2.40818	0.032284	0.129136	-3.63558
GO_REGULATION_OF_VASODILATION	0.409444	-0.0799275	2.40723	0.0323406	0.129174	-3.63712
GO_MULTICELLULAR_ORGANISMAL_WATER_HOMEOSTASIS	0.382774	-0.0554904	2.40702	0.0323534	0.129174	-3.63747
GO_HEART_GROWTH	0.534316	-0.114489	2.40656	0.0323808	0.129174	-3.63822
GO_REGULATION_OF_CHROMOSOME_SEGREGATION	-0.338356	-0.0712466	-2.40277	0.0326087	0.129849	-3.64442
GO_ADENYLATE_CYCLASE_MODULATING_G_PROTEIN_COUPLED_RECEPTOR_SIGNALING_PATHWAY	0.341762	0.0308717	2.40301	0.0325939	0.129849	-3.64401
GO_CELLULAR_RESPONSE_TO_CHOLESTEROL	0.332546	-0.159123	2.40199	0.0326556	0.12992	-3.64569
GO_NEGATIVE_REGULATION_OF_RESPONSE_TO_STIMULUS	0.300459	-0.0924888	2.40132	0.0326957	0.129963	-3.64677
GO_DNA_SYNTHESIS_INVOLVED_IN_DNA_REPAIR	-0.402944	-0.076485	-2.40022	0.0327628	0.130113	-3.64858
GO_CARNITINE_METABOLIC_PROCESS	0.334408	-0.433275	2.39926	0.032821	0.130227	-3.65015
GO_ALPHA_LINOLENIC_ACID_METABOLIC_PROCESS	0.395376	-0.314695	2.3972	0.0329461	0.130246	-3.65351
GO_SOMATIC_DIVERSIFICATION_OF_IMMUNE_RECEPTORS	-0.453398	0.036607	-2.39667	0.0329781	0.130246	-3.65437
GO_REGULATION_OF_SODIUM_ION_TRANSMEMBRANE_TRANSPORTER_ACTIVITY	0.432552	-0.191097	2.39723	0.0329439	0.130246	-3.65345
GO_RRNA_MODIFICATION	-0.437943	-0.274764	-2.39628	0.033002	0.130246	-3.655
GO_RETINA_DEVELOPMENT_IN_CAMERA_TYPE_EYE	0.360573	0.0127723	2.39773	0.0329137	0.130246	-3.65264
GO_MULTI_ORGANISM_MEMBRANE_ORGANIZATION	0.420685	-0.0770245	2.39655	0.0329853	0.130246	-3.65456
GO_NERVE_DEVELOPMENT	0.375767	0.0143566	2.39574	0.0330349	0.13026	-3.65588
GO_POSITIVE_REGULATION_OF_HYDROLASE_ACTIVITY	0.304256	-0.0283433	2.39438	0.0331182	0.130354	-3.65811
GO_NEGATIVE_REGULATION_OF_HEART_CONTRACTION	0.361368	-0.00342962	2.39284	0.0332126	0.130354	-3.66062
GO_REGULATION_OF_SYNAPSE_ORGANIZATION	0.398547	-0.0288203	2.39352	0.0331708	0.130354	-3.65951
GO_RENAL_WATER_HOMEOSTASIS	0.471288	-0.184946	2.39276	0.0332172	0.130354	-3.66074
GO_POSITIVE_REGULATION_OF_REACTIVE_OXYGEN_SPECIES_METABOLIC_PROCESS	0.350515	-0.0970338	2.39247	0.033235	0.130354	-3.66121
GO_NEGATIVE_REGULATION_OF_ENDOTHELIAL_CELL_PROLIFERATION	0.336189	0.00328861	2.39329	0.0331851	0.130354	-3.65989
GO_POSITIVE_REGULATION_OF_ORGAN_GROWTH	0.479785	-0.0679488	2.3916	0.0332887	0.130354	-3.66264
GO_LENS_DEVELOPMENT_IN_CAMERA_TYPE_EYE	0.309367	0.0515325	2.39104	0.0333231	0.130354	-3.66355
GO_NEGATIVE_REGULATION_OF_INTRACELLULAR_TRANSPORT	0.350351	-0.104474	2.39111	0.0333184	0.130354	-3.66343
GO_MODULATION_OF_EXCITATORY_POSTSYNAPTIC_POTENTIAL	0.325274	0.0236697	2.39055	0.0333534	0.130357	-3.66435
GO_DNA_REPLICATION_INITIATION	-0.541276	0.0611715	-2.38966	0.033408	0.130456	-3.6658
GO_POST_GOLGI_VESICLE_MEDIATED_TRANSPORT	0.35384	-0.185304	2.38712	0.033565	0.130954	-3.66994
GO_ASTROCYTE_DEVELOPMENT	0.445198	-0.0783354	2.38615	0.0336251	0.131073	-3.67152
GO_REGULATION_OF_TRANSMEMBRANE_TRANSPORT	0.31219	-0.0419494	2.38529	0.0336787	0.131166	-3.67292
GO_POSITIVE_REGULATION_OF_DENDRITE_MORPHOGENESIS	0.445511	-0.0828558	2.3819	0.0338898	0.131873	-3.67843
GO_CELLULAR_RESPONSE_TO_EXTRACELLULAR_STIMULUS	0.315717	-0.123478	2.37826	0.0341186	0.132099	-3.68437
GO_CONTRACTILE_ACTIN_FILAMENT_BUNDLE_ASSEMBLY	0.428245	0.0649513	2.38038	0.0339853	0.132099	-3.68092
GO_BONE_MINERALIZATION	0.382004	-0.105593	2.37853	0.0341013	0.132099	-3.68392
GO_CELL_COMMUNICATION_BY_ELECTRICAL_COUPLING	0.44233	-0.0999099	2.37813	0.0341264	0.132099	-3.68457
GO_SOMATIC_RECOMBINATION_OF_IMMUNOGLOBULIN_GENE_SEGMENTS	-0.435743	-0.0902451	-2.37973	0.0340261	0.132099	-3.68197
GO_MITOTIC_CHROMOSOME_CONDENSATION	-0.411413	0.0671466	-2.37924	0.034057	0.132099	-3.68278
GO_MITOTIC_RECOMBINATION	-0.574877	0.0148318	-2.37744	0.0341704	0.132153	-3.68571
GO_SODIUM_INDEPENDENT_ORGANIC_ANION_TRANSPORT	0.345545	-0.156405	2.37436	0.0343646	0.132328	-3.6907
GO_MEIOSIS_I	-0.343359	-0.0496126	-2.37568	0.034281	0.132328	-3.68856
GO_PARENTAL_BEHAVIOR	0.460124	-0.0967551	2.37456	0.0343522	0.132328	-3.69039
GO_POSITIVE_REGULATION_OF_WNT_SIGNALING_PATHWAY	0.346294	-0.148623	2.37535	0.0343019	0.132328	-3.68909
GO_NEURONAL_ACTION_POTENTIAL	0.376512	-0.06595	2.37475	0.0343403	0.132328	-3.69008
GO_CAMERA_TYPE_EYE_PHOTORECEPTOR_CELL_DIFFERENTIATION	0.381133	-0.0628992	2.3711	0.0345721	0.132907	-3.69601
GO_POSITIVE_REGULATION_OF_TRANSCRIPTION_FROM_RNA_POLYMERASE_II_PROMOTER_INVOLVED_IN_CELLULAR_RESPONSE_TO_CHEMICAL_STIMULUS	0.462433	-0.141564	2.37106	0.0345749	0.132907	-3.69608
GO_REGULATION_OF_PROTEIN_MATURATION	0.298385	-0.246363	2.36541	0.0349369	0.134182	-3.70527
GO_PLACENTA_BLOOD_VESSEL_DEVELOPMENT	0.425045	-0.121394	2.36197	0.0351587	0.134917	-3.71084
GO_ENDOSOME_TO_LYSOSOME_TRANSPORT	0.431075	-0.184657	2.36069	0.0352418	0.135119	-3.71292
GO_ACTIN_CYTOSKELETON_REORGANIZATION	0.332449	0.0705767	2.3602	0.0352735	0.135124	-3.71371
GO_PHOSPHOLIPID_DEPHOSPHORYLATION	0.411293	-0.0408389	2.35958	0.035314	0.135162	-3.71473
GO_POSITIVE_REGULATION_OF_SYNAPTIC_TRANSMISSION	0.305727	-0.0447432	2.35773	0.035435	0.135391	-3.71774
GO_REGULATION_OF_FATTY_ACID_BETA_OXIDATION	0.556032	-0.169352	2.35803	0.0354151	0.135391	-3.71724
GO_ACTIVATION_OF_MAPK_ACTIVITY	0.316376	-0.0699523	2.35713	0.035474	0.135424	-3.71871
GO_GLAND_DEVELOPMENT	0.300886	-0.0652751	2.35617	0.0355364	0.135545	-3.72025
GO_REGULATION_OF_CARDIAC_MUSCLE_CELL_ACTION_POTENTIAL	0.408842	-0.111353	2.35562	0.0355728	0.135568	-3.72116
GO_POSITIVE_REGULATION_OF_TRANSMEMBRANE_TRANSPORT	0.328112	-0.0484133	2.35356	0.035708	0.135733	-3.7245
GO_CYTOPLASMIC_SEQUESTERING_OF_TRANSCRIPTION_FACTOR	0.41989	-0.0432561	2.35382	0.0356906	0.135733	-3.72407
GO_EPITHELIAL_CELL_FATE_COMMITMENT	0.489678	-0.0367528	2.35391	0.0356851	0.135733	-3.72393
GO_DEVELOPMENTAL_PIGMENTATION	0.342549	-0.0265823	2.35307	0.03574	0.135738	-3.72529
GO_GDP_METABOLIC_PROCESS	0.393506	-0.000869359	2.35071	0.0358957	0.136213	-3.72911
GO_DNA_STRAND_ELONGATION	-0.620545	0.0265008	-2.34896	0.0360113	0.136535	-3.73194
GO_NON_CANONICAL_WNT_SIGNALING_PATHWAY	0.355942	-0.139277	2.347	0.0361418	0.13666	-3.73513
GO_NEGATIVE_REGULATION_OF_PROTEIN_BINDING	0.330122	-0.0741134	2.34325	0.0363918	0.13666	-3.7412
GO_GLUTATHIONE_DERIVATIVE_METABOLIC_PROCESS	0.355616	-0.381129	2.34329	0.0363892	0.13666	-3.74113
GO_REGULATION_OF_HEART_RATE	0.481753	-0.0991512	2.34648	0.0361762	0.13666	-3.73597
GO_FATTY_ACID_DERIVATIVE_TRANSPORT	0.35074	0.03008	2.34707	0.0361373	0.13666	-3.73502
GO_MULTI_MULTICELLULAR_ORGANISM_PROCESS	0.329804	-0.0504228	2.34409	0.0363355	0.13666	-3.73983
GO_NONMOTILE_PRIMARY_CILIUM_ASSEMBLY	0.465866	0.0133625	2.34549	0.0362424	0.13666	-3.73758
GO_REGULATION_OF_MAP_KINASE_ACTIVITY	0.305469	-0.0181802	2.34425	0.036325	0.13666	-3.73958
GO_NEGATIVE_REGULATION_OF_ENDOPLASMIC_RETICULUM_STRESS_INDUCED_INTRINSIC_APOPTOTIC_SIGNALING_PATHWAY	0.328262	-0.268779	2.34558	0.0362361	0.13666	-3.73742
GO_REGULATION_OF_ION_TRANSPORT	0.298623	-0.0514674	2.34292	0.0364139	0.13666	-3.74173
GO_ADENYLATE_CYCLASE_ACTIVATING_G_PROTEIN_COUPLED_RECEPTOR_SIGNALING_PATHWAY	0.386515	0.0146557	2.34327	0.0363907	0.13666	-3.74117
GO_COPULATION	0.436964	-0.0352817	2.34414	0.0363323	0.13666	-3.73976
GO_LATERAL_MESODERM_DEVELOPMENT	0.483936	-0.139447	2.34197	0.0364778	0.136668	-3.74327
GO_LONG_TERM_SYNAPTIC_POTENTIATION	0.330119	-0.0276322	2.34233	0.0364538	0.136668	-3.74269
GO_REGULATION_OF_ENDOTHELIAL_CELL_APOPTOTIC_PROCESS	0.373512	-0.0544673	2.3407	0.0365631	0.136788	-3.74533
GO_PLASMA_MEMBRANE_ORGANIZATION	0.338159	-0.111377	2.33925	0.0366612	0.136788	-3.74769
GO_REGULATION_OF_NEUROLOGICAL_SYSTEM_PROCESS	0.322133	-0.0727792	2.3392	0.0366639	0.136788	-3.74775
GO_GROWTH	0.326061	-0.042281	2.33989	0.0366176	0.136788	-3.74664
GO_REGULATION_OF_PROTEIN_IMPORT	0.30699	-0.0604564	2.33991	0.0366163	0.136788	-3.74661
GO_ENDOCYTIC_RECYCLING	0.32195	-0.13348	2.33414	0.0370068	0.137951	-3.75594
GO_POSITIVE_REGULATION_OF_PROTEIN_COMPLEX_DISASSEMBLY	0.307533	-0.111139	2.33344	0.0370544	0.137967	-3.75707
GO_REGULATION_OF_CELLULAR_COMPONENT_BIOGENESIS	0.300397	-0.0549632	2.33301	0.0370836	0.137967	-3.75776
GO_PARASYMPATHETIC_NERVOUS_SYSTEM_DEVELOPMENT	0.350777	0.220576	2.33226	0.0371353	0.137967	-3.75899
GO_MITOTIC_SISTER_CHROMATID_COHESION	-0.392973	0.00216546	-2.33269	0.0371055	0.137967	-3.75828
GO_REGULATION_OF_CHEMOTAXIS	0.344053	0.0670231	2.33119	0.0372079	0.138121	-3.76071
GO_REGULATION_OF_MITOCHONDRIAL_TRANSLATION	-0.491112	-0.336307	-2.32885	0.0373684	0.138254	-3.76449
GO_NEGATIVE_REGULATION_OF_SYNAPTIC_TRANSMISSION	0.340212	0.00565038	2.32991	0.0372956	0.138254	-3.76278
GO_TELOMERE_MAINTENANCE_VIA_RECOMBINATION	-0.591954	-0.00766334	-2.32914	0.0373488	0.138254	-3.76403
GO_REGULATION_OF_STEM_CELL_PROLIFERATION	0.345109	0.0177392	2.32905	0.0373551	0.138254	-3.76418
GO_GLYCEROLIPID_CATABOLIC_PROCESS	0.323735	-0.175888	2.3283	0.0374066	0.13828	-3.76539
GO_CELLULAR_RESPONSE_TO_LIPOPROTEIN_PARTICLE_STIMULUS	0.370077	-0.00995808	2.32407	0.0376981	0.139227	-3.77221
GO_POSITIVE_REGULATION_OF_VASODILATION	0.394955	-0.0628268	2.32283	0.0377842	0.139227	-3.77422
GO_DIVALENT_INORGANIC_CATION_HOMEOSTASIS	0.298066	0.019048	2.32265	0.0377968	0.139227	-3.77451
GO_DORSAL_VENTRAL_AXIS_SPECIFICATION	0.3885	-0.130952	2.32359	0.0377313	0.139227	-3.77299
GO_REGULATION_OF_SYNAPSE_MATURATION	0.456838	-0.0437118	2.32232	0.0378197	0.139227	-3.77505
GO_LONG_CHAIN_FATTY_ACID_TRANSPORT	0.301159	-0.260997	2.32181	0.037855	0.139241	-3.77586
GO_NEGATIVE_REGULATION_OF_RELEASE_OF_CYTOCHROME_C_FROM_MITOCHONDRIA	0.31383	-0.307651	2.31837	0.0380947	0.140007	-3.78141
GO_ENDOSOME_ORGANIZATION	0.341381	-0.206704	2.31564	0.0382865	0.140131	-3.78582
GO_RESPONSE_TO_ACID_CHEMICAL	0.327706	-0.0930044	2.31703	0.0381889	0.140131	-3.78358
GO_CELL_PROJECTION_ASSEMBLY	0.325405	-0.0348736	2.31637	0.0382354	0.140131	-3.78465
GO_REGULATION_OF_BONE_DEVELOPMENT	0.472805	-0.0353592	2.31656	0.0382217	0.140131	-3.78434
GO_EMBRYONIC_PATTERN_SPECIFICATION	0.409565	-0.116174	2.31603	0.0382593	0.140131	-3.7852
GO_REGULATION_OF_STRIATED_MUSCLE_CONTRACTION	0.38246	-0.0960207	2.31504	0.0383289	0.140171	-3.7868
GO_REGULATION_OF_TRANSPORTER_ACTIVITY	0.340938	-0.0974237	2.31388	0.0384106	0.14028	-3.78867
GO_POSITIVE_REGULATION_OF_TRANSFORMING_GROWTH_FACTOR_BETA_PRODUCTION	0.343703	0.0320352	2.31327	0.0384537	0.14028	-3.78965
GO_CYTOPLASMIC_SEQUESTERING_OF_PROTEIN	0.383941	-0.105734	2.31344	0.0384414	0.14028	-3.78937
GO_NEGATIVE_REGULATION_OF_MACROAUTOPHAGY	0.417891	-0.106943	2.31152	0.0385767	0.140498	-3.79246
GO_NEGATIVE_REGULATION_OF_RESPONSE_TO_CYTOKINE_STIMULUS	0.340388	-0.0494534	2.31156	0.0385739	0.140498	-3.79239
GO_TRANSMISSION_OF_NERVE_IMPULSE	0.420477	-0.0820597	2.30624	0.0389524	0.141112	-3.80097
GO_OVARIAN_FOLLICLE_DEVELOPMENT	0.297242	-0.0139897	2.30568	0.0389926	0.141112	-3.80187
GO_MITOTIC_SPINDLE_ASSEMBLY	-0.396826	0.048773	-2.30689	0.0389058	0.141112	-3.79992
GO_EMBRYONIC_FORELIMB_MORPHOGENESIS	0.450868	0.041088	2.30553	0.0390036	0.141112	-3.80212
GO_NEGATIVE_REGULATION_OF_SYSTEMIC_ARTERIAL_BLOOD_PRESSURE	0.381653	-0.170532	2.30762	0.0388541	0.141112	-3.79875
GO_POSITIVE_REGULATION_OF_CALCIUM_ION_TRANSMEMBRANE_TRANSPORTER_ACTIVITY	0.469928	-0.109582	2.30864	0.0387814	0.141112	-3.79711
GO_REGULATION_OF_MYOTUBE_DIFFERENTIATION	0.335911	-0.00347925	2.30514	0.0390315	0.141112	-3.80275
GO_REGULATION_OF_SUPEROXIDE_METABOLIC_PROCESS	0.372908	-0.138686	2.30567	0.0389936	0.141112	-3.8019
GO_NEGATIVE_REGULATION_OF_CELL_COMMUNICATION	0.301602	-0.101977	2.30681	0.0389118	0.141112	-3.80005
GO_POSITIVE_REGULATION_OF_INSULIN_SECRETION_INVOLVED_IN_CELLULAR_RESPONSE_TO_GLUCOSE_STIMULUS	0.335998	-0.0291761	2.30446	0.0390796	0.14117	-3.80383
GO_LEFT_RIGHT_PATTERN_FORMATION	0.42408	-0.104837	2.30319	0.0391709	0.141267	-3.80588
GO_POSITIVE_REGULATION_OF_CATION_TRANSMEMBRANE_TRANSPORT	0.357483	-0.0487194	2.30276	0.0392019	0.141267	-3.80657
GO_REGULATION_OF_SISTER_CHROMATID_SEGREGATION	-0.316732	-0.0993543	-2.30296	0.0391879	0.141267	-3.80626
GO_NEURAL_PRECURSOR_CELL_PROLIFERATION	0.358144	-0.0297615	2.29898	0.0394744	0.141903	-3.81265
GO_REGULATION_OF_EXTRACELLULAR_MATRIX_DISASSEMBLY	0.356231	0.0962629	2.29942	0.0394431	0.141903	-3.81196
GO_NEGATIVE_REGULATION_OF_CELL_PROLIFERATION	0.292041	-0.0477223	2.29936	0.0394468	0.141903	-3.81204
GO_CD4_POSITIVE_ALPHA_BETA_T_CELL_ACTIVATION	-0.440609	0.0897932	-2.29748	0.039583	0.142178	-3.81506
GO_GALACTOSE_METABOLIC_PROCESS	0.296767	-0.338168	2.29628	0.0396701	0.142376	-3.81699
GO_REGULATION_OF_RECEPTOR_MEDIATED_ENDOCYTOSIS	0.298464	-0.096124	2.29432	0.0398132	0.142774	-3.82015
GO_RNA_POLYADENYLATION	-0.309709	-0.201399	-2.29187	0.0399923	0.1433	-3.82409
GO_FOREBRAIN_GENERATION_OF_NEURONS	0.338578	0.0511841	2.28992	0.0401356	0.143582	-3.82723
GO_MAINTENANCE_OF_PROTEIN_LOCATION_IN_NUCLEUS	0.570934	-0.141574	2.29014	0.0401195	0.143582	-3.82687
GO_MEMBRANE_TUBULATION	0.412453	-0.0283102	2.2865	0.0403879	0.144325	-3.83272
GO_METANEPHRIC_RENAL_VESICLE_MORPHOGENESIS	0.48576	0.0724884	2.28622	0.0404083	0.144325	-3.83316
GO_TUBE_FORMATION	0.305597	0.0173724	2.28186	0.0407319	0.145261	-3.84015
GO_POSITIVE_REGULATION_OF_CANONICAL_WNT_SIGNALING_PATHWAY	0.335232	-0.182856	2.28181	0.0407358	0.145261	-3.84024
GO_ACTIVATION_OF_PROTEIN_KINASE_A_ACTIVITY	0.500334	-0.130975	2.28127	0.0407762	0.145288	-3.84111
GO_MEMBRANE_DEPOLARIZATION_DURING_CARDIAC_MUSCLE_CELL_ACTION_POTENTIAL	0.611871	-0.0563513	2.2783	0.0409984	0.145962	-3.84587
GO_FATTY_ACID_BETA_OXIDATION_USING_ACYL_COA_OXIDASE	0.338368	-0.377827	2.27672	0.0411169	0.146267	-3.8484
GO_ANTIGEN_PROCESSING_AND_PRESENTATION_VIA_MHC_CLASS_IB	-0.449167	0.159526	-2.27422	0.0413056	0.14682	-3.85241
GO_EATING_BEHAVIOR	0.348014	0.0717268	2.27313	0.0413878	0.146995	-3.85415
GO_REGULATION_OF_AUTOPHAGOSOME_ASSEMBLY	0.380846	-0.1133	2.27211	0.041465	0.147151	-3.85578
GO_POSITIVE_REGULATION_OF_PROTEIN_SERINE_THREONINE_KINASE_ACTIVITY	0.292378	-0.0544913	2.27146	0.0415147	0.147206	-3.85683
GO_SCHWANN_CELL_DEVELOPMENT	0.516708	-0.109292	2.27103	0.041547	0.147206	-3.85751
GO_PIGMENT_CELL_DIFFERENTIATION	0.358514	-0.0417034	2.27028	0.0416042	0.147292	-3.85872
GO_METANEPHRIC_EPITHELIUM_DEVELOPMENT	0.387648	0.0197545	2.26951	0.0416627	0.147381	-3.85995
GO_REGULATION_OF_GLYCOPROTEIN_METABOLIC_PROCESS	0.34029	0.0229525	2.26873	0.0417223	0.147474	-3.8612
GO_INTRASPECIES_INTERACTION_BETWEEN_ORGANISMS	0.310386	-0.0288729	2.26826	0.0417582	0.147484	-3.86195
GO_INTRA_S_DNA_DAMAGE_CHECKPOINT	-0.396543	0.112462	-2.26733	0.0418288	0.147576	-3.86343
GO_MEIOTIC_CHROMOSOME_SEPARATION	-0.365783	-0.187909	-2.26661	0.0418843	0.147576	-3.86459
GO_NEGATIVE_REGULATION_OF_STRIATED_MUSCLE_CELL_APOPTOTIC_PROCESS	0.523617	-0.17818	2.26672	0.0418757	0.147576	-3.86441
GO_RESPONSE_TO_AMINO_ACID	0.283954	-0.168815	2.26561	0.0419611	0.147612	-3.8662
GO_DEVELOPMENTAL_GROWTH	0.327441	-0.0294332	2.26597	0.0419333	0.147612	-3.86562
GO_NEGATIVE_REGULATION_OF_DNA_DEPENDENT_DNA_REPLICATION	-0.367267	-0.127722	-2.26359	0.0421159	0.147806	-3.86942
GO_NEGATIVE_REGULATION_OF_ANDROGEN_RECEPTOR_SIGNALING_PATHWAY	0.495896	-0.0638272	2.26396	0.0420879	0.147806	-3.86884
GO_NEGATIVE_REGULATION_OF_SMOOTHENED_SIGNALING_PATHWAY	0.437278	0.016648	2.26366	0.0421104	0.147806	-3.86931
GO_NEGATIVE_REGULATION_OF_LEUKOCYTE_MIGRATION	0.346398	0.0289004	2.26279	0.0421773	0.147904	-3.8707
GO_CELLULAR_CARBOHYDRATE_BIOSYNTHETIC_PROCESS	0.352098	-0.177279	2.26201	0.0422381	0.148	-3.87196
GO_RESPONSE_TO_VITAMIN_E	0.362556	-0.107964	2.25883	0.042484	0.14851	-3.87704
GO_MITOCHONDRION_LOCALIZATION	0.377079	-0.105622	2.2592	0.0424553	0.14851	-3.87645
GO_ENDOCRINE_PROCESS	0.406267	-0.0612581	2.25891	0.0424774	0.14851	-3.8769
GO_POSITIVE_REGULATION_OF_DNA_BINDING	0.324557	-0.00919914	2.25762	0.0425782	0.148722	-3.87898
GO_LUNG_EPITHELIUM_DEVELOPMENT	0.313259	-0.0158426	2.25531	0.0427582	0.149071	-3.88267
GO_GASTRULATION_WITH_MOUTH_FORMING_SECOND	0.389573	-0.14462	2.25553	0.0427403	0.149071	-3.8823
GO_RAS_PROTEIN_SIGNAL_TRANSDUCTION	0.30155	-0.0522514	2.25504	0.0427789	0.149071	-3.88309
GO_REGULATION_OF_NITRIC_OXIDE_SYNTHASE_ACTIVITY	0.30665	-0.103791	2.25291	0.0429457	0.149088	-3.88649
GO_LYMPHANGIOGENESIS	0.522814	-0.0565576	2.25283	0.0429517	0.149088	-3.88662
GO_POSITIVE_REGULATION_OF_DENDRITIC_SPINE_DEVELOPMENT	0.331677	-0.135254	2.25301	0.0429377	0.149088	-3.88633
GO_MESODERMAL_CELL_FATE_COMMITMENT	0.525522	0.00408671	2.25335	0.0429107	0.149088	-3.88578
GO_V_D_J_RECOMBINATION	-0.504536	0.119705	-2.25326	0.0429183	0.149088	-3.88594
GO_CELL_MOTILITY	0.313837	0.00857143	2.25156	0.0430512	0.149316	-3.88864
GO_RENAL_VESICLE_DEVELOPMENT	0.422876	0.131886	2.25	0.0431744	0.149626	-3.89114
GO_POSITIVE_REGULATION_OF_GENE_EXPRESSION_EPIGENETIC	-0.396939	0.0291662	-2.24819	0.0433168	0.149722	-3.89402
GO_NEGATIVE_REGULATION_OF_CYCLIC_NUCLEOTIDE_METABOLIC_PROCESS	0.324214	0.0513171	2.24815	0.0433204	0.149722	-3.89409
GO_LUNG_CELL_DIFFERENTIATION	0.342551	-0.0287706	2.24794	0.043337	0.149722	-3.89443
GO_REGULATION_OF_POTASSIUM_ION_TRANSPORT	0.340703	-0.0901663	2.24819	0.0433174	0.149722	-3.89403
GO_REGULATION_OF_AUTOPHAGY	0.291458	-0.119844	2.24559	0.0435234	0.14976	-3.89818
GO_LONG_CHAIN_FATTY_ACID_METABOLIC_PROCESS	0.297625	-0.248037	2.24548	0.0435318	0.14976	-3.89835
GO_SOMATIC_DIVERSIFICATION_OF_IMMUNOGLOBULINS	-0.4143	-0.0327335	-2.24608	0.0434841	0.14976	-3.89739
GO_REGULATION_OF_DENDRITIC_SPINE_DEVELOPMENT	0.29856	-0.0986909	2.24524	0.0435507	0.14976	-3.89873
GO_REGULATION_OF_CARDIAC_MUSCLE_CONTRACTION	0.372052	-0.114074	2.24622	0.0434729	0.14976	-3.89716
GO_RNA_INTERFERENCE	-0.389241	-0.295598	-2.24559	0.0435228	0.14976	-3.89817
GO_MUSCLE_FIBER_DEVELOPMENT	0.34092	-0.073583	2.24445	0.0436134	0.14986	-3.89999
GO_POSITIVE_REGULATION_OF_VACUOLAR_TRANSPORT	0.401639	-0.047474	2.24319	0.0437136	0.149972	-3.90199
GO_REGULATION_OF_SYNAPSE_ASSEMBLY	0.403255	0.0336585	2.24361	0.0436808	0.149972	-3.90133
GO_REACTIVE_NITROGEN_SPECIES_METABOLIC_PROCESS	0.360378	-0.298417	2.24176	0.0438281	0.150029	-3.90428
GO_SKIN_DEVELOPMENT	0.323248	0.0621487	2.24209	0.0438018	0.150029	-3.90375
GO_CYTOSOLIC_TRANSPORT	0.274112	-0.109357	2.24172	0.0438317	0.150029	-3.90435
GO_MEIOTIC_CHROMOSOME_SEGREGATION	-0.324492	0.0121754	-2.24126	0.0438685	0.150039	-3.90508
GO_EMBRYO_DEVELOPMENT_ENDING_IN_BIRTH_OR_EGG_HATCHING	0.322064	-0.0254582	2.24023	0.0439507	0.150205	-3.90672
GO_SYNAPTIC_TRANSMISSION_GLUTAMATERGIC	0.349044	-0.0510047	2.23931	0.0440241	0.150339	-3.90818
GO_CARDIAC_MUSCLE_TISSUE_MORPHOGENESIS	0.413647	-0.0702515	2.23808	0.0441233	0.150562	-3.91014
GO_POSITIVE_REGULATION_OF_T_CELL_CYTOKINE_PRODUCTION	-0.553435	0.0575861	-2.23755	0.044166	0.150592	-3.91099
GO_REGULATION_OF_PEPTIDYL_SERINE_PHOSPHORYLATION	0.314364	-0.00347894	2.23564	0.0443198	0.151	-3.91402
GO_REGULATION_OF_HORMONE_SECRETION	0.315466	-0.0555137	2.23288	0.0445437	0.151466	-3.91843
GO_MITOCHONDRIAL_CALCIUM_ION_TRANSPORT	0.373099	-0.28229	2.23335	0.0445052	0.151466	-3.91767
GO_POSITIVE_REGULATION_OF_MICROTUBULE_POLYMERIZATION	0.493855	-0.156474	2.23185	0.0446273	0.151466	-3.92006
GO_OLIGODENDROCYTE_DEVELOPMENT	0.378321	0.00237554	2.23193	0.0446201	0.151466	-3.91992
GO_VENOUS_BLOOD_VESSEL_DEVELOPMENT	0.410411	-0.0326576	2.23257	0.0445683	0.151466	-3.91891
GO_OXYGEN_TRANSPORT	-0.462337	-0.142981	-2.23043	0.0447426	0.151742	-3.92232
GO_POSITIVE_REGULATION_OF_EPITHELIAL_CELL_APOPTOTIC_PROCESS	0.309245	-0.0393019	2.22942	0.044825	0.151905	-3.92392
GO_MYELIN_ASSEMBLY	0.399951	-0.0384526	2.22875	0.0448795	0.151974	-3.92498
GO_NEGATIVE_REGULATION_OF_OSTEOBLAST_DIFFERENTIATION	0.516348	-0.0941063	2.22645	0.0450678	0.152495	-3.92864
GO_RESPONSE_TO_ESTRADIOL	0.332713	-0.106225	2.22489	0.0451962	0.152527	-3.93112
GO_INSULIN_RECEPTOR_SIGNALING_PATHWAY	0.321438	-0.20451	2.22486	0.0451989	0.152527	-3.93118
GO_REGULATION_OF_FATTY_ACID_OXIDATION	0.527912	-0.220871	2.22465	0.045216	0.152527	-3.93151
GO_LYTIC_VACUOLE_ORGANIZATION	0.36525	-0.119552	2.22588	0.0451151	0.152527	-3.92956
GO_REGULATION_OF_ACTIN_FILAMENT_BASED_MOVEMENT	0.355886	-0.0671584	2.22424	0.0452494	0.152527	-3.93215
GO_PINOCYTOSIS	0.386301	0.0632062	2.22347	0.0453128	0.152625	-3.93337
GO_SMALL_GTPASE_MEDIATED_SIGNAL_TRANSDUCTION	0.288263	-0.051532	2.22262	0.0453831	0.152746	-3.93473
GO_SYNAPTIC_TRANSMISSION_CHOLINERGIC	-0.446081	0.0123165	-2.22114	0.0455056	0.152811	-3.93708
GO_EPITHELIAL_CILIUM_MOVEMENT	0.34016	-0.00432249	2.22125	0.0454966	0.152811	-3.93691
GO_CELLULAR_COMPONENT_ASSEMBLY_INVOLVED_IN_MORPHOGENESIS	0.365319	-0.0668048	2.22186	0.0454459	0.152811	-3.93593
GO_POSITIVE_REGULATION_OF_INSULIN_LIKE_GROWTH_FACTOR_RECEPTOR_SIGNALING_PATHWAY	0.402602	-0.17071	2.21982	0.045615	0.153062	-3.93917
GO_POSITIVE_REGULATION_OF_HEART_GROWTH	0.496565	-0.0653115	2.2191	0.0456749	0.153147	-3.94032
GO_NEGATIVE_REGULATION_OF_PROTEIN_MATURATION	0.314656	-0.243006	2.21759	0.0458006	0.153453	-3.94272
GO_DOUBLE_STRAND_BREAK_REPAIR	-0.373313	-0.0414784	-2.216	0.0459331	0.15378	-3.94524
GO_RESPONSE_TO_CALCIUM_ION	0.352649	-0.0597208	2.21557	0.0459694	0.153786	-3.94593
GO_ESTABLISHMENT_OF_MITOCHONDRION_LOCALIZATION	0.4663	-0.0941344	2.21458	0.0460517	0.153945	-3.94748
GO_LABYRINTHINE_LAYER_BLOOD_VESSEL_DEVELOPMENT	0.470564	-0.169949	2.21359	0.046135	0.154108	-3.94906
GO_VENTRICULAR_SEPTUM_MORPHOGENESIS	0.426322	-0.0220288	2.21026	0.0464154	0.154257	-3.95434
GO_NEGATIVE_REGULATION_OF_TRANSPORT	0.290519	-0.0645294	2.21107	0.0463469	0.154257	-3.95306
GO_NEGATIVE_REGULATION_OF_HYDROLASE_ACTIVITY	0.26567	-0.127168	2.21144	0.0463155	0.154257	-3.95247
GO_REGULATION_OF_CARDIAC_CONDUCTION	0.466094	-0.082855	2.21204	0.0462653	0.154257	-3.95152
GO_POST_ANAL_TAIL_MORPHOGENESIS	0.310316	0.0665988	2.21017	0.0464231	0.154257	-3.95449
GO_CELLULAR_GLUCURONIDATION	-0.307336	-0.282426	-2.2112	0.0463358	0.154257	-3.95285
GO_EYE_MORPHOGENESIS	0.307767	0.038412	2.21035	0.046408	0.154257	-3.95421
GO_VENTRICULAR_CARDIAC_MUSCLE_CELL_DIFFERENTIATION	0.46192	-0.120303	2.20876	0.0465422	0.154306	-3.95672
GO_TRIGLYCERIDE_CATABOLIC_PROCESS	0.359201	-0.245693	2.2089	0.0465303	0.154306	-3.9565
GO_REGULATION_OF_PEPTIDE_SECRETION	0.304201	-0.0779278	2.20885	0.0465347	0.154306	-3.95658
GO_REGULATION_OF_HORMONE_LEVELS	0.294924	-0.153375	2.20671	0.0467156	0.154765	-3.95996
GO_EARLY_ENDOSOME_TO_GOLGI_TRANSPORT	0.35315	-0.284143	2.20577	0.0467953	0.154869	-3.96145
GO_NEGATIVE_REGULATION_OF_CHEMOKINE_PRODUCTION	0.378083	-0.033467	2.2055	0.0468186	0.154869	-3.96188
GO_NEGATIVE_REGULATION_OF_PEPTIDASE_ACTIVITY	0.27803	-0.137012	2.20511	0.0468518	0.154869	-3.9625
GO_POSITIVE_REGULATION_OF_NUCLEOSIDE_METABOLIC_PROCESS	0.476068	-0.308052	2.20469	0.0468872	0.154871	-3.96316
GO_BONE_TRABECULA_MORPHOGENESIS	0.446961	0.127643	2.20362	0.046979	0.155041	-3.96487
GO_REGULATION_OF_CELL_SHAPE	0.28437	-0.0133023	2.20327	0.0470085	0.155041	-3.96541
GO_REGULATION_OF_CELL_FATE_COMMITMENT	0.373874	-0.00165162	2.20159	0.0471523	0.155399	-3.96807
GO_REGULATION_OF_DENDRITE_DEVELOPMENT	0.290692	-0.0711129	2.20116	0.0471894	0.155406	-3.96876
GO_REGULATION_OF_RESPONSE_TO_WOUNDING	0.309855	-0.0774898	2.20038	0.0472556	0.155509	-3.96998
GO_ESTABLISHMENT_OR_MAINTENANCE_OF_EPITHELIAL_CELL_APICAL_BASAL_POLARITY	0.316707	-0.0324781	2.1994	0.0473403	0.155557	-3.97154
GO_VESICLE_DOCKING	0.316624	-0.119925	2.19953	0.0473285	0.155557	-3.97132
GO_PROTEIN_LOCALIZATION_TO_VACUOLE	0.306231	-0.186486	2.19855	0.0474133	0.155681	-3.97288
GO_POSITIVE_REGULATION_OF_AXON_EXTENSION	0.334064	-0.0253758	2.19762	0.047493	0.155827	-3.97435
GO_CARBOHYDRATE_BIOSYNTHETIC_PROCESS	0.289339	-0.228573	2.19586	0.0476453	0.156212	-3.97714
GO_NEGATIVE_REGULATION_OF_SMOOTH_MUSCLE_CELL_PROLIFERATION	0.423434	-0.0826448	2.19362	0.0478395	0.156386	-3.98068
GO_AMINO_ACID_BETAINE_TRANSPORT	0.294678	-0.372458	2.19431	0.0477794	0.156386	-3.97958
GO_SMOOTH_MUSCLE_TISSUE_DEVELOPMENT	0.433603	0.0446502	2.19395	0.0478109	0.156386	-3.98016
GO_SIGNAL_TRANSDUCTION_INVOLVED_IN_REGULATION_OF_GENE_EXPRESSION	0.382462	-0.0547205	2.1947	0.047746	0.156386	-3.97897
GO_MEIOTIC_CELL_CYCLE_PROCESS	-0.328604	-0.0284178	-2.19287	0.0479045	0.156483	-3.98186
GO_STABILIZATION_OF_MEMBRANE_POTENTIAL	0.340171	0.0520482	2.19188	0.0479904	0.156649	-3.98342
GO_POSITIVE_REGULATION_OF_KINASE_ACTIVITY	0.277049	-0.0432085	2.19124	0.0480465	0.156716	-3.98444
GO_REGULATION_OF_RYANODINE_SENSITIVE_CALCIUM_RELEASE_CHANNEL_ACTIVITY	0.57009	-0.117623	2.18998	0.0481566	0.15696	-3.98643
GO_POLYSACCHARIDE_BIOSYNTHETIC_PROCESS	0.38893	-0.15648	2.18922	0.0482225	0.157019	-3.98762
GO_VENTRICULAR_CARDIAC_MUSCLE_TISSUE_DEVELOPMENT	0.376419	-0.0714381	2.18856	0.0482808	0.157019	-3.98867
GO_POSITIVE_REGULATION_OF_PHAGOCYTOSIS	0.355881	-0.0469939	2.18896	0.0482459	0.157019	-3.98804
GO_RESPONSE_TO_PROGESTERONE	0.305547	-0.0536785	2.18665	0.0484479	0.157333	-3.99168
GO_CEREBRAL_CORTEX_RADIALLY_ORIENTED_CELL_MIGRATION	0.343371	-0.00473655	2.18665	0.0484485	0.157333	-3.99169
GO_CELLULAR_RESPONSE_TO_ENDOGENOUS_STIMULUS	0.298475	-0.10719	2.1851	0.0485842	0.157659	-3.99412
GO_NITRIC_OXIDE_METABOLIC_PROCESS	0.376774	-0.264564	2.18419	0.0486648	0.157805	-3.99557
GO_RESPIRATORY_SYSTEM_PROCESS	0.547526	-0.0690881	2.18193	0.0488647	0.158337	-3.99913
GO_GLANDULAR_EPITHELIAL_CELL_DEVELOPMENT	0.407466	-0.0232397	2.18141	0.0489107	0.158367	-3.99995
GO_PROSTANOID_METABOLIC_PROCESS	0.344049	-0.157031	2.18102	0.0489453	0.158367	-4.00057
GO_DNA_RECOMBINATION	-0.377203	-0.0296456	-2.1806	0.0489823	0.158371	-4.00122
GO_DEVELOPMENTAL_MATURATION	0.314707	-0.0154887	2.17946	0.0490832	0.158582	-4.00301
GO_CENTRIOLE_ASSEMBLY	-0.326909	0.234028	-2.17841	0.0491769	0.158769	-4.00467
GO_REGENERATION	0.322989	-0.10803	2.17668	0.0493314	0.159012	-4.0074
GO_MORPHOGENESIS_OF_EMBRYONIC_EPITHELIUM	0.291689	0.0132973	2.17636	0.0493597	0.159012	-4.0079
GO_REGULATION_OF_POLYSACCHARIDE_METABOLIC_PROCESS	0.336961	-0.157147	2.177	0.0493028	0.159012	-4.00689
GO_FORELIMB_MORPHOGENESIS	0.424142	0.0428133	2.1754	0.0494459	0.159174	-4.00942
GO_POSITIVE_REGULATION_OF_RECEPTOR_ACTIVITY	0.358757	-0.101479	2.17498	0.0494837	0.15918	-4.01008
GO_NEGATIVE_REGULATION_OF_ENDOCYTOSIS	0.344188	0.0123724	2.17407	0.0495656	0.159213	-4.01152
GO_NEURAL_TUBE_PATTERNING	0.406564	-0.0220108	2.17409	0.0495638	0.159213	-4.01149
GO_NEUTRAL_LIPID_CATABOLIC_PROCESS	0.328385	-0.285008	2.17305	0.0496569	0.159391	-4.01312
GO_WNT_SIGNALING_PATHWAY	0.31535	-0.113121	2.16831	0.050085	0.160532	-4.02058
GO_POSITIVE_REGULATION_OF_VASCULAR_ENDOTHELIAL_GROWTH_FACTOR_RECEPTOR_SIGNALING_PATHWAY	0.402241	0.0069168	2.16848	0.0500697	0.160532	-4.02031
GO_POLYSACCHARIDE_CATABOLIC_PROCESS	0.393695	-0.170904	2.16563	0.0503286	0.161197	-4.02479
GO_RESPONSE_TO_OXYGEN_RADICAL	0.309445	-0.237571	2.16497	0.0503888	0.161273	-4.02583
GO_REGULATION_OF_PROTEIN_KINASE_C_SIGNALING	0.421409	0.125811	2.16393	0.0504832	0.161459	-4.02746
GO_RESPONSE_TO_HEPATOCYTE_GROWTH_FACTOR	0.336138	-0.0480973	2.16239	0.0506245	0.161595	-4.02989
GO_POSITIVE_REGULATION_OF_HEART_CONTRACTION	0.390759	-0.10123	2.16251	0.0506133	0.161595	-4.02969
GO_TRABECULA_FORMATION	0.525864	-0.0938045	2.16227	0.0506352	0.161595	-4.03007
GO_REGULATION_OF_PLATELET_ACTIVATION	0.414148	0.0597331	2.16151	0.0507044	0.1617	-4.03126
GO_POSITIVE_REGULATION_OF_SMAD_PROTEIN_IMPORT_INTO_NUCLEUS	0.433971	0.0588514	2.16022	0.0508234	0.161963	-4.03329
GO_REGULATION_OF_REACTIVE_OXYGEN_SPECIES_METABOLIC_PROCESS	0.298838	-0.12224	2.15951	0.0508881	0.162053	-4.0344
GO_DETERMINATION_OF_ADULT_LIFESPAN	-0.496769	0.0928209	-2.15862	0.0509706	0.162192	-4.0358
GO_POSITIVE_REGULATION_OF_CHROMOSOME_SEGREGATION	-0.398491	-0.117944	-2.15825	0.0510048	0.162192	-4.03639
GO_MULTICELLULAR_ORGANISMAL_HOMEOSTASIS	0.293112	-0.0559386	2.15728	0.051094	0.162359	-4.0379
GO_REGULATION_OF_CELL_PROLIFERATION_INVOLVED_IN_KIDNEY_DEVELOPMENT	0.401848	0.134861	2.15572	0.0512387	0.162702	-4.04036
GO_RELAXATION_OF_CARDIAC_MUSCLE	0.373355	-0.0709943	2.15363	0.0514325	0.162968	-4.04364
GO_REGULATION_OF_AMINO_ACID_TRANSPORT	0.33168	-0.0528161	2.15388	0.051409	0.162968	-4.04324
GO_RAC_PROTEIN_SIGNAL_TRANSDUCTION	0.493992	-0.0794873	2.15422	0.0513772	0.162968	-4.0427
GO_MODULATION_OF_SYNAPTIC_TRANSMISSION	0.289618	-0.0142292	2.15216	0.0515691	0.163284	-4.04594
GO_BETA_AMYLOID_METABOLIC_PROCESS	0.435128	-0.239037	2.15057	0.0517176	0.163637	-4.04843
GO_OLFACTORY_LOBE_DEVELOPMENT	0.2896	0.0575602	2.15005	0.0517661	0.163674	-4.04925
GO_VASCULAR_SMOOTH_MUSCLE_CELL_DIFFERENTIATION	0.568516	-0.09725	2.14858	0.0519032	0.163735	-4.05154
GO_PROTEIN_POLYMERIZATION	0.33149	-0.123947	2.1483	0.05193	0.163735	-4.05199
GO_REGULATION_OF_POSTSYNAPTIC_MEMBRANE_POTENTIAL	0.330663	0.0109189	2.14827	0.0519329	0.163735	-4.05204
GO_REGULATION_OF_CATION_CHANNEL_ACTIVITY	0.354108	-0.0608879	2.14873	0.0518892	0.163735	-4.05131
GO_CARDIAC_CONDUCTION_SYSTEM_DEVELOPMENT	0.419575	-0.0982883	2.14771	0.0519848	0.163782	-4.0529
GO_RESPONSE_TO_LIPOPROTEIN_PARTICLE	0.372838	-0.0442279	2.1463	0.0521173	0.164083	-4.05511
GO_HIPPO_SIGNALING	0.530239	-0.0606007	2.14584	0.0521611	0.164104	-4.05584
GO_CENTRAL_NERVOUS_SYSTEM_DEVELOPMENT	0.302378	-0.0299712	2.14405	0.0523298	0.164518	-4.05864
GO_CHROMOSOME_SEGREGATION	-0.348415	-0.0296647	-2.14148	0.0525726	0.165153	-4.06265
GO_POSITIVE_REGULATION_OF_CATION_CHANNEL_ACTIVITY	0.420889	-0.0961451	2.14113	0.0526062	0.165153	-4.06321
GO_PLATELET_ACTIVATION	0.302092	0.0553834	2.1407	0.0526469	0.165164	-4.06388
GO_POSITIVE_REGULATION_OF_ION_TRANSPORT	0.278876	-0.0779073	2.1391	0.0527995	0.165201	-4.06639
GO_CELL_COMMUNICATION_INVOLVED_IN_CARDIAC_CONDUCTION	0.331334	-0.0927852	2.13901	0.0528076	0.165201	-4.06652
GO_POSITIVE_REGULATION_OF_DEVELOPMENTAL_GROWTH	0.273956	-0.0388484	2.14013	0.0527014	0.165201	-4.06478
GO_MYOTUBE_DIFFERENTIATION	0.325116	0.0116429	2.13924	0.0527863	0.165201	-4.06617
GO_NEGATIVE_REGULATION_OF_PROTEIN_TYROSINE_KINASE_ACTIVITY	0.415972	-0.0401114	2.13804	0.0529007	0.165259	-4.06805
GO_POSITIVE_REGULATION_OF_PEPTIDYL_SERINE_PHOSPHORYLATION	0.295653	-0.00205355	2.13827	0.0528787	0.165259	-4.06769
GO_SCHWANN_CELL_DIFFERENTIATION	0.461191	-0.0924768	2.13701	0.0529988	0.165449	-4.06965
GO_RESPONSE_TO_PH	0.368992	-0.0524395	2.13577	0.0531175	0.165703	-4.07159
GO_REGULATION_OF_GLUCOSE_IMPORT	0.401713	-0.178257	2.13474	0.0532157	0.165892	-4.07319
GO_NEGATIVE_REGULATION_OF_CYTOPLASMIC_TRANSPORT	0.322981	-0.122796	2.13385	0.053301	0.166042	-4.07458
GO_REGULATION_OF_DIGESTIVE_SYSTEM_PROCESS	0.295686	-0.0539235	2.13246	0.0534355	0.166344	-4.07676
GO_SENSORY_PERCEPTION_OF_TEMPERATURE_STIMULUS	0.35318	-0.114036	2.13042	0.0536318	0.166371	-4.07994
GO_HYPEROSMOTIC_RESPONSE	0.345142	-0.0932112	2.13089	0.053587	0.166371	-4.07922
GO_POSITIVE_REGULATION_OF_DENDRITE_DEVELOPMENT	0.33959	-0.118841	2.13053	0.0536214	0.166371	-4.07977
GO_SPHINGOLIPID_BIOSYNTHETIC_PROCESS	0.261409	-0.104836	2.1319	0.0534894	0.166371	-4.07764
GO_GOLGI_LOCALIZATION	0.356299	-0.111225	2.13122	0.0535549	0.166371	-4.0787
GO_OSTEOBLAST_DIFFERENTIATION	0.337283	-0.0540048	2.1296	0.0537119	0.166503	-4.08123
GO_NEGATIVE_REGULATION_OF_ERK1_AND_ERK2_CASCADE	0.322495	-0.104815	2.12548	0.0541112	0.1673	-4.08765
GO_CENTRAL_NERVOUS_SYSTEM_PROJECTION_NEURON_AXONOGENESIS	0.382542	0.0928616	2.12602	0.0540586	0.1673	-4.08681
GO_REGULATION_OF_HORMONE_BIOSYNTHETIC_PROCESS	0.289588	-0.229489	2.1256	0.0540997	0.1673	-4.08747
GO_CAMERA_TYPE_EYE_MORPHOGENESIS	0.303869	0.0120606	2.12539	0.0541199	0.1673	-4.08779
GO_ARACHIDONIC_ACID_METABOLIC_PROCESS	0.323317	-0.186002	2.12443	0.0542139	0.167474	-4.08929
GO_NEURAL_TUBE_FORMATION	0.2856	0.0203438	2.1239	0.054266	0.167518	-4.09012
GO_AUTOPHAGY	0.271578	-0.197766	2.12331	0.0543233	0.16754	-4.09104
GO_ASTROCYTE_DIFFERENTIATION	0.352702	-0.110776	2.12305	0.0543486	0.16754	-4.09144
GO_EPITHELIAL_TUBE_BRANCHING_INVOLVED_IN_LUNG_MORPHOGENESIS	0.345214	-0.0386442	2.12199	0.0544531	0.167626	-4.0931
GO_REGULATION_OF_MULTICELLULAR_ORGANISM_GROWTH	0.27896	-0.11512	2.12229	0.0544236	0.167626	-4.09263
GO_CELL_CYCLE_CHECKPOINT	-0.295638	-0.0111803	-2.12158	0.0544931	0.167626	-4.09374
GO_POSITIVE_REGULATION_OF_STEM_CELL_PROLIFERATION	0.290743	0.0481101	2.12123	0.0545276	0.167626	-4.09429
GO_POSITIVE_REGULATION_OF_GLUCOSE_IMPORT_IN_RESPONSE_TO_INSULIN_STIMULUS	0.397782	-0.191237	2.12081	0.0545686	0.167636	-4.09494
GO_T_CELL_DIFFERENTIATION_INVOLVED_IN_IMMUNE_RESPONSE	-0.45672	0.108979	-2.11983	0.0546648	0.167815	-4.09646
GO_POSITIVE_REGULATION_OF_HORMONE_SECRETION	0.268747	-0.0117952	2.11798	0.0548472	0.168259	-4.09934
GO_RETINOIC_ACID_RECEPTOR_SIGNALING_PATHWAY	0.561778	-0.098194	2.11759	0.0548855	0.16826	-4.09995
GO_POSITIVE_REGULATION_OF_INTERFERON_GAMMA_BIOSYNTHETIC_PROCESS	-0.46141	0.0650774	-2.11684	0.0549594	0.16837	-4.10111
GO_REGULATION_OF_NECROTIC_CELL_DEATH	0.339758	-0.147824	2.11637	0.0550067	0.168399	-4.10185
GO_MULTI_ORGANISM_BEHAVIOR	0.304512	-0.107549	2.11587	0.0550561	0.168434	-4.10263
GO_WNT_SIGNALING_PATHWAY_CALCIUM_MODULATING_PATHWAY	0.378935	0.0170024	2.1149	0.0551523	0.168495	-4.10414
GO_MACROMITOPHAGY	0.274067	-0.135203	2.11523	0.0551191	0.168495	-4.10362
GO_DENDRITE_DEVELOPMENT	0.342994	-0.0688039	2.11357	0.0552846	0.168783	-4.10621
GO_NEGATIVE_REGULATION_OF_DENDRITIC_SPINE_DEVELOPMENT	0.423638	-0.0924458	2.11217	0.0554237	0.169092	-4.10839
GO_INSEMINATION	0.467804	-0.0836464	2.11162	0.055478	0.169141	-4.10923
GO_NEGATIVE_REGULATION_OF_G_PROTEIN_COUPLED_RECEPTOR_PROTEIN_SIGNALING_PATHWAY	0.336205	0.0981113	2.11096	0.0555439	0.169226	-4.11026
GO_DETECTION_OF_TEMPERATURE_STIMULUS	0.316678	-0.188131	2.11048	0.055592	0.169256	-4.11101
GO_REGULATION_OF_NEURON_PROJECTION_REGENERATION	0.341801	-0.116808	2.10958	0.055682	0.169412	-4.11241
GO_RESPONSE_TO_YEAST	0.410028	-0.163185	2.10921	0.0557194	0.169412	-4.11299
GO_MALE_MEIOSIS_I	-0.285453	-0.134293	-2.10881	0.0557596	0.169418	-4.11361
GO_REGULATION_OF_EXTRINSIC_APOPTOTIC_SIGNALING_PATHWAY	0.28721	-0.076064	2.10834	0.0558066	0.169444	-4.11434
GO_REGULATION_OF_CAMP_DEPENDENT_PROTEIN_KINASE_ACTIVITY	0.373827	-0.15616	2.10789	0.055852	0.169466	-4.11504
GO_POSITIVE_REGULATION_OF_CELL_COMMUNICATION	0.265741	-0.0573536	2.10628	0.0560136	0.16984	-4.11754
GO_REGULATION_OF_MUSCLE_CELL_APOPTOTIC_PROCESS	0.290842	-0.146804	2.10582	0.0560593	0.169863	-4.11825
GO_SOMATIC_STEM_CELL_POPULATION_MAINTENANCE	0.332404	-0.102448	2.10256	0.0563893	0.170153	-4.12332
GO_REGULATION_OF_STRIATED_MUSCLE_CELL_DIFFERENTIATION	0.291774	-0.00359273	2.10222	0.0564235	0.170153	-4.12384
GO_TELENCEPHALON_GLIAL_CELL_MIGRATION	0.33425	0.000795892	2.10351	0.0562933	0.170153	-4.12185
GO_PERICARDIUM_DEVELOPMENT	0.414886	-0.113284	2.10372	0.0562719	0.170153	-4.12152
GO_REGULATION_OF_DENDRITIC_SPINE_MORPHOGENESIS	0.306603	-0.079892	2.10277	0.0563678	0.170153	-4.12299
GO_REGULATION_OF_BINDING	0.275657	-0.0718941	2.10326	0.0563178	0.170153	-4.12222
GO_DEFINITIVE_HEMOPOIESIS	0.439453	0.00549206	2.1035	0.0562937	0.170153	-4.12185
GO_PHOTORECEPTOR_CELL_MAINTENANCE	0.32093	-0.0625044	2.10062	0.0565855	0.170525	-4.12632
GO_INOSITOL_PHOSPHATE_METABOLIC_PROCESS	0.35448	-0.0188002	2.09839	0.0568133	0.171095	-4.12979
GO_ORGAN_MATURATION	0.35303	-0.0600391	2.09658	0.0569977	0.171534	-4.13259
GO_CELL_CELL_SIGNALING	0.270237	0.00556934	2.0953	0.0571293	0.171718	-4.13458
GO_RESPONSE_TO_ENDOGENOUS_STIMULUS	0.278932	-0.115482	2.09502	0.0571575	0.171718	-4.13501
GO_REGULATION_OF_EXTRINSIC_APOPTOTIC_SIGNALING_PATHWAY_IN_ABSENCE_OF_LIGAND	0.296113	-0.053007	2.09485	0.0571748	0.171718	-4.13527
GO_POSITIVE_REGULATION_OF_STRIATED_MUSCLE_CONTRACTION	0.342986	-0.202791	2.0919	0.0574789	0.172331	-4.13985
GO_REGULATION_OF_ARP2_3_COMPLEX_MEDIATED_ACTIN_NUCLEATION	0.421112	-0.156273	2.09173	0.0574959	0.172331	-4.14011
GO_REGULATION_OF_PROTEIN_LOCALIZATION_TO_NUCLEUS	0.279404	-0.0534945	2.09136	0.0575343	0.172331	-4.14068
GO_CELLULAR_RESPONSE_TO_REACTIVE_OXYGEN_SPECIES	0.29907	-0.0650186	2.09238	0.0574296	0.172331	-4.13911
GO_CEREBRAL_CORTEX_CELL_MIGRATION	0.312905	0.0218629	2.09072	0.0575999	0.172411	-4.14167
GO_CALCIUM_ION_REGULATED_EXOCYTOSIS	0.274099	-0.0331307	2.09016	0.0576583	0.17247	-4.14254
GO_URETER_DEVELOPMENT	0.36165	0.122486	2.08872	0.0578076	0.172646	-4.14477
GO_NEGATIVE_REGULATION_OF_EPITHELIAL_TO_MESENCHYMAL_TRANSITION	0.365575	-0.247125	2.08846	0.0578342	0.172646	-4.14517
GO_NEGATIVE_REGULATION_OF_SMALL_GTPASE_MEDIATED_SIGNAL_TRANSDUCTION	0.369556	-0.0587011	2.08865	0.0578143	0.172646	-4.14487
GO_RESPONSE_TO_CAFFEINE	0.395471	-0.0536373	2.08762	0.0579219	0.172792	-4.14648
GO_CELLULAR_RESPONSE_TO_EXTERNAL_STIMULUS	0.279986	-0.0943572	2.08666	0.0580211	0.172855	-4.14795
GO_VENTRAL_SPINAL_CORD_DEVELOPMENT	0.283047	0.104074	2.0869	0.0579964	0.172855	-4.14758
GO_HEMOSTASIS	0.269471	-0.0340695	2.08471	0.0582249	0.173346	-4.15098
GO_GLYCOSPHINGOLIPID_BIOSYNTHETIC_PROCESS	0.294429	-0.0961289	2.08406	0.0582927	0.173432	-4.15198
GO_RESPONSE_TO_EPIDERMAL_GROWTH_FACTOR	0.392875	-0.031545	2.082	0.0585078	0.173572	-4.15516
GO_CARDIOBLAST_DIFFERENTIATION	0.291363	0.0658062	2.08221	0.0584857	0.173572	-4.15483
GO_WATER_HOMEOSTASIS	0.310719	-0.111797	2.08174	0.0585356	0.173572	-4.15557
GO_CELLULAR_RESPONSE_TO_STARVATION	0.301946	-0.186878	2.08241	0.0584653	0.173572	-4.15453
GO_AUTOPHAGOSOME_ORGANIZATION	0.360112	-0.20019	2.08197	0.058511	0.173572	-4.15521
GO_HINDBRAIN_MORPHOGENESIS	0.302418	-0.120491	2.08123	0.0585884	0.173613	-4.15635
GO_REGULATION_OF_CATECHOLAMINE_SECRETION	0.34724	0.106057	2.08055	0.0586602	0.173709	-4.1574
GO_REGULATION_OF_PHAGOCYTOSIS	0.367717	-0.0704234	2.07914	0.0588083	0.174032	-4.15958
GO_CELLULAR_RESPONSE_TO_NITROGEN_COMPOUND	0.275462	-0.0828999	2.07679	0.059056	0.174648	-4.1632
GO_NEGATIVE_REGULATION_OF_GLUCONEOGENESIS	0.444654	-0.0893737	2.07631	0.0591073	0.174684	-4.16395
GO_NEGATIVE_REGULATION_OF_GENE_EXPRESSION_EPIGENETIC	-0.349727	0.0919398	-2.07588	0.059153	0.174702	-4.16462
GO_POSITIVE_REGULATION_OF_CELLULAR_COMPONENT_ORGANIZATION	0.260207	-0.0756849	2.07169	0.059598	0.175899	-4.17108
GO_DEOXYRIBONUCLEOTIDE_BIOSYNTHETIC_PROCESS	-0.309452	-0.28267	-2.07128	0.0596419	0.175912	-4.17171
GO_PYRIMIDINE_DEOXYRIBONUCLEOTIDE_METABOLIC_PROCESS	-0.322311	-0.218222	-2.06959	0.0598229	0.176329	-4.17432
GO_GLUCAN_BIOSYNTHETIC_PROCESS	0.512782	-0.223937	2.06919	0.059865	0.176335	-4.17493
GO_NEGATIVE_REGULATION_OF_PROTEIN_COMPLEX_ASSEMBLY	0.301601	-0.0762323	2.06584	0.0602249	0.176424	-4.18009
GO_POSITIVE_REGULATION_OF_SKELETAL_MUSCLE_TISSUE_DEVELOPMENT	0.377482	-0.0834266	2.06844	0.0599455	0.176424	-4.17608
GO_EMBRYONIC_AXIS_SPECIFICATION	0.27781	-0.113987	2.06755	0.0600411	0.176424	-4.17746
GO_POLYOL_METABOLIC_PROCESS	0.254851	-0.0703258	2.0661	0.0601971	0.176424	-4.17969
GO_REGULATION_OF_EPIDERMAL_GROWTH_FACTOR_ACTIVATED_RECEPTOR_ACTIVITY	0.338279	0.0460615	2.06779	0.0600155	0.176424	-4.17709
GO_RESPONSE_TO_MURAMYL_DIPEPTIDE	0.488559	0.108346	2.06558	0.0602529	0.176424	-4.18049
GO_CHROMOSOME_ORGANIZATION_INVOLVED_IN_MEIOTIC_CELL_CYCLE	-0.291803	-0.0238845	-2.06732	0.0600663	0.176424	-4.17782
GO_ANGIOGENESIS_INVOLVED_IN_WOUND_HEALING	0.385179	-0.0933843	2.0666	0.0601429	0.176424	-4.17892
GO_CELLULAR_RESPONSE_TO_REACTIVE_NITROGEN_SPECIES	0.36215	0.0454161	2.06618	0.0601891	0.176424	-4.17958
GO_LOOP_OF_HENLE_DEVELOPMENT	0.501071	0.0445595	2.06431	0.0603907	0.176594	-4.18246
GO_ESTABLISHMENT_OF_CELL_POLARITY	0.296152	-0.00897141	2.06463	0.0603552	0.176594	-4.18195
GO_NEGATIVE_REGULATION_OF_CELL_DIVISION	-0.292382	0.0236578	-2.06244	0.0605925	0.176718	-4.18533
GO_POSITIVE_REGULATION_OF_POTASSIUM_ION_TRANSPORT	0.37916	-0.111098	2.06345	0.0604834	0.176718	-4.18378
GO_MATERNAL_PLACENTA_DEVELOPMENT	0.339891	-0.0536849	2.06256	0.0605797	0.176718	-4.18515
GO_ESTABLISHMENT_OF_PROTEIN_LOCALIZATION_TO_PLASMA_MEMBRANE	0.298189	-0.119008	2.06306	0.0605258	0.176718	-4.18438
GO_NEGATIVE_REGULATION_OF_HUMORAL_IMMUNE_RESPONSE	0.40996	-0.277271	2.06196	0.0606443	0.176753	-4.18606
GO_GLUTAMATE_SECRETION	0.32655	-0.10223	2.06016	0.0608395	0.176844	-4.18883
GO_NEGATIVE_REGULATION_OF_MUSCLE_CELL_DIFFERENTIATION	0.332573	0.0217523	2.05984	0.060875	0.176844	-4.18933
GO_CARBOHYDRATE_DERIVATIVE_CATABOLIC_PROCESS	0.319518	-0.0752342	2.06106	0.060742	0.176844	-4.18745
GO_REGULATION_OF_MYELINATION	0.355244	-0.10677	2.06087	0.0607627	0.176844	-4.18774
GO_CELLULAR_RESPONSE_TO_OXIDATIVE_STRESS	0.296752	-0.0969742	2.06014	0.0608419	0.176844	-4.18886
GO_CHROMATIN_SILENCING	-0.35168	0.0749763	-2.05908	0.0609572	0.176967	-4.19049
GO_COLUMNAR_CUBOIDAL_EPITHELIAL_CELL_DIFFERENTIATION	0.269833	-0.0336956	2.05808	0.0610669	0.177151	-4.19204
GO_NUCLEAR_TRANSCRIBED_MRNA_CATABOLIC_PROCESS_DEADENYLATION_DEPENDENT_DECAY	-0.346215	-0.172388	-2.05777	0.0611003	0.177151	-4.19251
GO_SULFUR_COMPOUND_METABOLIC_PROCESS	0.260227	-0.258472	2.05629	0.0612621	0.177504	-4.19479
GO_NEGATIVE_REGULATION_OF_ORGANELLE_ASSEMBLY	0.370542	-0.0339569	2.05521	0.0613798	0.177729	-4.19644
GO_CALCIUM_ION_IMPORT_INTO_CYTOSOL	0.284315	0.159831	2.05394	0.0615199	0.178018	-4.1984
GO_MONOCYTE_DIFFERENTIATION	0.322217	-0.00918306	2.05148	0.0617902	0.178684	-4.20217
GO_DNA_DEPENDENT_DNA_REPLICATION_MAINTENANCE_OF_FIDELITY	-0.290188	-0.00043326	-2.0508	0.0618656	0.178785	-4.20322
GO_COGNITION	0.275484	-0.0497784	2.0497	0.0619869	0.179019	-4.2049
GO_PROTEIN_LOCALIZATION_TO_CILIUM	0.398222	-0.0969544	2.04932	0.0620292	0.17902	-4.20549
GO_REGULATION_OF_PHOSPHORUS_METABOLIC_PROCESS	0.254217	-0.0739779	2.04897	0.0620676	0.17902	-4.20602
GO_CELL_DIFFERENTIATION_IN_SPINAL_CORD	0.27062	0.17197	2.04855	0.0621142	0.179037	-4.20667
GO_MIDGUT_DEVELOPMENT	0.435852	-0.282983	2.04743	0.0622389	0.17928	-4.20839
GO_PROTEIN_LOCALIZATION_TO_CELL_PERIPHERY	0.294502	-0.1106	2.04513	0.0624946	0.179879	-4.21192
GO_AMINO_ACID_BETAINE_METABOLIC_PROCESS	0.287443	-0.466065	2.04483	0.0625278	0.179879	-4.21237
GO_CELLULAR_RESPONSE_TO_OXYGEN_CONTAINING_COMPOUND	0.272325	-0.0749943	2.04419	0.062599	0.179967	-4.21335
GO_POSITIVE_REGULATION_OF_NOTCH_SIGNALING_PATHWAY	0.356499	-0.0371465	2.04235	0.0628051	0.180443	-4.21618
GO_CHLORIDE_TRANSPORT	0.266031	-0.0585346	2.04111	0.062944	0.180725	-4.21807
GO_DOPAMINERGIC_NEURON_DIFFERENTIATION	0.397246	0.0562311	2.04046	0.0630168	0.180817	-4.21907
GO_EPIDERMAL_GROWTH_FACTOR_RECEPTOR_SIGNALING_PATHWAY	0.297165	-0.00769615	2.039	0.0631817	0.181173	-4.22131
GO_NEGATIVE_REGULATION_OF_GLIAL_CELL_PROLIFERATION	0.41889	-0.11212	2.03809	0.0632835	0.181347	-4.22269
GO_ENDOTHELIAL_CELL_PROLIFERATION	0.333584	-0.124174	2.03769	0.0633291	0.181361	-4.22331
GO_NEGATIVE_REGULATION_OF_MUSCLE_HYPERTROPHY	0.352109	-0.131046	2.03641	0.0634736	0.181657	-4.22527
GO_TRABECULA_MORPHOGENESIS	0.45637	-0.0874106	2.03568	0.0635561	0.181776	-4.22639
GO_SPINDLE_ASSEMBLY	-0.334203	-0.00158899	-2.03382	0.0637666	0.182261	-4.22923
GO_REGULATION_OF_ACTIN_NUCLEATION	0.282244	-0.0648192	2.03304	0.0638562	0.182282	-4.23043
GO_PURINE_NUCLEOBASE_BIOSYNTHETIC_PROCESS	-0.380974	-0.194968	-2.03329	0.0638278	0.182282	-4.23005
GO_G_PROTEIN_COUPLED_RECEPTOR_SIGNALING_PATHWAY_COUPLED_TO_CYCLIC_NUCLEOTIDE_SECOND_MESSENGER	0.274143	0.0463951	2.02963	0.0642444	0.183272	-4.23563
GO_MEMBRANE_DISASSEMBLY	-0.338498	-0.0931385	-2.02853	0.0643707	0.183288	-4.23732
GO_SPINAL_CORD_MOTOR_NEURON_CELL_FATE_SPECIFICATION	0.313568	0.192871	2.0285	0.064374	0.183288	-4.23736
GO_POSITIVE_REGULATION_OF_INTRACELLULAR_SIGNAL_TRANSDUCTION	0.263856	-0.0457196	2.02905	0.0643111	0.183288	-4.23652
GO_RESPONSE_TO_DIETARY_EXCESS	0.364716	-0.0955723	2.0277	0.0644662	0.183433	-4.23859
GO_REGULATION_OF_STRIATED_MUSCLE_CELL_APOPTOTIC_PROCESS	0.450166	-0.202875	2.02664	0.0645874	0.18366	-4.2402
GO_REGULATION_OF_SYNAPTIC_PLASTICITY	0.271097	-0.0163118	2.02523	0.0647497	0.184004	-4.24236
GO_RNA_METHYLATION	-0.308614	-0.231183	-2.02443	0.0648418	0.184029	-4.24357
GO_NEGATIVE_REGULATION_OF_BINDING	0.267267	-0.0860802	2.02453	0.0648299	0.184029	-4.24342
GO_HEART_TRABECULA_FORMATION	0.547373	-0.151647	2.02265	0.0650472	0.184386	-4.24629
GO_CENTRAL_NERVOUS_SYSTEM_NEURON_AXONOGENESIS	0.391824	0.0592569	2.02262	0.0650504	0.184386	-4.24633
GO_FATTY_ACID_TRANSPORT	0.257981	-0.24972	2.02167	0.0651614	0.184582	-4.24779
GO_HEAD_DEVELOPMENT	0.292985	-0.0312109	2.02062	0.0652831	0.184809	-4.24939
GO_REGULATION_OF_LAMELLIPODIUM_ASSEMBLY	0.314016	0.0702369	2.01917	0.0654508	0.18497	-4.25159
GO_REGULATION_OF_MEMBRANE_LIPID_DISTRIBUTION	0.292	-0.0186476	2.01869	0.0655068	0.18497	-4.25232
GO_NEURON_NEURON_SYNAPTIC_TRANSMISSION	0.313091	-0.0691145	2.0191	0.0654597	0.18497	-4.25171
GO_HEXOSE_METABOLIC_PROCESS	0.260307	-0.235543	2.01889	0.065484	0.18497	-4.25203
GO_GENE_SILENCING	-0.3121	-0.0426075	-2.01633	0.0657823	0.18563	-4.25592
GO_NCRNA_3_END_PROCESSING	-0.37565	-0.16136	-2.01565	0.0658614	0.185735	-4.25695
GO_ERBB_SIGNALING_PATHWAY	0.304692	-0.0843745	2.0149	0.0659495	0.185865	-4.2581
GO_PHOSPHATIDYLSERINE_METABOLIC_PROCESS	0.287608	-0.183589	2.01321	0.0661481	0.186188	-4.26067
GO_BEHAVIOR	0.266598	-0.0709987	2.01327	0.066141	0.186188	-4.26058
GO_RESPONSE_TO_EXTRACELLULAR_STIMULUS	0.263397	-0.154764	2.01265	0.0662132	0.186253	-4.26152
GO_SULFUR_COMPOUND_BIOSYNTHETIC_PROCESS	0.26016	-0.236732	2.01171	0.0663238	0.18638	-4.26295
GO_CLATHRIN_COAT_ASSEMBLY	0.401679	-0.0304913	2.0112	0.0663841	0.18638	-4.26372
GO_RETINOL_METABOLIC_PROCESS	0.357454	-0.297854	2.01128	0.0663754	0.18638	-4.26361
GO_REGULATION_OF_MICROTUBULE_POLYMERIZATION	0.409775	-0.0801735	2.00929	0.0666101	0.186896	-4.26664
GO_REGULATION_OF_PROTEIN_TARGETING_TO_MEMBRANE	0.3317	-0.11902	2.00525	0.067089	0.187883	-4.27277
GO_MIDBRAIN_DEVELOPMENT	0.336275	-0.0610665	2.00592	0.0670094	0.187883	-4.27175
GO_MOTILE_CILIUM_ASSEMBLY	0.436423	-0.107355	2.00552	0.0670569	0.187883	-4.27236
GO_VESICLE_MEDIATED_TRANSPORT_BETWEEN_ENDOSOMAL_COMPARTMENTS	0.362599	-0.25476	2.00317	0.0673369	0.188458	-4.27593
GO_NEGATIVE_REGULATION_OF_STEM_CELL_DIFFERENTIATION	0.361319	-0.148291	2.00201	0.0674755	0.18849	-4.27769
GO_AUTONOMIC_NERVOUS_SYSTEM_DEVELOPMENT	0.285528	0.138901	2.0021	0.0674647	0.18849	-4.27755
GO_RESPONSE_TO_ACTIVITY	0.298529	-0.022858	2.0027	0.0673932	0.18849	-4.27664
GO_PIGMENTATION	0.307705	-0.128591	2.001	0.0675965	0.188709	-4.27922
GO_ACID_SECRETION	0.272892	-0.0653358	2.00023	0.0676888	0.188729	-4.28039
GO_NEGATIVE_REGULATION_OF_REACTIVE_OXYGEN_SPECIES_METABOLIC_PROCESS	0.288344	-0.164769	2.00036	0.0676737	0.188729	-4.2802
GO_BODY_FLUID_SECRETION	0.311034	-0.0789007	1.99931	0.0677998	0.188919	-4.28179
GO_PROTEIN_DEMANNOSYLATION	0.313025	-0.377228	1.99845	0.0679036	0.18909	-4.2831
GO_REGULATION_OF_NUCLEAR_CELL_CYCLE_DNA_REPLICATION	-0.378736	0.0322639	-1.99725	0.0680474	0.189371	-4.28491
GO_CYTOSKELETON_ORGANIZATION	0.263899	-0.0104245	1.99513	0.0683044	0.189967	-4.28813
GO_VIRAL_GENOME_REPLICATION	0.319831	-0.0702395	1.99364	0.0684846	0.190322	-4.29039
GO_REGULATION_OF_PROTEIN_TARGETING	0.261436	-0.101008	1.99337	0.0685176	0.190322	-4.2908
GO_ALPHA_BETA_T_CELL_DIFFERENTIATION	-0.455315	0.164425	-1.99099	0.0688067	0.190767	-4.2944
GO_ENTERIC_NERVOUS_SYSTEM_DEVELOPMENT	0.518114	-0.130347	1.99146	0.0687497	0.190767	-4.29369
GO_CEREBELLAR_CORTEX_FORMATION	0.285125	-0.0600617	1.99103	0.0688013	0.190767	-4.29433
GO_POST_EMBRYONIC_ORGAN_DEVELOPMENT	0.391673	0.0524507	1.98955	0.0689821	0.191133	-4.29657
GO_POLYSACCHARIDE_METABOLIC_PROCESS	0.343626	-0.176647	1.98883	0.0690698	0.191257	-4.29766
GO_REGULATION_OF_PEPTIDYL_TYROSINE_PHOSPHORYLATION	0.281468	-0.00898334	1.98741	0.0692443	0.191621	-4.29982
GO_SIALYLATION	0.265981	-0.0932132	1.98686	0.0693119	0.191688	-4.30065
GO_NEGATIVE_REGULATION_OF_CYTOSOLIC_CALCIUM_ION_CONCENTRATION	0.528591	-0.164234	1.98505	0.0695334	0.192181	-4.30337
GO_CELLULAR_RESPONSE_TO_EPIDERMAL_GROWTH_FACTOR_STIMULUS	0.374886	-0.00906319	1.9816	0.0699598	0.192806	-4.3086
GO_PROTEIN_LOCALIZATION_TO_CHROMOSOME	-0.362071	-0.0102359	-1.98182	0.0699321	0.192806	-4.30826
GO_RESPONSE_TO_CARBOHYDRATE	0.263969	-0.134109	1.98245	0.0698549	0.192806	-4.30732
GO_CD4_POSITIVE_OR_CD8_POSITIVE_ALPHA_BETA_T_CELL_LINEAGE_COMMITMENT	-0.511207	0.200095	-1.98123	0.0700049	0.192806	-4.30915
GO_IMMUNOGLOBULIN_PRODUCTION_INVOLVED_IN_IMMUNOGLOBULIN_MEDIATED_IMMUNE_RESPONSE	-0.404357	0.0345336	-1.98278	0.0698141	0.192806	-4.30682
GO_POSITIVE_REGULATION_OF_PHOSPHATASE_ACTIVITY	0.368675	-0.0846943	1.98111	0.0700205	0.192806	-4.30934
GO_REGULATION_OF_CELL_PROLIFERATION	0.251737	-0.0386461	1.97927	0.0702479	0.193312	-4.31211
GO_DETECTION_OF_TEMPERATURE_STIMULUS_INVOLVED_IN_SENSORY_PERCEPTION	0.345881	-0.13964	1.97872	0.0703166	0.193382	-4.31294
GO_BRANCHING_INVOLVED_IN_MAMMARY_GLAND_DUCT_MORPHOGENESIS	0.28872	0.0305145	1.97785	0.0704242	0.193558	-4.31425
GO_EPIDERMIS_DEVELOPMENT	0.284271	0.0410101	1.97506	0.0707728	0.194395	-4.31846
GO_URATE_METABOLIC_PROCESS	0.293383	-0.212618	1.97466	0.0708234	0.194414	-4.31907
GO_RESPONSE_TO_OXYGEN_CONTAINING_COMPOUND	0.256802	-0.0968491	1.97426	0.070873	0.19443	-4.31967
GO_POSITIVE_REGULATION_OF_TOR_SIGNALING	0.282643	-0.286478	1.97361	0.0709549	0.194534	-4.32065
GO_PROTEIN_MATURATION	0.267611	-0.151343	1.97303	0.0710266	0.194558	-4.32152
GO_SPHINGOLIPID_METABOLIC_PROCESS	0.291804	-0.147597	1.97284	0.0710514	0.194558	-4.32181
GO_REGULATION_OF_RELEASE_OF_SEQUESTERED_CALCIUM_ION_INTO_CYTOSOL_BY_SARCOPLASMIC_RETICULUM	0.594335	-0.115731	1.9704	0.0713576	0.195276	-4.32548
GO_LIPID_TRANSLOCATION	0.243069	0.0848061	1.96899	0.0715363	0.195528	-4.32761
GO_POST_EMBRYONIC_DEVELOPMENT	0.246726	-0.0612342	1.96897	0.071538	0.195528	-4.32763
GO_LYMPH_NODE_DEVELOPMENT	-0.49979	0.0922218	-1.96464	0.0720872	0.196787	-4.33416
GO_REGULATION_OF_POTASSIUM_ION_TRANSMEMBRANE_TRANSPORT	0.282781	-0.104508	1.96473	0.0720754	0.196787	-4.33402
GO_ACTIVATION_OF_GTPASE_ACTIVITY	0.233954	0.0276203	1.96312	0.0722808	0.197136	-4.33644
GO_REGULATION_OF_HOMEOSTATIC_PROCESS	0.252336	-0.0265866	1.96294	0.0723039	0.197136	-4.33671
GO_REGULATION_OF_ACTION_POTENTIAL	0.313772	-0.0638653	1.96096	0.072556	0.197702	-4.33968
GO_HISTONE_DEUBIQUITINATION	-0.376554	0.030111	-1.96059	0.0726044	0.197712	-4.34025
GO_POSITIVE_REGULATION_OF_MEIOTIC_CELL_CYCLE	0.316147	-0.116848	1.95991	0.0726912	0.197827	-4.34127
GO_STARTLE_RESPONSE	0.310895	-0.0709561	1.9592	0.0727819	0.197953	-4.34233
GO_REGULATION_OF_HORMONE_METABOLIC_PROCESS	0.301787	-0.146224	1.95872	0.0728439	0.198	-4.34305
GO_GLYCOSPHINGOLIPID_METABOLIC_PROCESS	0.31992	-0.146732	1.95795	0.072943	0.198082	-4.34421
GO_POSITIVE_REGULATION_OF_PEPTIDE_SECRETION	0.2477	-0.0246986	1.95779	0.0729633	0.198082	-4.34445
GO_REGULATION_OF_INTERFERON_GAMMA_BIOSYNTHETIC_PROCESS	-0.408971	0.0891021	-1.95646	0.0731341	0.198328	-4.34644
GO_POSITIVE_REGULATION_OF_FILOPODIUM_ASSEMBLY	0.257756	0.0133093	1.95639	0.0731433	0.198328	-4.34655
GO_POSITIVE_REGULATION_OF_TRANSPORT	0.245572	-0.0792664	1.95537	0.0732744	0.198561	-4.34807
GO_ALDITOL_PHOSPHATE_METABOLIC_PROCESS	0.272972	-0.185219	1.95336	0.0735346	0.198781	-4.35109
GO_NADP_METABOLIC_PROCESS	0.37261	-0.226775	1.9537	0.0734908	0.198781	-4.35058
GO_REGULATION_OF_CELL_ADHESION_MEDIATED_BY_INTEGRIN	0.379434	0.0373557	1.95425	0.07342	0.198781	-4.34976
GO_REGULATION_OF_NEUROTRANSMITTER_RECEPTOR_ACTIVITY	0.298611	0.0160268	1.95373	0.0734868	0.198781	-4.35054
GO_HETEROCHROMATIN_ORGANIZATION	0.277238	0.0203306	1.95298	0.0735834	0.198792	-4.35166
GO_LIPID_MODIFICATION	0.244472	-0.189308	1.95247	0.0736504	0.198852	-4.35243
GO_LOW_DENSITY_LIPOPROTEIN_PARTICLE_REMODELING	0.313971	-0.369931	1.9503	0.0739316	0.199489	-4.35567
GO_OLIGODENDROCYTE_DIFFERENTIATION	0.30981	-0.0425356	1.94919	0.0740772	0.199758	-4.35735
GO_VENTRICULAR_CARDIAC_MUSCLE_CELL_DEVELOPMENT	0.385087	-0.105011	1.94885	0.0741212	0.199758	-4.35785
GO_REGULATION_OF_GENE_EXPRESSION_EPIGENETIC	-0.292117	0.00881983	-1.9485	0.0741668	0.199759	-4.35838
GO_RESPONSE_TO_AMPHETAMINE	0.287978	-0.0368653	1.94715	0.0743434	0.199871	-4.3604
GO_REGULATION_OF_TRANSPORT	0.242129	-0.0732171	1.94733	0.0743197	0.199871	-4.36013
GO_ESTABLISHMENT_OR_MAINTENANCE_OF_CELL_POLARITY	0.27279	-0.0151949	1.94754	0.0742921	0.199871	-4.35981
GO_BLOOD_COAGULATION_INTRINSIC_PATHWAY	0.301044	-0.2969	1.94618	0.0744695	0.200089	-4.36184
GO_REGULATION_BY_VIRUS_OF_VIRAL_PROTEIN_LEVELS_IN_HOST_CELL	-0.282457	-0.186144	-1.94353	0.0748175	0.200902	-4.36581
GO_DETECTION_OF_ABIOTIC_STIMULUS	0.288801	0.0246704	1.94278	0.0749175	0.200929	-4.36694
GO_POSITIVE_REGULATION_OF_FATTY_ACID_METABOLIC_PROCESS	0.354056	-0.241048	1.94277	0.074918	0.200929	-4.36695
GO_CELLULAR_RESPONSE_TO_FLUID_SHEAR_STRESS	0.340579	-0.0809544	1.94184	0.0750402	0.201135	-4.36834
GO_COPPER_ION_TRANSPORT	0.2392	-0.375772	1.93998	0.0752865	0.201673	-4.37112
GO_STRIATED_MUSCLE_CELL_PROLIFERATION	0.377423	-0.126354	1.93956	0.0753419	0.2017	-4.37175
GO_NUCLEAR_TRANSCRIBED_MRNA_CATABOLIC_PROCESS_EXONUCLEOLYTIC	-0.33023	-0.131878	-1.93855	0.0754763	0.201938	-4.37326
GO_POSTREPLICATION_REPAIR	-0.315998	-0.195649	-1.93747	0.0756189	0.202197	-4.37487
GO_NEGATIVE_REGULATION_OF_INTRACELLULAR_SIGNAL_TRANSDUCTION	0.253442	-0.137683	1.93593	0.0758243	0.202625	-4.37717
GO_EMBRYONIC_HINDLIMB_MORPHOGENESIS	0.33996	0.0918542	1.93496	0.0759542	0.202828	-4.37863
GO_POSITIVE_REGULATION_OF_LIPID_CATABOLIC_PROCESS	0.304584	-0.205083	1.93467	0.0759919	0.202828	-4.37905
GO_POSITIVE_REGULATION_OF_HEART_RATE	0.404421	-0.063903	1.93423	0.0760516	0.202865	-4.37972
GO_NEUROLOGICAL_SYSTEM_PROCESS_INVOLVED_IN_REGULATION_OF_SYSTEMIC_ARTERIAL_BLOOD_PRESSURE	0.399911	-0.149599	1.93372	0.0761195	0.202924	-4.38047
GO_RESPONSE_TO_HORMONE	0.265777	-0.124715	1.93226	0.0763148	0.202963	-4.38265
GO_PROTEIN_KINASE_C_SIGNALING	0.388481	0.066554	1.9325	0.0762831	0.202963	-4.3823
GO_DNA_DEMETHYLATION	-0.303553	-0.039578	-1.93255	0.0762757	0.202963	-4.38222
GO_CELL_FATE_DETERMINATION	0.392154	-0.0311669	1.93224	0.076317	0.202963	-4.38267
GO_HEXOSE_CATABOLIC_PROCESS	0.28639	-0.177856	1.93163	0.0763989	0.203059	-4.38359
GO_HORMONE_TRANSPORT	0.266121	-0.123713	1.93089	0.0764986	0.203153	-4.38469
GO_SYNAPTIC_VESICLE_CYCLE	0.247276	-0.0399888	1.93069	0.076526	0.203153	-4.385
GO_REGULATION_OF_CARDIAC_MUSCLE_CONTRACTION_BY_REGULATION_OF_THE_RELEASE_OF_SEQUESTERED_CALCIUM_ION	0.616062	-0.155623	1.9293	0.076712	0.203336	-4.38706
GO_FATTY_ACID_BETA_OXIDATION_USING_ACYL_COA_DEHYDROGENASE	0.272067	-0.440948	1.92888	0.0767685	0.203336	-4.38768
GO_PEPTIDYL_GLUTAMIC_ACID_MODIFICATION	0.334591	-0.234807	1.92881	0.076778	0.203336	-4.38779
GO_ION_HOMEOSTASIS	0.245356	-0.0880161	1.92883	0.0767761	0.203336	-4.38777
GO_ASYMMETRIC_CELL_DIVISION	0.317823	-0.147269	1.9266	0.0770761	0.203946	-4.39108
GO_REGULATION_OF_LIPID_CATABOLIC_PROCESS	0.321684	-0.211851	1.92642	0.0771004	0.203946	-4.39135
GO_GLUCOSE_6_PHOSPHATE_METABOLIC_PROCESS	0.350453	-0.189842	1.92582	0.0771815	0.204039	-4.39224
GO_CGMP_BIOSYNTHETIC_PROCESS	0.311497	-0.0437745	1.92456	0.0773529	0.204127	-4.39412
GO_PHOSPHATIDYLINOSITOL_3_PHOSPHATE_BIOSYNTHETIC_PROCESS	0.295946	-0.0947341	1.92471	0.0773329	0.204127	-4.3939
GO_RRNA_METHYLATION	-0.324795	-0.291727	-1.92509	0.0772808	0.204127	-4.39333
GO_REGULATION_OF_VASCULOGENESIS	0.564511	-0.186392	1.92388	0.0774452	0.204249	-4.39513
GO_UNSATURATED_FATTY_ACID_BIOSYNTHETIC_PROCESS	0.355345	-0.0572213	1.92333	0.0775195	0.204323	-4.39595
GO_GANGLION_DEVELOPMENT	0.384604	0.181629	1.92192	0.0777116	0.204708	-4.39805
GO_PROTEIN_LOCALIZATION_TO_MEMBRANE	0.293143	-0.143436	1.91784	0.0782698	0.206056	-4.40412
GO_POSITIVE_REGULATION_OF_LYMPHOCYTE_MEDIATED_IMMUNITY	-0.471509	0.092874	-1.917	0.0783853	0.206117	-4.40537
GO_REGULATION_OF_APPETITE	0.339532	-0.00591794	1.91699	0.0783859	0.206117	-4.40537
GO_RESPONSE_TO_PLATELET_DERIVED_GROWTH_FACTOR	0.311169	0.114539	1.916	0.0785223	0.206354	-4.40685
GO_CELLULAR_RESPONSE_TO_OXYGEN_LEVELS	0.298101	-0.0928061	1.91376	0.0788302	0.20704	-4.41017
GO_REGULATION_OF_CGMP_METABOLIC_PROCESS	0.313567	0.0300195	1.91326	0.0788999	0.2071	-4.41091
GO_TELOMERE_CAPPING	-0.386501	0.135985	-1.91214	0.0790547	0.207163	-4.41258
GO_POSITIVE_REGULATION_OF_SODIUM_ION_TRANSPORT	0.344557	-0.244013	1.9106	0.0792684	0.207163	-4.41486
GO_REGULATION_OF_CYTOPLASMIC_TRANSPORT	0.245471	-0.0927843	1.9109	0.0792266	0.207163	-4.41442
GO_POSITIVE_REGULATION_OF_HISTONE_METHYLATION	-0.276502	-0.0711284	-1.91129	0.0791721	0.207163	-4.41383
GO_REGULATION_OF_SYNAPTIC_TRANSMISSION_GABAERGIC	0.334076	0.0843675	1.91188	0.0790907	0.207163	-4.41296
GO_RESPONSE_TO_HYDROPEROXIDE	0.300815	-0.0670365	1.91005	0.0793441	0.207163	-4.41567
GO_UNSATURATED_FATTY_ACID_METABOLIC_PROCESS	0.296845	-0.186081	1.91023	0.0793194	0.207163	-4.41541
GO_RESPONSE_TO_MERCURY_ION	0.315325	-0.207983	1.91231	0.0790317	0.207163	-4.41233
GO_AMINO_ACID_IMPORT	0.260934	-0.215002	1.91027	0.0793134	0.207163	-4.41534
GO_MACROAUTOPHAGY	0.246748	-0.182416	1.90951	0.0794194	0.207238	-4.41648
GO_POSITIVE_REGULATION_OF_MOLECULAR_FUNCTION	0.238898	-0.054187	1.90817	0.0796059	0.207603	-4.41846
GO_NEGATIVE_REGULATION_OF_NUCLEOTIDE_METABOLIC_PROCESS	0.275206	-0.0898316	1.90561	0.0799631	0.208411	-4.42225
GO_INSULIN_SECRETION	0.277821	-0.0753502	1.90409	0.0801756	0.208475	-4.4245
GO_REGULATION_OF_RESPONSE_TO_EXTERNAL_STIMULUS	0.255063	-0.0637455	1.90419	0.0801616	0.208475	-4.42435
GO_POSITIVE_REGULATION_OF_RESPONSE_TO_EXTRACELLULAR_STIMULUS	0.334129	-0.0737705	1.90455	0.0801109	0.208475	-4.42382
GO_NEGATIVE_REGULATION_OF_MACROPHAGE_DERIVED_FOAM_CELL_DIFFERENTIATION	0.489102	-0.124947	1.90435	0.0801395	0.208475	-4.42412
GO_RESPONSE_TO_NITROGEN_COMPOUND	0.253811	-0.0957852	1.9034	0.0802731	0.208484	-4.42553
GO_REGULATION_OF_INTRACELLULAR_SIGNAL_TRANSDUCTION	0.237761	-0.0650385	1.90349	0.0802603	0.208484	-4.4254
GO_GLUCAN_METABOLIC_PROCESS	0.398006	-0.214664	1.90303	0.080325	0.208497	-4.42608
GO_POSITIVE_REGULATION_OF_TRANSPORTER_ACTIVITY	0.307712	-0.158941	1.90167	0.0805161	0.208577	-4.42809
GO_SULFUR_AMINO_ACID_METABOLIC_PROCESS	0.252468	-0.354966	1.90148	0.0805425	0.208577	-4.42837
GO_REGULATION_OF_ANION_TRANSPORT	0.234809	-0.136526	1.90183	0.0804932	0.208577	-4.42785
GO_RESPONSE_TO_STARVATION	0.278166	-0.217048	1.90147	0.0805438	0.208577	-4.42838
GO_RESPONSE_TO_OXIDATIVE_STRESS	0.252752	-0.145924	1.90096	0.080616	0.208642	-4.42914
GO_POSITIVE_REGULATION_OF_CATALYTIC_ACTIVITY	0.242004	-0.0541762	1.90011	0.0807358	0.20883	-4.43039
GO_SINGLE_ORGANISM_BEHAVIOR	0.263865	-0.0597884	1.89814	0.0810147	0.209161	-4.43331
GO_POSITIVE_REGULATION_OF_GLYCOGEN_METABOLIC_PROCESS	0.436638	-0.233891	1.89805	0.0810269	0.209161	-4.43344
GO_REGULATION_OF_FATTY_ACID_TRANSPORT	0.353647	-0.125771	1.89881	0.0809198	0.209161	-4.43232
GO_REGULATION_OF_ESTABLISHMENT_OR_MAINTENANCE_OF_CELL_POLARITY	0.262594	-0.128116	1.89787	0.0810522	0.209161	-4.4337
GO_NUCLEOTIDE_EXCISION_REPAIR_DNA_DUPLEX_UNWINDING	0.352017	-0.291622	1.8972	0.0811477	0.209286	-4.4347
GO_MEMBRANE_DOCKING	0.272156	-0.127709	1.8953	0.0814173	0.209401	-4.43751
GO_SPHINGOID_METABOLIC_PROCESS	0.403733	-0.0400054	1.89613	0.0812988	0.209401	-4.43627
GO_NEGATIVE_REGULATION_OF_HORMONE_SECRETION	0.301835	-0.0719962	1.89482	0.0814854	0.209401	-4.43821
GO_PERIPHERAL_NERVOUS_SYSTEM_AXON_ENSHEATHMENT	0.468181	-0.144342	1.89457	0.0815204	0.209401	-4.43858
GO_DNA_PACKAGING	-0.281245	0.102127	-1.89455	0.081523	0.209401	-4.4386
GO_INORGANIC_ION_TRANSMEMBRANE_TRANSPORT	0.237142	-0.0965888	1.89488	0.0814761	0.209401	-4.43812
GO_HETEROTYPIC_CELL_CELL_ADHESION	0.32708	0.0082634	1.89461	0.0815157	0.209401	-4.43853
GO_SCF_DEPENDENT_PROTEASOMAL_UBIQUITIN_DEPENDENT_PROTEIN_CATABOLIC_PROCESS	0.300596	-0.215657	1.89209	0.0818746	0.210183	-4.44224
GO_REGULATION_OF_LIPID_METABOLIC_PROCESS	0.251819	-0.202683	1.88954	0.082239	0.210433	-4.446
GO_CEREBELLAR_CORTEX_DEVELOPMENT	0.259936	-0.0841132	1.89048	0.082104	0.210433	-4.44461
GO_INSULIN_LIKE_GROWTH_FACTOR_RECEPTOR_SIGNALING_PATHWAY	0.568011	-0.180291	1.88957	0.0822346	0.210433	-4.44595
GO_NEGATIVE_REGULATION_OF_PROTEIN_KINASE_B_SIGNALING	0.272608	-0.216857	1.89032	0.0821281	0.210433	-4.44486
GO_POSTTRANSCRIPTIONAL_GENE_SILENCING	-0.293744	-0.124254	-1.88996	0.0821786	0.210433	-4.44538
GO_COLLECTING_DUCT_DEVELOPMENT	0.294197	0.217486	1.88942	0.0822565	0.210433	-4.44618
GO_ACTIVATION_OF_MAPKK_ACTIVITY	0.28345	-0.0128446	1.8881	0.0824457	0.210795	-4.44812
GO_RESPONSE_TO_PEPTIDE	0.267196	-0.116432	1.88742	0.0825438	0.210803	-4.44912
GO_REGULATION_OF_CELL_COMMUNICATION_BY_ELECTRICAL_COUPLING	0.609517	-0.182461	1.88756	0.0825242	0.210803	-4.44892
GO_PURINE_DEOXYRIBONUCLEOTIDE_METABOLIC_PROCESS	0.239478	-0.190791	1.88665	0.0826555	0.210924	-4.45026
GO_POSITIVE_REGULATION_OF_PROTEIN_MODIFICATION_PROCESS	0.232221	-0.0794024	1.88643	0.0826865	0.210924	-4.45058
GO_REGULATION_OF_SECRETION	0.246235	-0.0334299	1.8849	0.0829074	0.211366	-4.45284
GO_SIGNAL_RELEASE	0.24885	-0.0428215	1.8838	0.0830666	0.21165	-4.45446
GO_RESPONSE_TO_TEMPERATURE_STIMULUS	0.25022	-0.125249	1.8821	0.0833131	0.212131	-4.45696
GO_REGULATION_OF_SKELETAL_MUSCLE_CELL_PROLIFERATION	0.430423	-0.0900078	1.88184	0.0833507	0.212131	-4.45734
GO_DETOXIFICATION	0.249262	-0.235213	1.87927	0.0837247	0.212856	-4.46112
GO_UDP_N_ACETYLGLUCOSAMINE_METABOLIC_PROCESS	0.326105	-0.134923	1.87922	0.0837316	0.212856	-4.46119
GO_REGULATION_OF_NEURON_MIGRATION	0.331574	-0.0674184	1.878	0.0839107	0.213067	-4.46299
GO_DNA_BIOSYNTHETIC_PROCESS	-0.33517	-0.0579007	-1.878	0.0839105	0.213067	-4.46299
GO_POSITIVE_REGULATION_OF_REPRODUCTIVE_PROCESS	0.303336	-0.0152344	1.877	0.0840563	0.213177	-4.46445
GO_MITOTIC_SPINDLE_ORGANIZATION	-0.302141	0.0200719	-1.87673	0.0840958	0.213177	-4.46485
GO_RESPONSE_TO_LAMINAR_FLUID_SHEAR_STRESS	0.441614	-0.12712	1.87671	0.0840984	0.213177	-4.46488
GO_POSITIVE_REGULATION_OF_INSULIN_SECRETION	0.230014	-0.0186947	1.87603	0.0841982	0.213187	-4.46588
GO_REGULATION_OF_GLYCOGEN_METABOLIC_PROCESS	0.344627	-0.197204	1.87614	0.0841824	0.213187	-4.46572
GO_RESPONSE_TO_WATER_DEPRIVATION	0.326493	0.110979	1.87534	0.0843	0.213323	-4.4669
GO_CELL_CYCLE_ARREST	0.294148	-0.111449	1.87393	0.084507	0.213603	-4.46897
GO_ENSHEATHMENT_OF_NEURONS	0.360821	-0.122592	1.87419	0.0844692	0.213603	-4.46859
GO_NEUROLOGICAL_SYSTEM_PROCESS	0.236134	-0.0144291	1.87263	0.0846979	0.213963	-4.47087
GO_LIVER_REGENERATION	0.343204	-0.167557	1.87175	0.0848278	0.213993	-4.47216
GO_REGULATION_OF_CHRONIC_INFLAMMATORY_RESPONSE	-0.575932	0.193642	-1.8719	0.0848056	0.213993	-4.47194
GO_POSITIVE_REGULATION_OF_CHEMOTAXIS	0.284565	0.0446774	1.87157	0.0848541	0.213993	-4.47242
GO_VERY_LONG_CHAIN_FATTY_ACID_METABOLIC_PROCESS	0.245502	-0.322239	1.86916	0.0852113	0.214649	-4.47597
GO_POSITIVE_REGULATION_OF_EXCITATORY_POSTSYNAPTIC_POTENTIAL	0.283523	-0.00731165	1.86918	0.0852083	0.214649	-4.47594
GO_POSITIVE_REGULATION_OF_PHOSPHOPROTEIN_PHOSPHATASE_ACTIVITY	0.46684	-0.127006	1.86883	0.0852604	0.214651	-4.47645
GO_POSITIVE_REGULATION_OF_SYNAPSE_MATURATION	0.400948	-0.0923145	1.86754	0.085451	0.215009	-4.47833
GO_OLIGOSACCHARIDE_METABOLIC_PROCESS	0.338047	-0.167727	1.86679	0.0855632	0.215099	-4.47944
GO_CELLULAR_RESPONSE_TO_ANTIBIOTIC	-0.294019	-0.0871449	-1.86665	0.085584	0.215099	-4.47964
GO_MULTI_ORGANISM_ORGANELLE_ORGANIZATION	0.421355	-0.0990287	1.86608	0.085668	0.215189	-4.48047
GO_RESPONSE_TO_HEAT	0.261237	-0.111992	1.86436	0.0859246	0.215711	-4.48299
GO_REGULATION_OF_PEPTIDE_TRANSPORT	0.24925	-0.0847004	1.86349	0.0860551	0.215917	-4.48427
GO_REGULATION_OF_KINASE_ACTIVITY	0.233696	-0.0733609	1.86129	0.0863836	0.216618	-4.48748
GO_REGULATION_OF_PEPTIDASE_ACTIVITY	0.25908	-0.121657	1.85893	0.0867385	0.217385	-4.49093
GO_REGULATION_OF_CARDIAC_MUSCLE_CONTRACTION_BY_CALCIUM_ION_SIGNALING	0.523123	-0.166296	1.85698	0.0870324	0.217641	-4.49378
GO_NEGATIVE_REGULATION_OF_ESTABLISHMENT_OF_PROTEIN_LOCALIZATION	0.249939	-0.08189	1.85759	0.0869411	0.217641	-4.4929
GO_MITOTIC_CELL_CYCLE_CHECKPOINT	-0.26217	0.0103358	-1.8572	0.0869998	0.217641	-4.49347
GO_LOCALIZATION_WITHIN_MEMBRANE	0.252216	-0.193107	1.85695	0.0870368	0.217641	-4.49382
GO_REGULATION_OF_MONOCYTE_DIFFERENTIATION	0.381209	0.0140729	1.85513	0.0873131	0.217841	-4.49649
GO_CYTOSKELETON_DEPENDENT_INTRACELLULAR_TRANSPORT	0.323835	-0.141757	1.8553	0.0872876	0.217841	-4.49624
GO_POLYOL_BIOSYNTHETIC_PROCESS	0.303294	-0.125739	1.85565	0.0872339	0.217841	-4.49573
GO_HORMONE_METABOLIC_PROCESS	0.245743	-0.268257	1.8552	0.0873028	0.217841	-4.49639
GO_REGULATION_OF_CELLULAR_LOCALIZATION	0.232848	-0.0634357	1.85421	0.0874518	0.218064	-4.49783
GO_POSITIVE_REGULATION_OF_MITOCHONDRIAL_FISSION	0.47562	-0.219811	1.85156	0.0878552	0.218947	-4.5017
GO_REGULATION_OF_NUCLEOTIDE_CATABOLIC_PROCESS	0.317335	-0.229985	1.85113	0.0879206	0.218987	-4.50232
GO_PROTEIN_EXPORT_FROM_NUCLEUS	-0.335315	-0.157521	-1.85004	0.0880876	0.219184	-4.50392
GO_REGULATION_OF_GENERATION_OF_PRECURSOR_METABOLITES_AND_ENERGY	0.315385	-0.25475	1.84996	0.0880986	0.219184	-4.50403
GO_POSITIVE_REGULATION_OF_DEPHOSPHORYLATION	0.320078	-0.0457504	1.84947	0.0881744	0.21925	-4.50475
GO_NADH_METABOLIC_PROCESS	0.304942	-0.238457	1.84893	0.0882569	0.219332	-4.50554
GO_REGULATION_OF_CALCIUM_MEDIATED_SIGNALING	0.255446	-0.0526799	1.84837	0.0883421	0.219421	-4.50635
GO_POSITIVE_REGULATION_OF_CELL_PROLIFERATION	0.239164	-0.00505039	1.8475	0.0884755	0.219506	-4.50762
GO_ESTABLISHMENT_OR_MAINTENANCE_OF_BIPOLAR_CELL_POLARITY	0.253692	-0.0292315	1.84759	0.0884623	0.219506	-4.50749
GO_PHENOL_CONTAINING_COMPOUND_BIOSYNTHETIC_PROCESS	0.231973	-0.0247273	1.84695	0.0885604	0.219594	-4.50842
GO_CALCIUM_MEDIATED_SIGNALING	0.29235	-0.0313663	1.84551	0.0887804	0.219894	-4.51051
GO_REGULATION_OF_SMOOTH_MUSCLE_CELL_PROLIFERATION	0.286881	-0.0606142	1.84563	0.0887622	0.219894	-4.51034
GO_NEGATIVE_REGULATION_OF_KINASE_ACTIVITY	0.241614	-0.11102	1.84086	0.089499	0.220987	-4.51728
GO_POSITIVE_REGULATION_OF_HISTONE_H3_K4_METHYLATION	-0.25012	-0.14939	-1.83975	0.08967	0.220987	-4.51889
GO_QUATERNARY_AMMONIUM_GROUP_TRANSPORT	0.2962	-0.34042	1.84126	0.0894361	0.220987	-4.51669
GO_COLUMNAR_CUBOIDAL_EPITHELIAL_CELL_DEVELOPMENT	0.24754	-0.0231574	1.8399	0.0896468	0.220987	-4.51867
GO_RESPONSE_TO_ABIOTIC_STIMULUS	0.239205	-0.0534318	1.8414	0.0894144	0.220987	-4.51649
GO_DIENCEPHALON_DEVELOPMENT	0.234849	0.0595376	1.84065	0.0895312	0.220987	-4.51758
GO_CELLULAR_RESPONSE_TO_PEPTIDE	0.261068	-0.117759	1.84038	0.0895733	0.220987	-4.51798
GO_MEMBRANE_LIPID_METABOLIC_PROCESS	0.257829	-0.180501	1.83986	0.0896533	0.220987	-4.51873
GO_NEGATIVE_REGULATION_OF_NEURON_DEATH	0.265097	-0.0633824	1.84025	0.0895933	0.220987	-4.51817
GO_HORMONE_BIOSYNTHETIC_PROCESS	0.275937	-0.180319	1.8389	0.0898024	0.221067	-4.52012
GO_VENTRAL_SPINAL_CORD_INTERNEURON_DIFFERENTIATION	0.41665	0.0863121	1.83919	0.0897579	0.221067	-4.51971
GO_NEGATIVE_REGULATION_OF_TRANSCRIPTION_FACTOR_IMPORT_INTO_NUCLEUS	0.304789	-0.0801037	1.83653	0.0901711	0.221852	-4.52356
GO_NEGATIVE_REGULATION_OF_EXTRINSIC_APOPTOTIC_SIGNALING_PATHWAY	0.252586	-0.0984421	1.83383	0.0905933	0.222767	-4.52749
GO_PROTEIN_ACTIVATION_CASCADE	0.390125	-0.0812199	1.83312	0.0907041	0.222916	-4.52851
GO_SYNAPTIC_TRANSMISSION_DOPAMINERGIC	0.276625	-0.0785077	1.8323	0.0908341	0.223112	-4.52971
GO_HETEROPHILIC_CELL_CELL_ADHESION_VIA_PLASMA_MEMBRANE_CELL_ADHESION_MOLECULES	0.262197	-0.0573759	1.83108	0.0910246	0.223456	-4.53147
GO_REGULATION_OF_BROWN_FAT_CELL_DIFFERENTIATION	0.382073	-0.20037	1.83006	0.091186	0.223729	-4.53296
GO_ENERGY_DERIVATION_BY_OXIDATION_OF_ORGANIC_COMPOUNDS	0.272664	-0.357816	1.82919	0.0913235	0.223942	-4.53422
GO_CYCLIC_NUCLEOTIDE_CATABOLIC_PROCESS	0.366169	-0.0896058	1.82754	0.0915831	0.224331	-4.5366
GO_CELLULAR_RESPONSE_TO_NITROGEN_LEVELS	0.436411	-0.0680413	1.82772	0.0915544	0.224331	-4.53634
GO_TRIPARTITE_REGIONAL_SUBDIVISION	0.266215	-0.155217	1.82716	0.0916439	0.224355	-4.53716
GO_REGULATION_OF_PROTEIN_SERINE_THREONINE_KINASE_ACTIVITY	0.236979	-0.0637597	1.82453	0.0920606	0.225252	-4.54096
GO_REGULATION_OF_EPITHELIAL_CELL_DIFFERENTIATION	0.287482	0.00315692	1.82352	0.0922209	0.225519	-4.54242
GO_CELLULAR_CHEMICAL_HOMEOSTASIS	0.229423	-0.0732263	1.82007	0.0927713	0.22674	-4.54741
GO_GLUCOSE_METABOLIC_PROCESS	0.263898	-0.245107	1.81859	0.0930092	0.227071	-4.54955
GO_GLUTATHIONE_METABOLIC_PROCESS	0.251535	-0.284239	1.81863	0.0930023	0.227071	-4.54949
GO_ANTERIOR_POSTERIOR_AXIS_SPECIFICATION	0.255073	-0.0800885	1.81814	0.0930817	0.227123	-4.55021
GO_REGULATION_OF_LIPID_TRANSPORT	0.246014	-0.158004	1.81721	0.0932301	0.227361	-4.55154
GO_HYALURONAN_METABOLIC_PROCESS	0.307787	-0.0354594	1.81654	0.0933381	0.227374	-4.55251
GO_POSITIVE_REGULATION_OF_CARDIAC_MUSCLE_CONTRACTION	0.349108	-0.167965	1.81663	0.0933243	0.227374	-4.55239
GO_REGULATION_OF_MUSCLE_HYPERTROPHY	0.283526	-0.113381	1.81615	0.0934008	0.227402	-4.55307
GO_TELOMERE_ORGANIZATION	-0.369028	0.0234635	-1.81566	0.0934804	0.227471	-4.55379
GO_NEGATIVE_REGULATION_OF_INTERLEUKIN_8_PRODUCTION	0.318396	-0.0482621	1.81491	0.0936013	0.227515	-4.55487
GO_DETECTION_OF_MECHANICAL_STIMULUS_INVOLVED_IN_SENSORY_PERCEPTION_OF_SOUND	0.389429	-0.0244676	1.81521	0.0935523	0.227515	-4.55443
GO_RESPONSE_TO_MAGNESIUM_ION	0.26162	-0.101273	1.81333	0.0938559	0.227966	-4.55714
GO_CELLULAR_RESPONSE_TO_ORGANIC_SUBSTANCE	0.230329	-0.0924073	1.8128	0.0939409	0.227966	-4.5579
GO_GLYCEROPHOSPHOLIPID_CATABOLIC_PROCESS	0.283105	0.035243	1.81298	0.0939131	0.227966	-4.55765
GO_METHIONINE_BIOSYNTHETIC_PROCESS	0.343338	-0.295661	1.81049	0.0943163	0.228752	-4.56124
GO_PHENOL_CONTAINING_COMPOUND_METABOLIC_PROCESS	0.240835	-0.0535016	1.8082	0.0946883	0.229403	-4.56453
GO_CELLULAR_RESPONSE_TO_LEPTIN_STIMULUS	0.450386	-0.23615	1.80841	0.0946549	0.229403	-4.56423
GO_NEGATIVE_REGULATION_OF_AXON_EXTENSION	0.312666	0.0474062	1.80719	0.094853	0.229677	-4.56598
GO_CGMP_METABOLIC_PROCESS	0.326141	-0.0521128	1.8065	0.094966	0.229763	-4.56698
GO_POSITIVE_REGULATION_OF_PROTEIN_LOCALIZATION_TO_CELL_PERIPHERY	0.271992	-0.172104	1.80634	0.0949923	0.229763	-4.56721
GO_CHEMICAL_HOMEOSTASIS	0.226533	-0.135345	1.80544	0.0951393	0.229868	-4.5685
GO_PYRIMIDINE_RIBONUCLEOSIDE_CATABOLIC_PROCESS	-0.553948	0.254125	-1.8057	0.0950964	0.229868	-4.56813
GO_INNER_EAR_RECEPTOR_STEREOCILIUM_ORGANIZATION	0.267862	-0.126658	1.8048	0.0952446	0.22991	-4.56943
GO_REGULATION_OF_MYOBLAST_DIFFERENTIATION	0.336221	-0.00878328	1.8047	0.0952602	0.22991	-4.56957
GO_PHASIC_SMOOTH_MUSCLE_CONTRACTION	0.307039	-0.10875	1.80393	0.0953877	0.230092	-4.57068
GO_CILIUM_MORPHOGENESIS	0.299926	-0.0718113	1.8028	0.0955721	0.230218	-4.5723
GO_POSITIVE_REGULATION_OF_AMINE_TRANSPORT	0.242316	-0.0645395	1.80266	0.0955955	0.230218	-4.5725
GO_REGULATION_OF_ODONTOGENESIS_OF_DENTIN_CONTAINING_TOOTH	0.350565	0.164934	1.80272	0.0955859	0.230218	-4.57242
GO_POSITIVE_REGULATION_OF_CELL_DEATH	0.243032	-0.0465643	1.80109	0.0958535	0.230714	-4.57476
GO_POSITIVE_REGULATION_OF_STRESS_ACTIVATED_PROTEIN_KINASE_SIGNALING_CASCADE	0.274966	0.0312892	1.8004	0.0959674	0.230863	-4.57575
GO_POSITIVE_REGULATION_OF_MULTICELLULAR_ORGANISMAL_METABOLIC_PROCESS	0.240181	0.0226422	1.79829	0.0963165	0.231554	-4.57878
GO_DORSAL_SPINAL_CORD_DEVELOPMENT	0.251947	0.184328	1.79803	0.096359	0.231554	-4.57915
GO_MITOCHONDRION_DISTRIBUTION	0.300635	0.0773048	1.79662	0.0965926	0.23199	-4.58117
GO_MODIFIED_AMINO_ACID_TRANSPORT	0.236429	-0.290322	1.79552	0.0967754	0.232303	-4.58275
GO_REGULATION_OF_EPITHELIAL_CELL_DIFFERENTIATION_INVOLVED_IN_KIDNEY_DEVELOPMENT	0.295658	0.164738	1.79364	0.0970889	0.23285	-4.58545
GO_NEGATIVE_REGULATION_OF_PHOSPHORUS_METABOLIC_PROCESS	0.236471	-0.105154	1.79352	0.0971083	0.23285	-4.58562
GO_PROTEIN_TRANSPORT_ALONG_MICROTUBULE	0.483096	-0.220182	1.79209	0.0973465	0.233295	-4.58766
GO_REGULATION_OF_RESPIRATORY_GASEOUS_EXCHANGE_BY_NEUROLOGICAL_SYSTEM_PROCESS	0.348961	0.140243	1.7913	0.0974786	0.233486	-4.5888
GO_PROTEIN_HETEROTETRAMERIZATION	-0.427683	0.103552	-1.78889	0.0978836	0.234197	-4.59226
GO_PROSTATE_GLAND_GROWTH	0.29153	-0.115613	1.78882	0.097895	0.234197	-4.59235
GO_POSITIVE_REGULATION_OF_ERAD_PATHWAY	0.253414	-0.307674	1.78859	0.0979343	0.234197	-4.59269
GO_NEGATIVE_REGULATION_OF_MAPK_CASCADE	0.237427	-0.0953452	1.78687	0.0982226	0.234508	-4.59514
GO_NUCLEAR_PORE_COMPLEX_ASSEMBLY	-0.372915	-0.254394	-1.78688	0.0982208	0.234508	-4.59512
GO_BRANCHED_CHAIN_AMINO_ACID_METABOLIC_PROCESS	0.346758	-0.419775	1.78701	0.0981995	0.234508	-4.59494
GO_POSITIVE_REGULATION_OF_LONG_TERM_SYNAPTIC_POTENTIATION	0.431359	-0.180716	1.78566	0.0984275	0.234637	-4.59688
GO_NEGATIVE_REGULATION_OF_DEPHOSPHORYLATION	0.23153	-0.0211377	1.78544	0.0984638	0.234637	-4.59718
GO_REGULATION_OF_CHOLESTEROL_STORAGE	0.365008	-0.216835	1.78588	0.0983889	0.234637	-4.59655
GO_RNA_3_END_PROCESSING	-0.27948	-0.132708	-1.7853	0.0984883	0.234637	-4.59739
GO_INNER_CELL_MASS_CELL_PROLIFERATION	-0.322589	-0.0242069	-1.78488	0.098558	0.234677	-4.59798
GO_RESPONSE_TO_THYROID_HORMONE	0.31202	-0.176697	1.78434	0.0986504	0.234771	-4.59876
GO_PHOSPHATIDYLINOSITOL_DEPHOSPHORYLATION	0.352879	-0.0153776	1.7827	0.0989271	0.235287	-4.6011
GO_HOMOLOGOUS_CHROMOSOME_SEGREGATION	-0.241468	0.043431	-1.78229	0.0989964	0.235287	-4.60168
GO_NEPHRIC_DUCT_MORPHOGENESIS	0.305107	0.204221	1.78212	0.0990261	0.235287	-4.60193
GO_NAD_METABOLIC_PROCESS	0.278419	-0.269334	1.78171	0.0990956	0.235326	-4.60252
GO_CELLULAR_CARBOHYDRATE_METABOLIC_PROCESS	0.245898	-0.206587	1.78029	0.0993376	0.235774	-4.60455
GO_REGULATION_OF_ENDOTHELIAL_CELL_DIFFERENTIATION	0.396508	-0.033745	1.77996	0.0993922	0.235777	-4.60501
GO_SPINAL_CORD_MOTOR_NEURON_DIFFERENTIATION	0.242018	0.15206	1.77831	0.0996744	0.236084	-4.60737
GO_ALPHA_BETA_T_CELL_ACTIVATION	-0.388917	0.146761	-1.77827	0.0996811	0.236084	-4.60743
GO_SERTOLI_CELL_DIFFERENTIATION	0.279956	-0.0178545	1.77861	0.0996236	0.236084	-4.60694
GO_REGULATION_OF_CHEMOKINE_SECRETION	0.423809	0.0126275	1.7764	0.100001	0.236409	-4.6101
GO_REGULATION_OF_RECEPTOR_BIOSYNTHETIC_PROCESS	0.309752	-0.205591	1.77656	0.0999738	0.236409	-4.60987
GO_LOCOMOTORY_BEHAVIOR	0.241048	-0.0636369	1.77622	0.100032	0.236409	-4.61035
GO_REGULATION_OF_POTASSIUM_ION_TRANSMEMBRANE_TRANSPORTER_ACTIVITY	0.26918	-0.111476	1.77666	0.0999565	0.236409	-4.60972
GO_SALIVARY_GLAND_DEVELOPMENT	0.322216	-0.0820861	1.77538	0.100175	0.236602	-4.61155
GO_MICROTUBULE_DEPOLYMERIZATION	-0.361423	0.110032	-1.77481	0.100273	0.236602	-4.61236
GO_REGULATION_OF_B_CELL_MEDIATED_IMMUNITY	-0.348974	0.0267809	-1.77495	0.100249	0.236602	-4.61216
GO_TRANSCYTOSIS	0.328182	-0.148577	1.77412	0.100392	0.236757	-4.61335
GO_RESPONSE_TO_ESTROGEN	0.261797	-0.104216	1.77365	0.100473	0.23682	-4.61401
GO_REGULATION_OF_CARBOHYDRATE_CATABOLIC_PROCESS	0.272352	-0.21603	1.77285	0.10061	0.237018	-4.61515
GO_LIPID_PARTICLE_ORGANIZATION	0.34356	-0.36439	1.771	0.100929	0.237644	-4.61779
GO_POSITIVE_REGULATION_OF_MYELOID_LEUKOCYTE_CYTOKINE_PRODUCTION_INVOLVED_IN_IMMUNE_RESPONSE	0.458857	0.0308435	1.76954	0.10118	0.238092	-4.61985
GO_SINGLE_ORGANISM_CATABOLIC_PROCESS	0.216651	-0.241279	1.76927	0.101227	0.238092	-4.62023
GO_BONE_CELL_DEVELOPMENT	0.253921	0.106356	1.76886	0.101298	0.238134	-4.62082
GO_STEROL_HOMEOSTASIS	0.233347	-0.272397	1.76807	0.101436	0.238252	-4.62195
GO_REGULATION_OF_RESPIRATORY_SYSTEM_PROCESS	0.34603	0.0462184	1.76795	0.101456	0.238252	-4.62211
GO_PURINE_CONTAINING_COMPOUND_CATABOLIC_PROCESS	0.232242	-0.221929	1.76751	0.101532	0.238304	-4.62274
GO_REGULATION_OF_NUCLEOCYTOPLASMIC_TRANSPORT	0.241874	-0.066286	1.76673	0.101668	0.238497	-4.62385
GO_POSITIVE_REGULATION_OF_VASCULAR_ENDOTHELIAL_GROWTH_FACTOR_PRODUCTION	0.274008	-0.0423393	1.76614	0.10177	0.238611	-4.62469
GO_RESPONSE_TO_INTERLEUKIN_6	0.288566	-0.350297	1.76474	0.102013	0.238803	-4.62667
GO_POSITIVE_REGULATION_OF_MYOBLAST_DIFFERENTIATION	0.393273	-0.00930338	1.76518	0.101938	0.238803	-4.62606
GO_IRON_ION_HOMEOSTASIS	0.219976	-0.302294	1.76505	0.101961	0.238803	-4.62625
GO_POSITIVE_REGULATION_OF_CYTOPLASMIC_TRANSPORT	0.223547	-0.0904517	1.76357	0.102217	0.239154	-4.62833
GO_CELLULAR_RESPONSE_TO_PROSTAGLANDIN_STIMULUS	0.334422	-0.015625	1.76162	0.10256	0.239724	-4.63111
GO_REGULATION_OF_PROTEIN_MODIFICATION_PROCESS	0.220478	-0.0898273	1.76156	0.102569	0.239724	-4.63119
GO_REGULATION_OF_T_CELL_CYTOKINE_PRODUCTION	-0.400669	0.0921211	-1.76033	0.102785	0.240103	-4.63294
GO_REGULATION_OF_MUSCLE_ADAPTATION	0.309955	-0.114296	1.75888	0.103039	0.240569	-4.63499
GO_LIPID_OXIDATION	0.229044	-0.402942	1.75747	0.103289	0.241025	-4.637
GO_CELLULAR_RESPONSE_TO_HEAT	0.275556	0.00677276	1.75699	0.103372	0.241092	-4.63767
GO_NEGATIVE_REGULATION_OF_ENDOPLASMIC_RETICULUM_UNFOLDED_PROTEIN_RESPONSE	0.333159	-0.217449	1.75454	0.103806	0.241977	-4.64114
GO_AMINO_ACID_TRANSPORT	0.210923	-0.129754	1.7541	0.103884	0.242032	-4.64177
GO_MISMATCH_REPAIR	-0.347539	0.0158846	-1.75375	0.103945	0.242047	-4.64226
GO_RESPONSE_TO_STIMULUS_INVOLVED_IN_REGULATION_OF_MUSCLE_ADAPTATION	0.438406	-0.165484	1.75057	0.10451	0.243234	-4.64675
GO_REGULATION_OF_PROTEIN_DEACETYLATION	0.262725	0.0388038	1.74916	0.104761	0.243692	-4.64875
GO_GENERATION_OF_PRECURSOR_METABOLITES_AND_ENERGY	0.244234	-0.343334	1.74832	0.104911	0.243913	-4.64994
GO_PHOSPHOLIPID_SCRAMBLING	0.393604	-0.103781	1.74784	0.104997	0.243985	-4.65061
GO_CELL_DIFFERENTIATION_INVOLVED_IN_METANEPHROS_DEVELOPMENT	0.337088	-0.0152024	1.74712	0.105125	0.244154	-4.65162
GO_FLUID_TRANSPORT	0.275517	-0.153673	1.74657	0.105225	0.244258	-4.65241
GO_RESPONSE_TO_FOLIC_ACID	0.32228	-0.0507734	1.74532	0.105449	0.244581	-4.65417
GO_AUDITORY_RECEPTOR_CELL_MORPHOGENESIS	0.35246	-0.136808	1.74518	0.105474	0.244581	-4.65437
GO_NEGATIVE_REGULATION_OF_PROTEOLYSIS	0.217679	-0.136217	1.74408	0.10567	0.244612	-4.65591
GO_CARBOHYDRATE_HOMEOSTASIS	0.259571	-0.188385	1.74424	0.105642	0.244612	-4.65569
GO_LIPID_LOCALIZATION	0.220721	-0.241241	1.74387	0.105708	0.244612	-4.65621
GO_ORGANELLE_DISASSEMBLY	0.231929	-0.18508	1.74459	0.105578	0.244612	-4.65519
GO_RESPONSE_TO_METHYLMERCURY	0.303625	-0.261454	1.74263	0.105931	0.244642	-4.65796
GO_RESPONSE_TO_VITAMIN	0.26866	-0.0371324	1.74293	0.105878	0.244642	-4.65754
GO_GENITALIA_DEVELOPMENT	0.264103	-0.0414923	1.74313	0.105843	0.244642	-4.65726
GO_PEPTIDE_CATABOLIC_PROCESS	0.311888	-0.15932	1.74257	0.105942	0.244642	-4.65804
GO_HEART_TRABECULA_MORPHOGENESIS	0.455295	-0.124567	1.74223	0.106004	0.244657	-4.65852
GO_RESPONSE_TO_REACTIVE_OXYGEN_SPECIES	0.242112	-0.107873	1.74045	0.106326	0.245273	-4.66104
GO_COFACTOR_TRANSPORT	0.231327	-0.276029	1.73971	0.106459	0.245419	-4.66207
GO_MEMBRANE_PROTEIN_INTRACELLULAR_DOMAIN_PROTEOLYSIS	0.222206	-0.228798	1.73949	0.106499	0.245419	-4.66239
GO_POSITIVE_REGULATION_OF_HOMEOSTATIC_PROCESS	0.23909	-0.0103888	1.73787	0.106793	0.245701	-4.66467
GO_REGULATION_OF_ANDROGEN_RECEPTOR_SIGNALING_PATHWAY	0.30852	-0.107694	1.73759	0.106843	0.245701	-4.66506
GO_REGULATION_OF_LIPOPROTEIN_LIPASE_ACTIVITY	0.334296	-0.277315	1.73846	0.106686	0.245701	-4.66384
GO_POSITIVE_T_CELL_SELECTION	-0.438356	0.192942	-1.73762	0.106838	0.245701	-4.66502
GO_NEGATIVE_REGULATION_OF_PHOSPHORYLATION	0.234018	-0.127233	1.73715	0.106923	0.245757	-4.66568
GO_MOVEMENT_IN_ENVIRONMENT_OF_OTHER_ORGANISM_INVOLVED_IN_SYMBIOTIC_INTERACTION	0.262215	-0.0878252	1.7348	0.107352	0.246303	-4.66899
GO_APICAL_JUNCTION_ASSEMBLY	0.330732	-0.146992	1.73463	0.107383	0.246303	-4.66923
GO_NEGATIVE_REGULATION_OF_MEGAKARYOCYTE_DIFFERENTIATION	-0.391252	0.109176	-1.735	0.107315	0.246303	-4.66871
GO_FEEDING_BEHAVIOR	0.22036	0.00851774	1.73519	0.107281	0.246303	-4.66844
GO_FATTY_ACID_CATABOLIC_PROCESS	0.220414	-0.42502	1.73371	0.10755	0.246559	-4.67052
GO_HYALURONAN_CATABOLIC_PROCESS	0.398431	-0.0698448	1.73195	0.107871	0.246853	-4.67299
GO_REGULATION_OF_RUFFLE_ASSEMBLY	0.267028	0.000806611	1.73179	0.107901	0.246853	-4.67321
GO_ODONTOGENESIS_OF_DENTIN_CONTAINING_TOOTH	0.258996	-0.0247958	1.73194	0.107874	0.246853	-4.67301
GO_NEGATIVE_REGULATION_OF_CELLULAR_COMPONENT_ORGANIZATION	0.226783	-0.02666	1.7322	0.107826	0.246853	-4.67264
GO_ORGANIC_HYDROXY_COMPOUND_METABOLIC_PROCESS	0.215867	-0.233813	1.73107	0.108034	0.246902	-4.67423
GO_NON_RECOMBINATIONAL_REPAIR	-0.311557	-0.0384065	-1.73121	0.108008	0.246902	-4.67403
GO_RESPONSE_TO_EXOGENOUS_DSRNA	0.245967	0.0624564	1.73021	0.108191	0.247007	-4.67544
GO_PYRIDINE_NUCLEOTIDE_BIOSYNTHETIC_PROCESS	0.305378	-0.31145	1.73046	0.108145	0.247007	-4.67508
GO_DNA_INTEGRITY_CHECKPOINT	-0.251139	-0.0177226	-1.72963	0.108297	0.247123	-4.67625
GO_OXALOACETATE_METABOLIC_PROCESS	0.25506	-0.391932	1.72692	0.108796	0.247624	-4.68005
GO_REGULATION_OF_NITRIC_OXIDE_BIOSYNTHETIC_PROCESS	0.275206	-0.11126	1.72804	0.108591	0.247624	-4.67849
GO_ALCOHOL_METABOLIC_PROCESS	0.215071	-0.235144	1.72721	0.108743	0.247624	-4.67964
GO_MEMBRANE_PROTEIN_PROTEOLYSIS	0.247762	-0.11272	1.72772	0.10865	0.247624	-4.67893
GO_FATTY_ACID_DERIVATIVE_METABOLIC_PROCESS	0.272535	-0.179597	1.72742	0.108704	0.247624	-4.67935
GO_RETROGRADE_TRANSPORT_ENDOSOME_TO_PLASMA_MEMBRANE	0.382631	-0.149877	1.72639	0.108894	0.247683	-4.68079
GO_UBIQUITIN_DEPENDENT_PROTEIN_CATABOLIC_PROCESS_VIA_THE_MULTIVESICULAR_BODY_SORTING_PATHWAY	0.326696	-0.320257	1.72618	0.108933	0.247683	-4.68109
GO_MONOCARBOXYLIC_ACID_BIOSYNTHETIC_PROCESS	0.233215	-0.203244	1.72515	0.109124	0.247989	-4.68254
GO_NEGATIVE_REGULATION_OF_DENDRITE_DEVELOPMENT	0.254141	-0.0213254	1.7247	0.109207	0.24805	-4.68317
GO_C21_STEROID_HORMONE_METABOLIC_PROCESS	0.265172	-0.297524	1.72386	0.109362	0.248182	-4.68434
GO_CELL_CYCLE_G1_S_PHASE_TRANSITION	-0.302404	-0.0368917	-1.72331	0.109465	0.248182	-4.68511
GO_SARCOPLASMIC_RETICULUM_CALCIUM_ION_TRANSPORT	0.382878	-0.0510976	1.72318	0.109489	0.248182	-4.6853
GO_POSITIVE_REGULATION_OF_FATTY_ACID_OXIDATION	0.428475	-0.204364	1.72335	0.109456	0.248182	-4.68505
GO_CELLULAR_HOMEOSTASIS	0.215089	-0.10942	1.7228	0.109559	0.248215	-4.68583
GO_POSITIVE_REGULATION_OF_CELLULAR_RESPONSE_TO_INSULIN_STIMULUS	0.285904	-0.234084	1.72198	0.109712	0.248418	-4.68698
GO_REGULATION_OF_PROTEIN_COMPLEX_ASSEMBLY	0.225802	-0.066918	1.72141	0.109817	0.248418	-4.68777
GO_T_CELL_MIGRATION	-0.584533	0.206602	-1.72164	0.109776	0.248418	-4.68746
GO_HOMOCYSTEINE_METABOLIC_PROCESS	0.261783	-0.363663	1.72057	0.109973	0.248537	-4.68894
GO_NEGATIVE_REGULATION_OF_RHO_PROTEIN_SIGNAL_TRANSDUCTION	0.491791	-0.124826	1.72044	0.109997	0.248537	-4.68912
GO_REGULATION_OF_INSULIN_LIKE_GROWTH_FACTOR_RECEPTOR_SIGNALING_PATHWAY	0.295793	-0.164676	1.71993	0.110094	0.248537	-4.68985
GO_MISFOLDED_OR_INCOMPLETELY_SYNTHESIZED_PROTEIN_CATABOLIC_PROCESS	0.327547	-0.284299	1.7202	0.110042	0.248537	-4.68946
GO_APOPTOTIC_PROCESS_INVOLVED_IN_MORPHOGENESIS	0.296569	-0.0749444	1.71929	0.110212	0.248678	-4.69073
GO_CHROMATIN_ASSEMBLY_OR_DISASSEMBLY	-0.246083	0.123119	-1.7187	0.110322	0.248799	-4.69156
GO_REGULATION_OF_GONADOTROPIN_SECRETION	0.272899	0.124845	1.71775	0.1105	0.249073	-4.69289
GO_CELLULAR_RESPONSE_TO_STEROL	0.226896	-0.231702	1.71696	0.110647	0.24928	-4.69399
GO_ESTABLISHMENT_OF_LOCALIZATION_BY_MOVEMENT_ALONG_MICROTUBULE	0.330061	-0.142413	1.71606	0.110817	0.249311	-4.69526
GO_POSITIVE_REGULATION_OF_TRANSCRIPTION_FROM_RNA_POLYMERASE_II_PROMOTER_IN_RESPONSE_TO_STRESS	0.322973	-0.0628946	1.71577	0.110871	0.249311	-4.69566
GO_PROTEIN_LOCALIZATION	0.224475	-0.147593	1.71639	0.110755	0.249311	-4.69479
GO_REGULATION_OF_INTRACELLULAR_TRANSPORT	0.223011	-0.0856522	1.71569	0.110886	0.249311	-4.69577
GO_POSITIVE_REGULATION_OF_CARBOHYDRATE_METABOLIC_PROCESS	0.231438	-0.167635	1.71518	0.110981	0.249382	-4.69648
GO_ANATOMICAL_STRUCTURE_ARRANGEMENT	0.307559	0.0429166	1.71492	0.11103	0.249382	-4.69684
GO_REGULATION_OF_NUCLEOSIDE_METABOLIC_PROCESS	0.3035	-0.27543	1.71369	0.111262	0.249777	-4.69857
GO_HINDBRAIN_DEVELOPMENT	0.273148	-0.0725846	1.71258	0.111472	0.249995	-4.70012
GO_POSITIVE_REGULATION_OF_NATURAL_KILLER_CELL_MEDIATED_IMMUNITY	-0.447341	0.0289288	-1.71265	0.111457	0.249995	-4.70001
GO_OXIDATION_REDUCTION_PROCESS	0.215814	-0.321749	1.71171	0.111636	0.250235	-4.70133
GO_REGULATION_OF_ACUTE_INFLAMMATORY_RESPONSE	0.264048	-0.170727	1.70965	0.112025	0.250856	-4.7042
GO_IMMUNOGLOBULIN_PRODUCTION	-0.356029	0.0358262	-1.70964	0.112026	0.250856	-4.70421
GO_REGULATION_OF_LONG_TERM_NEURONAL_SYNAPTIC_PLASTICITY	0.290014	0.00227672	1.70868	0.112209	0.251141	-4.70556
GO_TYPE_B_PANCREATIC_CELL_DEVELOPMENT	0.381985	0.0206083	1.70798	0.112342	0.251183	-4.70653
GO_POSITIVE_REGULATION_OF_LEUKOCYTE_MEDIATED_IMMUNITY	-0.41198	0.0983427	-1.70827	0.112286	0.251183	-4.70612
GO_SEROTONIN_METABOLIC_PROCESS	0.32507	-0.142217	1.70574	0.112767	0.252008	-4.70964
GO_PROTEIN_COMPLEX_LOCALIZATION	0.28978	-0.182664	1.7051	0.112889	0.252154	-4.71054
GO_REGULATION_OF_OXIDOREDUCTASE_ACTIVITY	0.243973	-0.122705	1.70296	0.113297	0.252646	-4.71351
GO_INORGANIC_ANION_TRANSPORT	0.223339	-0.0628219	1.70238	0.113409	0.252646	-4.71432
GO_CREATINE_METABOLIC_PROCESS	0.361844	-0.122323	1.70216	0.113452	0.252646	-4.71463
GO_RESPONSE_TO_KETONE	0.239965	-0.0594522	1.70228	0.113427	0.252646	-4.71445
GO_CILIUM_ORGANIZATION	0.287899	-0.0938933	1.70258	0.113371	0.252646	-4.71404
GO_NEGATIVE_REGULATION_OF_INFLAMMATORY_RESPONSE	0.263321	-0.0241742	1.70316	0.113259	0.252646	-4.71323
GO_NEGATIVE_REGULATION_OF_MEIOTIC_NUCLEAR_DIVISION	-0.388106	0.00982055	-1.70091	0.113691	0.252874	-4.71637
GO_ADULT_HEART_DEVELOPMENT	0.363987	-0.0638711	1.70073	0.113725	0.252874	-4.71661
GO_MEMBRANE_LIPID_BIOSYNTHETIC_PROCESS	0.214876	-0.164497	1.70076	0.11372	0.252874	-4.71658
GO_FATTY_ACID_BETA_OXIDATION	0.220469	-0.408955	1.70041	0.113787	0.252885	-4.71706
GO_REGULATION_OF_ESTABLISHMENT_OF_PROTEIN_LOCALIZATION_TO_PLASMA_MEMBRANE	0.246876	-0.230375	1.69953	0.113957	0.253039	-4.71829
GO_NEUROTROPHIN_SIGNALING_PATHWAY	0.357518	-0.105348	1.69945	0.11397	0.253039	-4.71839
GO_AMMONIUM_ION_METABOLIC_PROCESS	0.214031	-0.210597	1.69863	0.114128	0.253263	-4.71953
[truncated: 2,437 more rows]
