# Supplementary material for: Rapid idiosyncratic mechanisms of clinical resistance to KRAS G12C inhibition
Source: J Clin Invest. 2022 Feb 15;132(4):e155523. doi: 10.1172/JCI155523 (PMC8843735; doi:10.1172/JCI155523)
Supplement: Supplemental table 4 [file jci-132-155523-s155.xlsx]

## Sheet: gsea_report_for_na_pos_15894171
NAME	GS<br> follow link to MSigDB	SIZE	ES	NES	NOM p-val	FDR q-val	FWER p-val	RANK AT MAX	LEADING EDGE
ESC_J1_UP_LATE.V1_UP	ESC_J1_UP_LATE.V1_UP	183	0.881146	1.81941	0	0	0	2490	tags=28%, list=7%, signal=31%
KRAS.BREAST_UP.V1_DN	KRAS.BREAST_UP.V1_DN	129	0.856753	1.75185	0	0.00227543	0.004	2222	tags=22%, list=7%, signal=23%
AKT_UP.V1_DN	AKT_UP.V1_DN	177	0.85026	1.74435	0	0.00188401	0.005	2885	tags=35%, list=9%, signal=38%
KRAS.LUNG.BREAST_UP.V1_DN	KRAS.LUNG.BREAST_UP.V1_DN	129	0.863872	1.7289	0	0.00511283	0.018	1618	tags=17%, list=5%, signal=18%
ESC_V6.5_UP_LATE.V1_UP	ESC_V6.5_UP_LATE.V1_UP	179	0.850442	1.72886	0	0.00409027	0.018	2253	tags=22%, list=7%, signal=24%
CAHOY_ASTROGLIAL	CAHOY_ASTROGLIAL	95	0.850355	1.72465	0	0.00435131	0.023	1729	tags=24%, list=5%, signal=25%
CYCLIN_D1_UP.V1_DN	CYCLIN_D1_UP.V1_DN	179	0.837769	1.72403	0	0.0037297	0.023	1912	tags=14%, list=6%, signal=15%
ATF2_S_UP.V1_DN	ATF2_S_UP.V1_DN	173	0.846158	1.72011	0	0.00367891	0.026	2308	tags=29%, list=7%, signal=31%
PIGF_UP.V1_DN	PIGF_UP.V1_DN	177	0.834412	1.71412	0	0.00376734	0.03	1901	tags=15%, list=6%, signal=16%
MTOR_UP.V1_DN	MTOR_UP.V1_DN	174	0.823214	1.70172	0	0.00510921	0.045	2706	tags=31%, list=8%, signal=34%
KRAS.300_UP.V1_DN	KRAS.300_UP.V1_DN	130	0.846024	1.6985	0	0.0050591	0.049	1222	tags=12%, list=4%, signal=12%
RELA_DN.V1_UP	RELA_DN.V1_UP	139	0.831923	1.69353	0	0.00522431	0.055	1127	tags=8%, list=3%, signal=8%
KRAS.600_UP.V1_DN	KRAS.600_UP.V1_DN	257	0.805182	1.68931	0	0.00605633	0.069	2833	tags=20%, list=8%, signal=22%
KRAS.600.LUNG.BREAST_UP.V1_DN	KRAS.600.LUNG.BREAST_UP.V1_DN	257	0.810395	1.68922	0	0.00562373	0.069	3142	tags=25%, list=9%, signal=28%
KRAS.KIDNEY_UP.V1_DN	KRAS.KIDNEY_UP.V1_DN	122	0.832794	1.68616	0	0.00554708	0.073	1142	tags=11%, list=3%, signal=11%
CYCLIN_D1_KE_.V1_DN	CYCLIN_D1_KE_.V1_DN	181	0.806258	1.67919	0	0.0066057	0.093	2598	tags=24%, list=8%, signal=26%
ATF2_UP.V1_DN	ATF2_UP.V1_DN	179	0.816817	1.6632	0	0.0101856	0.145	2446	tags=28%, list=7%, signal=31%
PKCA_DN.V1_DN	PKCA_DN.V1_DN	149	0.799041	1.65515	0	0.0121455	0.174	1701	tags=13%, list=5%, signal=14%
ESC_J1_UP_EARLY.V1_DN	ESC_J1_UP_EARLY.V1_DN	169	0.80095	1.6543	0	0.0116874	0.177	2364	tags=15%, list=7%, signal=16%
ATM_DN.V1_UP	ATM_DN.V1_UP	128	0.799513	1.64934	0.00232558	0.012294	0.192	2563	tags=20%, list=8%, signal=22%
GLI1_UP.V1_UP	GLI1_UP.V1_UP	27	0.909389	1.64585	0.0108192	0.0125254	0.202	1367	tags=19%, list=4%, signal=19%
PKCA_DN.V1_UP	PKCA_DN.V1_UP	156	0.802075	1.64486	0.00114286	0.0121621	0.205	1529	tags=12%, list=5%, signal=12%
JAK2_DN.V1_UP	JAK2_DN.V1_UP	156	0.805384	1.64329	0.00114416	0.0118307	0.208	1716	tags=13%, list=5%, signal=13%
CSR_LATE_UP.V1_DN	CSR_LATE_UP.V1_DN	159	0.79213	1.6405	0.00114548	0.0122348	0.224	3596	tags=32%, list=11%, signal=36%
BMI1_DN_MEL18_DN.V1_DN	BMI1_DN_MEL18_DN.V1_DN	138	0.795482	1.63239	0.00234467	0.0142995	0.272	3355	tags=30%, list=10%, signal=34%
MEK_UP.V1_UP	MEK_UP.V1_UP	191	0.780458	1.62458	0	0.0166405	0.325	2730	tags=23%, list=8%, signal=25%
PRC2_EED_UP.V1_UP	PRC2_EED_UP.V1_UP	177	0.786384	1.61772	0.00111235	0.0185196	0.36	2569	tags=15%, list=8%, signal=16%
ESC_V6.5_UP_EARLY.V1_DN	ESC_V6.5_UP_EARLY.V1_DN	169	0.774758	1.61499	0	0.0187089	0.374	3384	tags=33%, list=10%, signal=37%
PTEN_DN.V2_UP	PTEN_DN.V2_UP	126	0.792177	1.61432	0.00113122	0.0182561	0.379	2926	tags=20%, list=9%, signal=22%
NFE2L2.V2	NFE2L2.V2	417	0.768677	1.61229	0	0.0182948	0.389	2253	tags=13%, list=7%, signal=14%
LTE2_UP.V1_UP	LTE2_UP.V1_UP	181	0.783595	1.61122	0	0.0182143	0.398	2730	tags=16%, list=8%, signal=17%
P53_DN.V1_DN	P53_DN.V1_DN	187	0.766201	1.60215	0.00109769	0.0212123	0.456	2809	tags=25%, list=8%, signal=27%
BCAT_BILD_ET_AL_UP	BCAT_BILD_ET_AL_UP	44	0.857827	1.60054	0.0124654	0.0211881	0.466	1575	tags=14%, list=5%, signal=14%
BCAT.100_UP.V1_DN	BCAT.100_UP.V1_DN	38	0.854711	1.59684	0.015625	0.0224832	0.494	1743	tags=18%, list=5%, signal=19%
PTEN_DN.V1_UP	PTEN_DN.V1_UP	163	0.761853	1.57955	0.00335946	0.0303582	0.601	2737	tags=26%, list=8%, signal=28%
KRAS.LUNG_UP.V1_DN	KRAS.LUNG_UP.V1_DN	131	0.777145	1.57613	0.00582072	0.0309988	0.618	2558	tags=19%, list=8%, signal=21%
BCAT_GDS748_DN	BCAT_GDS748_DN	44	0.835709	1.57567	0.0152778	0.0305265	0.623	1550	tags=11%, list=5%, signal=12%
MEL18_DN.V1_DN	MEL18_DN.V1_DN	138	0.768656	1.57413	0.00345224	0.030543	0.634	3705	tags=30%, list=11%, signal=34%
KRAS.PROSTATE_UP.V1_UP	KRAS.PROSTATE_UP.V1_UP	122	0.775103	1.57172	0.007109	0.0311686	0.652	766	tags=11%, list=2%, signal=12%
AKT_UP.V1_UP	AKT_UP.V1_UP	164	0.760533	1.56796	0.00560538	0.0325198	0.679	2806	tags=12%, list=8%, signal=13%
CTIP_DN.V1_UP	CTIP_DN.V1_UP	119	0.772998	1.56772	0.00706714	0.0317816	0.679	1567	tags=12%, list=5%, signal=12%
ESC_J1_UP_EARLY.V1_UP	ESC_J1_UP_EARLY.V1_UP	170	0.757246	1.5602	0.00913242	0.035054	0.739	2414	tags=16%, list=7%, signal=17%
NOTCH_DN.V1_UP	NOTCH_DN.V1_UP	167	0.764358	1.55693	0.00222965	0.0360659	0.752	1873	tags=14%, list=6%, signal=15%
PIGF_UP.V1_UP	PIGF_UP.V1_UP	188	0.749009	1.55303	0.00556793	0.0379754	0.778	2571	tags=11%, list=8%, signal=11%
BMI1_DN.V1_DN	BMI1_DN.V1_DN	135	0.765343	1.54965	0.00471698	0.0387223	0.794	4231	tags=33%, list=13%, signal=38%
CAHOY_OLIGODENDROCUTIC	CAHOY_OLIGODENDROCUTIC	90	0.789424	1.54239	0.0186567	0.0422412	0.827	2935	tags=27%, list=9%, signal=29%
BCAT_GDS748_UP	BCAT_GDS748_UP	44	0.830859	1.54173	0.029745	0.0417996	0.83	2175	tags=16%, list=6%, signal=17%
E2F1_UP.V1_DN	E2F1_UP.V1_DN	181	0.749719	1.54099	0.00558659	0.0414747	0.834	3844	tags=29%, list=11%, signal=33%
JNK_DN.V1_DN	JNK_DN.V1_DN	174	0.745317	1.53743	0.0100784	0.0425358	0.846	3920	tags=30%, list=12%, signal=34%
KRAS.KIDNEY_UP.V1_UP	KRAS.KIDNEY_UP.V1_UP	136	0.757428	1.53648	0.0183486	0.0425949	0.851	2533	tags=30%, list=8%, signal=32%
PRC2_SUZ12_UP.V1_UP	PRC2_SUZ12_UP.V1_UP	168	0.733963	1.53348	0.0101695	0.0437423	0.862	2859	tags=16%, list=9%, signal=17%
ATF2_S_UP.V1_UP	ATF2_S_UP.V1_UP	177	0.745794	1.53078	0.00447928	0.0446304	0.874	2171	tags=14%, list=6%, signal=14%
AKT_UP_MTOR_DN.V1_DN	AKT_UP_MTOR_DN.V1_DN	175	0.734366	1.52929	0.00785634	0.0446051	0.876	3450	tags=27%, list=10%, signal=30%
SNF5_DN.V1_DN	SNF5_DN.V1_DN	154	0.747494	1.52861	0.0124434	0.0441421	0.879	3155	tags=30%, list=9%, signal=33%
ATM_DN.V1_DN	ATM_DN.V1_DN	135	0.746613	1.52183	0.0138408	0.0474235	0.901	3904	tags=26%, list=12%, signal=29%
KRAS.600_UP.V1_UP	KRAS.600_UP.V1_UP	241	0.720936	1.51951	0.0042508	0.0477958	0.905	2514	tags=19%, list=7%, signal=20%
PRC2_SUZ12_UP.V1_DN	PRC2_SUZ12_UP.V1_DN	160	0.736546	1.50881	0.019209	0.0546039	0.935	1060	tags=9%, list=3%, signal=9%
EIF4E_DN	EIF4E_DN	98	0.755588	1.50311	0.0358025	0.0581103	0.945	3968	tags=18%, list=12%, signal=21%
IL21_UP.V1_DN	IL21_UP.V1_DN	164	0.741364	1.50202	0.0191441	0.0579555	0.947	2386	tags=21%, list=7%, signal=23%
KRAS.PROSTATE_UP.V1_DN	KRAS.PROSTATE_UP.V1_DN	130	0.734961	1.50033	0.0195402	0.058131	0.952	2068	tags=17%, list=6%, signal=18%
ALK_DN.V1_DN	ALK_DN.V1_DN	121	0.735398	1.49975	0.0166074	0.0575864	0.952	2297	tags=17%, list=7%, signal=19%
WNT_UP.V1_UP	WNT_UP.V1_UP	165	0.729717	1.49844	0.0157127	0.0575021	0.953	2432	tags=19%, list=7%, signal=20%
ESC_J1_UP_LATE.V1_DN	ESC_J1_UP_LATE.V1_DN	176	0.715067	1.48888	0.0144928	0.0641643	0.968	3038	tags=15%, list=9%, signal=17%
LEF1_UP.V1_UP	LEF1_UP.V1_UP	185	0.719344	1.48437	0.00997783	0.0665918	0.973	2768	tags=25%, list=8%, signal=27%
RB_P130_DN.V1_UP	RB_P130_DN.V1_UP	127	0.737032	1.48409	0.0324826	0.0657263	0.974	592	tags=9%, list=2%, signal=10%
KRAS.50_UP.V1_DN	KRAS.50_UP.V1_DN	45	0.780099	1.47936	0.0456491	0.0688004	0.981	2060	tags=18%, list=6%, signal=19%
BMI1_DN.V1_UP	BMI1_DN.V1_UP	141	0.732498	1.47813	0.0288351	0.0689941	0.981	4250	tags=34%, list=13%, signal=39%
ESC_V6.5_UP_EARLY.V1_UP	ESC_V6.5_UP_EARLY.V1_UP	157	0.722752	1.4769	0.0261364	0.0689722	0.983	3533	tags=18%, list=11%, signal=20%
PRC2_EZH2_UP.V1_UP	PRC2_EZH2_UP.V1_UP	183	0.71444	1.47583	0.0156076	0.0686516	0.983	3220	tags=19%, list=10%, signal=21%
KRAS.600.LUNG.BREAST_UP.V1_UP	KRAS.600.LUNG.BREAST_UP.V1_UP	236	0.706206	1.46682	0.0130011	0.075037	0.989	2453	tags=16%, list=7%, signal=17%
IL15_UP.V1_DN	IL15_UP.V1_DN	163	0.715183	1.4641	0.0190797	0.0760838	0.991	3623	tags=29%, list=11%, signal=32%
NOTCH_DN.V1_DN	NOTCH_DN.V1_DN	165	0.713234	1.46258	0.0233074	0.0761205	0.992	2912	tags=21%, list=9%, signal=22%
TGFB_UP.V1_UP	TGFB_UP.V1_UP	180	0.7042	1.46237	0.0279642	0.0752198	0.992	2264	tags=19%, list=7%, signal=21%
KRAS.AMP.LUNG_UP.V1_UP	KRAS.AMP.LUNG_UP.V1_UP	117	0.717244	1.45658	0.0300842	0.0790974	0.994	1808	tags=12%, list=5%, signal=13%
YAP1_DN	YAP1_DN	39	0.77885	1.45545	0.0791367	0.0790832	0.995	870	tags=8%, list=3%, signal=8%
KRAS.BREAST_UP.V1_UP	KRAS.BREAST_UP.V1_UP	120	0.719964	1.45536	0.0470035	0.0781489	0.995	1563	tags=16%, list=5%, signal=17%
WNT_UP.V1_DN	WNT_UP.V1_DN	156	0.707338	1.45201	0.0271493	0.0799943	0.997	3504	tags=21%, list=10%, signal=24%
P53_DN.V1_UP	P53_DN.V1_UP	184	0.70263	1.45192	0.0222469	0.0790729	0.997	3494	tags=28%, list=10%, signal=31%
SIRNA_EIF4GI_UP	SIRNA_EIF4GI_UP	92	0.729567	1.44944	0.051597	0.0800337	0.998	3916	tags=14%, list=12%, signal=16%
ERB2_UP.V1_UP	ERB2_UP.V1_UP	184	0.696717	1.44668	0.0320442	0.0812065	0.999	4014	tags=24%, list=12%, signal=27%
BCAT.100_UP.V1_UP	BCAT.100_UP.V1_UP	45	0.765324	1.44632	0.088359	0.0804972	0.999	1696	tags=16%, list=5%, signal=16%
P53_DN.V2_DN	P53_DN.V2_DN	137	0.708507	1.44446	0.0407925	0.0809811	0.999	2692	tags=19%, list=8%, signal=21%
RAF_UP.V1_DN	RAF_UP.V1_DN	188	0.69137	1.43735	0.0297357	0.0864248	1	4068	tags=31%, list=12%, signal=36%
KRAS.DF.V1_UP	KRAS.DF.V1_UP	187	0.686019	1.43034	0.0333704	0.0922544	1	4505	tags=30%, list=13%, signal=35%
AKT_UP_MTOR_DN.V1_UP	AKT_UP_MTOR_DN.V1_UP	172	0.686721	1.42275	0.0346756	0.0980234	1	3272	tags=16%, list=10%, signal=17%
RAF_UP.V1_UP	RAF_UP.V1_UP	187	0.688063	1.41813	0.04102	0.101382	1	4261	tags=22%, list=13%, signal=26%
IL2_UP.V1_DN	IL2_UP.V1_DN	174	0.686649	1.41517	0.047138	0.103191	1	3612	tags=26%, list=11%, signal=29%
VEGF_A_UP.V1_UP	VEGF_A_UP.V1_UP	181	0.692016	1.41383	0.0427632	0.103485	1	2863	tags=18%, list=9%, signal=19%
BRCA1_DN.V1_DN	BRCA1_DN.V1_DN	125	0.697338	1.41197	0.0653442	0.103877	1	1541	tags=11%, list=5%, signal=12%
JNK_DN.V1_UP	JNK_DN.V1_UP	169	0.684161	1.40797	0.0463277	0.106576	1	1774	tags=14%, list=5%, signal=14%
CRX_NRL_DN.V1_DN	CRX_NRL_DN.V1_DN	120	0.687191	1.40628	0.0761124	0.106992	1	3533	tags=21%, list=11%, signal=23%
RPS14_DN.V1_UP	RPS14_DN.V1_UP	183	0.68136	1.40363	0.0310766	0.108391	1	4632	tags=24%, list=14%, signal=28%
KRAS.300_UP.V1_UP	KRAS.300_UP.V1_UP	125	0.693912	1.39951	0.0597015	0.111164	1	2453	tags=19%, list=7%, signal=21%
CAHOY_ASTROCYTIC	CAHOY_ASTROCYTIC	97	0.70668	1.39928	0.0717822	0.11026	1	2241	tags=16%, list=7%, signal=18%
CAHOY_NEURONAL	CAHOY_NEURONAL	90	0.695016	1.398	0.080148	0.110334	1	2188	tags=16%, list=7%, signal=17%
CRX_DN.V1_DN	CRX_DN.V1_DN	126	0.68615	1.3806	0.0739884	0.126646	1	2332	tags=22%, list=7%, signal=24%
CYCLIN_D1_UP.V1_UP	CYCLIN_D1_UP.V1_UP	174	0.671504	1.3759	0.0716724	0.130245	1	3602	tags=25%, list=11%, signal=28%
EGFR_UP.V1_UP	EGFR_UP.V1_UP	187	0.659047	1.36952	0.0564159	0.135923	1	4023	tags=24%, list=12%, signal=27%
E2F3_UP.V1_DN	E2F3_UP.V1_DN	135	0.668567	1.36842	0.0877193	0.13571	1	2132	tags=7%, list=6%, signal=8%
GCNP_SHH_UP_LATE.V1_DN	GCNP_SHH_UP_LATE.V1_DN	172	0.65984	1.3653	0.0571109	0.137577	1	3226	tags=21%, list=10%, signal=23%
RELA_DN.V1_DN	RELA_DN.V1_DN	124	0.677834	1.35628	0.0887097	0.146143	1	1350	tags=10%, list=4%, signal=10%
CORDENONSI_YAP_CONSERVED_SIGNATURE	CORDENONSI_YAP_CONSERVED_SIGNATURE	57	0.696051	1.33681	0.115068	0.168658	1	2605	tags=40%, list=8%, signal=44%
LEF1_UP.V1_DN	LEF1_UP.V1_DN	179	0.648995	1.33543	0.0691193	0.168727	1	4043	tags=25%, list=12%, signal=28%
BMI1_DN_MEL18_DN.V1_UP	BMI1_DN_MEL18_DN.V1_UP	137	0.647533	1.33347	0.103165	0.169369	1	5003	tags=32%, list=15%, signal=38%
RAPA_EARLY_UP.V1_UP	RAPA_EARLY_UP.V1_UP	163	0.652006	1.32683	0.081448	0.17606	1	3377	tags=23%, list=10%, signal=25%
PRC1_BMI_UP.V1_DN	PRC1_BMI_UP.V1_DN	166	0.641164	1.32605	0.0911111	0.17529	1	1665	tags=10%, list=5%, signal=10%
MTOR_UP.N4.V1_UP	MTOR_UP.N4.V1_UP	191	0.637483	1.32359	0.0877193	0.176818	1	3868	tags=16%, list=12%, signal=18%
ESC_V6.5_UP_LATE.V1_DN	ESC_V6.5_UP_LATE.V1_DN	176	0.636967	1.31631	0.0854606	0.184283	1	3038	tags=16%, list=9%, signal=17%
ALK_DN.V1_UP	ALK_DN.V1_UP	127	0.648724	1.3155	0.107311	0.183546	1	1986	tags=13%, list=6%, signal=13%
YAP1_UP	YAP1_UP	43	0.697659	1.31548	0.155807	0.181898	1	1759	tags=14%, list=5%, signal=15%
IL21_UP.V1_UP	IL21_UP.V1_UP	165	0.63405	1.31538	0.0996603	0.180392	1	3368	tags=22%, list=10%, signal=25%
CYCLIN_D1_KE_.V1_UP	CYCLIN_D1_KE_.V1_UP	184	0.637888	1.31482	0.0843507	0.179616	1	3904	tags=20%, list=12%, signal=23%
ATF2_UP.V1_UP	ATF2_UP.V1_UP	173	0.64593	1.31393	0.114699	0.179127	1	2737	tags=16%, list=8%, signal=18%
MTOR_UP.V1_UP	MTOR_UP.V1_UP	155	0.651	1.31139	0.106358	0.18104	1	1607	tags=4%, list=5%, signal=4%
HOXA9_DN.V1_UP	HOXA9_DN.V1_UP	187	0.634233	1.30583	0.0992196	0.186458	1	3770	tags=17%, list=11%, signal=19%
KRAS.LUNG.BREAST_UP.V1_UP	KRAS.LUNG.BREAST_UP.V1_UP	122	0.646658	1.30422	0.14152	0.186941	1	2446	tags=14%, list=7%, signal=15%
PDGF_UP.V1_DN	PDGF_UP.V1_DN	118	0.643178	1.29655	0.116686	0.194973	1	3024	tags=19%, list=9%, signal=20%
NRL_DN.V1_DN	NRL_DN.V1_DN	128	0.628097	1.28975	0.146429	0.202085	1	4029	tags=23%, list=12%, signal=27%
BRCA1_DN.V1_UP	BRCA1_DN.V1_UP	109	0.643375	1.28681	0.152416	0.20431	1	3791	tags=28%, list=11%, signal=32%
CRX_DN.V1_UP	CRX_DN.V1_UP	128	0.634115	1.28414	0.149588	0.206064	1	2629	tags=19%, list=8%, signal=20%
DCA_UP.V1_UP	DCA_UP.V1_UP	163	0.622099	1.27695	0.126002	0.213665	1	3914	tags=21%, list=12%, signal=24%
MYC_UP.V1_DN	MYC_UP.V1_DN	154	0.624164	1.27518	0.142365	0.214031	1	3222	tags=20%, list=10%, signal=22%
GLI1_UP.V1_DN	GLI1_UP.V1_DN	27	0.702117	1.27481	0.170654	0.212784	1	5061	tags=26%, list=15%, signal=31%
KRAS.DF.V1_DN	KRAS.DF.V1_DN	180	0.621197	1.27396	0.132571	0.212222	1	3070	tags=14%, list=9%, signal=15%
RB_DN.V1_DN	RB_DN.V1_DN	118	0.62179	1.26912	0.159145	0.216683	1	3910	tags=17%, list=12%, signal=19%
RAPA_EARLY_UP.V1_DN	RAPA_EARLY_UP.V1_DN	183	0.615536	1.26481	0.135045	0.220304	1	3481	tags=21%, list=10%, signal=24%
SRC_UP.V1_UP	SRC_UP.V1_UP	139	0.622898	1.2604	0.162791	0.224311	1	2779	tags=15%, list=8%, signal=16%
KRAS.AMP.LUNG_UP.V1_DN	KRAS.AMP.LUNG_UP.V1_DN	129	0.624256	1.25362	0.167256	0.231975	1	3355	tags=22%, list=10%, signal=24%
CSR_EARLY_UP.V1_DN	CSR_EARLY_UP.V1_DN	139	0.60789	1.25107	0.191024	0.233404	1	5021	tags=28%, list=15%, signal=33%
TGFB_UP.V1_DN	TGFB_UP.V1_DN	179	0.598002	1.24529	0.143019	0.239248	1	4635	tags=27%, list=14%, signal=31%
IL15_UP.V1_UP	IL15_UP.V1_UP	177	0.601104	1.24514	0.162765	0.237666	1	2863	tags=14%, list=9%, signal=15%
GCNP_SHH_UP_EARLY.V1_DN	GCNP_SHH_UP_EARLY.V1_DN	158	0.611101	1.24177	0.178777	0.240198	1	3432	tags=17%, list=10%, signal=19%
SNF5_DN.V1_UP	SNF5_DN.V1_UP	166	0.597194	1.23675	0.177654	0.24484	1	2034	tags=17%, list=6%, signal=19%
PRC1_BMI_UP.V1_UP	PRC1_BMI_UP.V1_UP	171	0.598634	1.22971	0.173333	0.252281	1	2689	tags=15%, list=8%, signal=16%
TBK1.DF_UP	TBK1.DF_UP	279	0.588525	1.22932	0.14301	0.250867	1	4618	tags=20%, list=14%, signal=23%
STK33_SKM_DN	STK33_SKM_DN	251	0.594287	1.22093	0.158898	0.259941	1	4281	tags=22%, list=13%, signal=25%
EIF4E_UP	EIF4E_UP	90	0.617916	1.2191	0.198742	0.260516	1	1435	tags=8%, list=4%, signal=8%
RB_P107_DN.V1_UP	RB_P107_DN.V1_UP	135	0.597783	1.21717	0.204545	0.261038	1	2601	tags=19%, list=8%, signal=21%
LTE2_UP.V1_DN	LTE2_UP.V1_DN	189	0.58892	1.21388	0.175691	0.263773	1	3096	tags=16%, list=9%, signal=17%
KRAS.LUNG_UP.V1_UP	KRAS.LUNG_UP.V1_UP	119	0.598217	1.21329	0.211285	0.262744	1	2935	tags=17%, list=9%, signal=18%
PDGF_ERK_DN.V1_DN	PDGF_ERK_DN.V1_DN	141	0.587621	1.20619	0.219883	0.27038	1	3693	tags=17%, list=11%, signal=19%
EGFR_UP.V1_DN	EGFR_UP.V1_DN	187	0.579991	1.19401	0.214363	0.285601	1	4173	tags=21%, list=12%, signal=24%
MEL18_DN.V1_UP	MEL18_DN.V1_UP	138	0.576304	1.18978	0.220705	0.289249	1	4245	tags=31%, list=13%, signal=36%
CSR_EARLY_UP.V1_UP	CSR_EARLY_UP.V1_UP	156	0.584426	1.18913	0.229306	0.288025	1	1951	tags=9%, list=6%, signal=9%
STK33_NOMO_UP	STK33_NOMO_UP	275	0.559053	1.18356	0.20042	0.293024	1	4520	tags=17%, list=13%, signal=19%
PTEN_DN.V1_DN	PTEN_DN.V1_DN	161	0.57473	1.17959	0.234428	0.296609	1	4552	tags=27%, list=14%, signal=31%
CRX_NRL_DN.V1_UP	CRX_NRL_DN.V1_UP	133	0.58543	1.17696	0.246479	0.297981	1	4172	tags=23%, list=12%, signal=27%
RB_DN.V1_UP	RB_DN.V1_UP	134	0.573552	1.16802	0.261877	0.308313	1	3344	tags=18%, list=10%, signal=20%
JAK2_DN.V1_DN	JAK2_DN.V1_DN	129	0.569273	1.16583	0.251179	0.309368	1	2657	tags=9%, list=8%, signal=9%
RB_P130_DN.V1_DN	RB_P130_DN.V1_DN	133	0.576877	1.16571	0.267943	0.30749	1	3902	tags=14%, list=12%, signal=16%
MEK_UP.V1_DN	MEK_UP.V1_DN	187	0.563629	1.1632	0.266212	0.308676	1	3862	tags=14%, list=12%, signal=16%
SRC_UP.V1_DN	SRC_UP.V1_DN	162	0.553233	1.14508	0.269966	0.331976	1	2185	tags=9%, list=7%, signal=9%
P53_DN.V2_UP	P53_DN.V2_UP	132	0.560744	1.13573	0.283721	0.34322	1	2811	tags=14%, list=8%, signal=16%
PDGF_ERK_DN.V1_UP	PDGF_ERK_DN.V1_UP	133	0.554544	1.13304	0.282172	0.345055	1	5092	tags=20%, list=15%, signal=24%
STK33_DN	STK33_DN	262	0.536384	1.11426	0.29724	0.369761	1	4011	tags=17%, list=12%, signal=19%
KRAS.50_UP.V1_UP	KRAS.50_UP.V1_UP	46	0.585232	1.10731	0.318052	0.378206	1	2127	tags=20%, list=6%, signal=21%
TBK1.DN.48HRS_UP	TBK1.DN.48HRS_UP	50	0.565109	1.10475	0.318182	0.379615	1	4809	tags=14%, list=14%, signal=16%
MTOR_UP.N4.V1_DN	MTOR_UP.N4.V1_DN	171	0.535563	1.10063	0.32809	0.383389	1	3893	tags=15%, list=12%, signal=17%
PRC2_EED_UP.V1_DN	PRC2_EED_UP.V1_DN	185	0.533027	1.10054	0.309656	0.38107	1	2806	tags=12%, list=8%, signal=13%
CTIP_DN.V1_DN	CTIP_DN.V1_DN	120	0.54799	1.1001	0.334135	0.379329	1	2448	tags=14%, list=7%, signal=15%
STK33_SKM_UP	STK33_SKM_UP	266	0.529489	1.09752	0.330128	0.380592	1	3272	tags=13%, list=10%, signal=14%
E2F3_UP.V1_UP	E2F3_UP.V1_UP	174	0.538219	1.09716	0.320356	0.378838	1	2090	tags=11%, list=6%, signal=12%
TBK1.DF_DN	TBK1.DF_DN	278	0.516662	1.07795	0.357294	0.405246	1	4260	tags=12%, list=13%, signal=14%
CAMP_UP.V1_DN	CAMP_UP.V1_DN	195	0.519679	1.07648	0.350437	0.404761	1	3222	tags=16%, list=10%, signal=18%
GCNP_SHH_UP_EARLY.V1_UP	GCNP_SHH_UP_EARLY.V1_UP	160	0.518854	1.05519	0.392377	0.434942	1	2577	tags=9%, list=8%, signal=9%
STK33_UP	STK33_UP	272	0.500817	1.04641	0.392931	0.445754	1	3257	tags=13%, list=10%, signal=14%
MYC_UP.V1_UP	MYC_UP.V1_UP	166	0.503572	1.04061	0.424581	0.452044	1	3771	tags=9%, list=11%, signal=10%
PRC2_EZH2_UP.V1_DN	PRC2_EZH2_UP.V1_DN	172	0.500226	1.04007	0.40248	0.450133	1	1665	tags=9%, list=5%, signal=10%
STK33_NOMO_DN	STK33_NOMO_DN	261	0.485158	1.01371	0.471277	0.489039	1	3987	tags=17%, list=12%, signal=19%
VEGF_A_UP.V1_DN	VEGF_A_UP.V1_DN	189	0.49089	1.01234	0.450829	0.48848	1	3395	tags=16%, list=10%, signal=18%
IL2_UP.V1_UP	IL2_UP.V1_UP	179	0.499592	1.00998	0.468889	0.489542	1	3378	tags=16%, list=10%, signal=18%
HOXA9_DN.V1_DN	HOXA9_DN.V1_DN	183	0.480886	0.996253	0.474916	0.509154	1	3920	tags=16%, list=12%, signal=18%
NRL_DN.V1_UP	NRL_DN.V1_UP	129	0.480174	0.978266	0.484375	0.534671	1	2598	tags=14%, list=8%, signal=15%
SINGH_KRAS_DEPENDENCY_SIGNATURE_	SINGH_KRAS_DEPENDENCY_SIGNATURE_	20	0.548411	0.950283	0.528302	0.576605	1	557	tags=5%, list=2%, signal=5%
PTEN_DN.V2_DN	PTEN_DN.V2_DN	132	0.458633	0.925204	0.567757	0.614358	1	3928	tags=21%, list=12%, signal=24%
CSR_LATE_UP.V1_UP	CSR_LATE_UP.V1_UP	162	0.436972	0.89996	0.622298	0.652733	1	2144	tags=9%, list=6%, signal=10%
PDGF_UP.V1_UP	PDGF_UP.V1_UP	138	0.429293	0.878369	0.660859	0.684716	1	5949	tags=20%, list=18%, signal=25%
ERB2_UP.V1_DN	ERB2_UP.V1_DN	185	0.394845	0.810293	0.786504	0.789922	1	3862	tags=15%, list=12%, signal=16%
CAMP_UP.V1_UP	CAMP_UP.V1_UP	192	0.382281	0.789958	0.8	0.816235	1	6407	tags=19%, list=19%, signal=24%
TBK1.DN.48HRS_DN	TBK1.DN.48HRS_DN	50	0.40522	0.782172	0.753156	0.823428	1	4426	tags=12%, list=13%, signal=14%
SIRNA_EIF4GI_DN	SIRNA_EIF4GI_DN	90	0.391521	0.775787	0.766378	0.82795	1	4260	tags=12%, list=13%, signal=14%
RB_P107_DN.V1_DN	RB_P107_DN.V1_DN	124	0.365317	0.750435	0.846784	0.858362	1	3617	tags=9%, list=11%, signal=10%
E2F1_UP.V1_UP	E2F1_UP.V1_UP	182	0.357883	0.739525	0.860022	0.868603	1	2251	tags=8%, list=7%, signal=9%
BCAT_BILD_ET_AL_DN	BCAT_BILD_ET_AL_DN	46	0.366757	0.703406	0.856164	0.90923	1	7433	tags=26%, list=22%, signal=33%
DCA_UP.V1_DN	DCA_UP.V1_DN	160	0.344887	0.702828	0.899886	0.905029	1	4614	tags=19%, list=14%, signal=22%
