# Supplementary material for: Rapid idiosyncratic mechanisms of clinical resistance to KRAS G12C inhibition
Source: J Clin Invest. 2022 Feb 15;132(4):e155523. doi: 10.1172/JCI155523 (PMC8843735; doi:10.1172/JCI155523)
Supplement: Supplemental table 5 [file jci-132-155523-s156.xlsx]

## Sheet: gsea_report_for_na_pos_15894163
NAME	GS<br> follow link to MSigDB	SIZE	ES	NES	NOM p-val	FDR q-val	FWER p-val	RANK AT MAX	LEADING EDGE
GO_MICROBODY	GO_MICROBODY	128	0.90639	1.85175	0	0	0	106	tags=4%, list=0%, signal=4%
GO_CELLULAR_LIPID_CATABOLIC_PROCESS	GO_CELLULAR_LIPID_CATABOLIC_PROCESS	201	0.888414	1.84943	0	0	0	717	tags=6%, list=2%, signal=7%
GO_MICROBODY_LUMEN	GO_MICROBODY_LUMEN	51	0.957873	1.83337	0	0.00143766	0.004	71	tags=8%, list=0%, signal=8%
GO_FATTY_ACID_CATABOLIC_PROCESS	GO_FATTY_ACID_CATABOLIC_PROCESS	98	0.913666	1.82785	0	0.00134882	0.005	328	tags=7%, list=1%, signal=7%
GO_REGULATION_OF_CHOLESTEROL_METABOLIC_PROCESS	GO_REGULATION_OF_CHOLESTEROL_METABOLIC_PROCESS	56	0.936891	1.82629	0	0.00107906	0.005	328	tags=7%, list=1%, signal=7%
GO_STEROL_BIOSYNTHETIC_PROCESS	GO_STEROL_BIOSYNTHETIC_PROCESS	74	0.920079	1.8196	0	0.00108087	0.006	328	tags=5%, list=1%, signal=5%
GO_REGULATION_OF_PLASMA_LIPOPROTEIN_PARTICLE_LEVELS	GO_REGULATION_OF_PLASMA_LIPOPROTEIN_PARTICLE_LEVELS	82	0.916451	1.81376	0	0.00139365	0.009	257	tags=11%, list=1%, signal=11%
GO_THIOESTER_METABOLIC_PROCESS	GO_THIOESTER_METABOLIC_PROCESS	99	0.905952	1.81308	0	0.00121944	0.009	328	tags=6%, list=1%, signal=6%
GO_COLLAGEN_CONTAINING_EXTRACELLULAR_MATRIX	GO_COLLAGEN_CONTAINING_EXTRACELLULAR_MATRIX	389	0.861832	1.81269	0	0.00120349	0.01	2624	tags=42%, list=8%, signal=45%
GO_MONOCARBOXYLIC_ACID_CATABOLIC_PROCESS	GO_MONOCARBOXYLIC_ACID_CATABOLIC_PROCESS	122	0.905813	1.81135	0	0.00129952	0.012	328	tags=8%, list=1%, signal=8%
GO_BLOOD_MICROPARTICLE	GO_BLOOD_MICROPARTICLE	139	0.892707	1.80903	0	0.00118138	0.012	711	tags=17%, list=2%, signal=17%
GO_LIPID_TRANSPORTER_ACTIVITY	GO_LIPID_TRANSPORTER_ACTIVITY	120	0.893205	1.80439	0	0.00153389	0.017	1298	tags=16%, list=4%, signal=16%
GO_CONTRACTILE_FIBER	GO_CONTRACTILE_FIBER	198	0.872782	1.80174	0	0.00175131	0.021	2583	tags=32%, list=8%, signal=35%
GO_NUCLEOSIDE_BISPHOSPHATE_METABOLIC_PROCESS	GO_NUCLEOSIDE_BISPHOSPHATE_METABOLIC_PROCESS	132	0.885799	1.80046	0	0.00178055	0.023	328	tags=5%, list=1%, signal=5%
GO_NEGATIVE_REGULATION_OF_PEPTIDASE_ACTIVITY	GO_NEGATIVE_REGULATION_OF_PEPTIDASE_ACTIVITY	219	0.863434	1.79966	0	0.00166185	0.023	1447	tags=15%, list=4%, signal=15%
GO_LIPID_HOMEOSTASIS	GO_LIPID_HOMEOSTASIS	130	0.885923	1.79937	0	0.00155798	0.023	1491	tags=16%, list=4%, signal=17%
GO_COMPLEMENT_ACTIVATION	GO_COMPLEMENT_ACTIVATION	151	0.88216	1.79723	0	0.00165815	0.026	1089	tags=13%, list=3%, signal=14%
GO_ISOPRENOID_METABOLIC_PROCESS	GO_ISOPRENOID_METABOLIC_PROCESS	131	0.886326	1.79448	0	0.00211001	0.035	712	tags=9%, list=2%, signal=9%
GO_PLASMA_LIPOPROTEIN_PARTICLE_CLEARANCE	GO_PLASMA_LIPOPROTEIN_PARTICLE_CLEARANCE	53	0.940816	1.79414	0	0.00205648	0.036	211	tags=9%, list=1%, signal=9%
GO_VACUOLAR_LUMEN	GO_VACUOLAR_LUMEN	164	0.867572	1.79388	0	0.00195366	0.036	1538	tags=15%, list=5%, signal=16%
GO_GLYCEROLIPID_CATABOLIC_PROCESS	GO_GLYCEROLIPID_CATABOLIC_PROCESS	58	0.943002	1.79364	0	0.00186063	0.036	75	tags=7%, list=0%, signal=7%
GO_STEROL_METABOLIC_PROCESS	GO_STEROL_METABOLIC_PROCESS	149	0.881311	1.79012	0	0.00212162	0.043	1564	tags=13%, list=5%, signal=13%
GO_TRIGLYCERIDE_METABOLIC_PROCESS	GO_TRIGLYCERIDE_METABOLIC_PROCESS	90	0.895489	1.78592	0	0.00245477	0.052	799	tags=9%, list=2%, signal=9%
GO_EXTRACELLULAR_MATRIX	GO_EXTRACELLULAR_MATRIX	495	0.843137	1.78511	0	0.00248885	0.055	2624	tags=38%, list=8%, signal=41%
GO_LYSOSOMAL_LUMEN	GO_LYSOSOMAL_LUMEN	91	0.894888	1.78354	0	0.00256279	0.059	1398	tags=20%, list=4%, signal=21%
GO_PEPTIDASE_REGULATOR_ACTIVITY	GO_PEPTIDASE_REGULATOR_ACTIVITY	190	0.860523	1.7829	0	0.00250602	0.06	1921	tags=19%, list=6%, signal=20%
GO_TERPENOID_METABOLIC_PROCESS	GO_TERPENOID_METABOLIC_PROCESS	113	0.887275	1.77656	0	0.00353831	0.086	1485	tags=14%, list=4%, signal=15%
GO_MONOCARBOXYLIC_ACID_TRANSMEMBRANE_TRANSPORTER_ACTIVITY	GO_MONOCARBOXYLIC_ACID_TRANSMEMBRANE_TRANSPORTER_ACTIVITY	54	0.918892	1.77378	0	0.00407282	0.101	296	tags=9%, list=1%, signal=9%
GO_NEUTRAL_LIPID_METABOLIC_PROCESS	GO_NEUTRAL_LIPID_METABOLIC_PROCESS	114	0.877115	1.77297	0	0.00415845	0.107	799	tags=8%, list=2%, signal=8%
GO_PEROXISOMAL_TRANSPORT	GO_PEROXISOMAL_TRANSPORT	70	0.909868	1.76739	0	0.00532105	0.137	71	tags=4%, list=0%, signal=4%
GO_MONOCARBOXYLIC_ACID_BINDING	GO_MONOCARBOXYLIC_ACID_BINDING	66	0.897604	1.76739	0	0.0051494	0.137	1064	tags=14%, list=3%, signal=14%
GO_LIPID_OXIDATION	GO_LIPID_OXIDATION	97	0.882689	1.76727	0	0.00498848	0.137	328	tags=7%, list=1%, signal=7%
GO_PRIMARY_ALCOHOL_METABOLIC_PROCESS	GO_PRIMARY_ALCOHOL_METABOLIC_PROCESS	84	0.873168	1.76699	0	0.00487	0.138	2254	tags=25%, list=7%, signal=27%
GO_REGULATION_OF_CHOLESTEROL_BIOSYNTHETIC_PROCESS	GO_REGULATION_OF_CHOLESTEROL_BIOSYNTHETIC_PROCESS	43	0.940116	1.7662	0	0.00485443	0.14	328	tags=5%, list=1%, signal=5%
GO_NEGATIVE_REGULATION_OF_PROTEOLYSIS	GO_NEGATIVE_REGULATION_OF_PROTEOLYSIS	309	0.841349	1.7627	0	0.00577093	0.169	2117	tags=15%, list=6%, signal=15%
GO_NEUTRAL_LIPID_CATABOLIC_PROCESS	GO_NEUTRAL_LIPID_CATABOLIC_PROCESS	38	0.952543	1.76205	0	0.00576218	0.174	75	tags=11%, list=0%, signal=11%
GO_COENZYME_METABOLIC_PROCESS	GO_COENZYME_METABOLIC_PROCESS	242	0.846271	1.76064	0	0.00596038	0.184	1543	tags=7%, list=5%, signal=8%
GO_STEROL_HOMEOSTASIS	GO_STEROL_HOMEOSTASIS	81	0.90029	1.76048	0	0.00588929	0.187	1246	tags=12%, list=4%, signal=13%
GO_ORGANIC_ACID_CATABOLIC_PROCESS	GO_ORGANIC_ACID_CATABOLIC_PROCESS	259	0.844257	1.75995	0	0.00579405	0.187	1810	tags=11%, list=5%, signal=12%
GO_ENDOPEPTIDASE_REGULATOR_ACTIVITY	GO_ENDOPEPTIDASE_REGULATOR_ACTIVITY	155	0.863729	1.7599	0	0.00567646	0.188	1447	tags=16%, list=4%, signal=17%
GO_ARTERY_DEVELOPMENT	GO_ARTERY_DEVELOPMENT	85	0.87678	1.75967	0	0.00561823	0.19	2709	tags=36%, list=8%, signal=40%
GO_ENDOPLASMIC_RETICULUM_EXIT_SITE	GO_ENDOPLASMIC_RETICULUM_EXIT_SITE	26	0.969687	1.75947	0	0.00553657	0.191	0	tags=4%, list=0%, signal=4%
GO_MUSCLE_CONTRACTION	GO_MUSCLE_CONTRACTION	314	0.842669	1.75853	0	0.00570975	0.198	2558	tags=29%, list=8%, signal=31%
GO_I_BAND	GO_I_BAND	117	0.877989	1.75845	0	0.00557999	0.198	2583	tags=35%, list=8%, signal=38%
GO_LOW_DENSITY_LIPOPROTEIN_PARTICLE_CLEARANCE	GO_LOW_DENSITY_LIPOPROTEIN_PARTICLE_CLEARANCE	34	0.959199	1.7575	0	0.00572292	0.207	211	tags=12%, list=1%, signal=12%
GO_LIPOPROTEIN_BIOSYNTHETIC_PROCESS	GO_LIPOPROTEIN_BIOSYNTHETIC_PROCESS	92	0.875315	1.75662	0	0.00578775	0.215	0	tags=1%, list=0%, signal=1%
GO_STEROID_BINDING	GO_STEROID_BINDING	93	0.870754	1.75468	0	0.00621941	0.229	1365	tags=14%, list=4%, signal=15%
GO_PEROXISOME_ORGANIZATION	GO_PEROXISOME_ORGANIZATION	79	0.900302	1.75169	0	0.00713297	0.266	71	tags=4%, list=0%, signal=4%
GO_VITAMIN_TRANSPORT	GO_VITAMIN_TRANSPORT	39	0.941889	1.75037	0	0.00749872	0.285	641	tags=13%, list=2%, signal=13%
GO_POSITIVE_REGULATION_OF_WOUND_HEALING	GO_POSITIVE_REGULATION_OF_WOUND_HEALING	55	0.898889	1.74829	0	0.00797907	0.307	1085	tags=18%, list=3%, signal=19%
GO_PROTEIN_LIPID_COMPLEX_SUBUNIT_ORGANIZATION	GO_PROTEIN_LIPID_COMPLEX_SUBUNIT_ORGANIZATION	47	0.933958	1.74583	0	0.00867431	0.333	257	tags=15%, list=1%, signal=15%
GO_CYTOLYSIS	GO_CYTOLYSIS	38	0.94446	1.74581	0	0.00850749	0.333	300	tags=18%, list=1%, signal=19%
GO_ENZYME_INHIBITOR_ACTIVITY	GO_ENZYME_INHIBITOR_ACTIVITY	334	0.831746	1.74522	0	0.00861329	0.34	1447	tags=12%, list=4%, signal=12%
GO_HYDROLASE_ACTIVITY_ACTING_ON_ACID_PHOSPHORUS_NITROGEN_BONDS	GO_HYDROLASE_ACTIVITY_ACTING_ON_ACID_PHOSPHORUS_NITROGEN_BONDS	167	0.839416	1.74366	0	0.00915868	0.365	2102	tags=20%, list=6%, signal=21%
GO_MUSCLE_SYSTEM_PROCESS	GO_MUSCLE_SYSTEM_PROCESS	397	0.829325	1.74311	0	0.00932766	0.374	2558	tags=28%, list=8%, signal=30%
GO_POST_TRANSLATIONAL_PROTEIN_MODIFICATION	GO_POST_TRANSLATIONAL_PROTEIN_MODIFICATION	347	0.821675	1.73944	0	0.0109647	0.433	2402	tags=16%, list=7%, signal=17%
GO_PROTEIN_LIPID_COMPLEX	GO_PROTEIN_LIPID_COMPLEX	37	0.936144	1.73798	0.00147929	0.0114407	0.45	555	tags=19%, list=2%, signal=19%
GO_LIGASE_ACTIVITY	GO_LIGASE_ACTIVITY	123	0.860407	1.73578	0	0.0124445	0.487	328	tags=4%, list=1%, signal=4%
GO_TRANSMEMBRANE_RECEPTOR_PROTEIN_SERINE_THREONINE_KINASE_SIGNALING_PATHWAY	GO_TRANSMEMBRANE_RECEPTOR_PROTEIN_SERINE_THREONINE_KINASE_SIGNALING_PATHWAY	317	0.825078	1.73435	0	0.013083	0.51	2737	tags=28%, list=8%, signal=31%
GO_RESPONSE_TO_CARBOHYDRATE	GO_RESPONSE_TO_CARBOHYDRATE	208	0.836187	1.73422	0	0.0129739	0.513	1648	tags=13%, list=5%, signal=13%
GO_FATTY_ACID_DERIVATIVE_METABOLIC_PROCESS	GO_FATTY_ACID_DERIVATIVE_METABOLIC_PROCESS	160	0.835558	1.73355	0.00114548	0.0132432	0.524	1494	tags=9%, list=4%, signal=9%
GO_REGULATION_OF_WOUND_HEALING	GO_REGULATION_OF_WOUND_HEALING	134	0.850402	1.73308	0	0.0133273	0.531	1960	tags=21%, list=6%, signal=22%
GO_STEROID_METABOLIC_PROCESS	GO_STEROID_METABOLIC_PROCESS	302	0.826498	1.73256	0	0.0135133	0.543	1610	tags=13%, list=5%, signal=13%
GO_REGULATION_OF_MACROPHAGE_DERIVED_FOAM_CELL_DIFFERENTIATION	GO_REGULATION_OF_MACROPHAGE_DERIVED_FOAM_CELL_DIFFERENTIATION	28	0.952943	1.73178	0	0.0136755	0.558	211	tags=18%, list=1%, signal=18%
GO_ENDOPLASMIC_RETICULUM_LUMEN	GO_ENDOPLASMIC_RETICULUM_LUMEN	288	0.829006	1.73159	0	0.0135825	0.562	2421	tags=27%, list=7%, signal=29%
GO_VESICLE_LUMEN	GO_VESICLE_LUMEN	315	0.827579	1.73151	0	0.0134257	0.562	2605	tags=18%, list=8%, signal=20%
GO_HEPARIN_BINDING	GO_HEPARIN_BINDING	153	0.848909	1.73142	0	0.0133386	0.566	2142	tags=34%, list=6%, signal=36%
GO_STRUCTURAL_CONSTITUENT_OF_MUSCLE	GO_STRUCTURAL_CONSTITUENT_OF_MUSCLE	34	0.932599	1.7313	0	0.0132864	0.57	984	tags=41%, list=3%, signal=42%
GO_CHOLESTEROL_EFFLUX	GO_CHOLESTEROL_EFFLUX	41	0.923445	1.73126	0	0.0130938	0.57	577	tags=7%, list=2%, signal=7%
GO_LIPID_LOCALIZATION	GO_LIPID_LOCALIZATION	370	0.822722	1.73028	0	0.0135442	0.589	1658	tags=15%, list=5%, signal=15%
GO_LIPOPROTEIN_METABOLIC_PROCESS	GO_LIPOPROTEIN_METABOLIC_PROCESS	126	0.869461	1.72833	0	0.0143035	0.624	799	tags=5%, list=2%, signal=5%
GO_NEGATIVE_REGULATION_OF_MUSCLE_CELL_APOPTOTIC_PROCESS	GO_NEGATIVE_REGULATION_OF_MUSCLE_CELL_APOPTOTIC_PROCESS	35	0.939405	1.72808	0	0.0142102	0.627	1249	tags=29%, list=4%, signal=30%
GO_REGULATION_OF_TRANSMEMBRANE_RECEPTOR_PROTEIN_SERINE_THREONINE_KINASE_SIGNALING_PATHWAY	GO_REGULATION_OF_TRANSMEMBRANE_RECEPTOR_PROTEIN_SERINE_THREONINE_KINASE_SIGNALING_PATHWAY	219	0.833068	1.72767	0	0.0142837	0.634	2737	tags=32%, list=8%, signal=35%
GO_FATTY_ACID_METABOLIC_PROCESS	GO_FATTY_ACID_METABOLIC_PROCESS	350	0.824447	1.72744	0	0.0142526	0.639	1514	tags=8%, list=5%, signal=9%
GO_MONOCARBOXYLIC_ACID_TRANSPORT	GO_MONOCARBOXYLIC_ACID_TRANSPORT	154	0.846062	1.72381	0	0.0162384	0.685	1658	tags=14%, list=5%, signal=15%
GO_VITAMIN_TRANSMEMBRANE_TRANSPORTER_ACTIVITY	GO_VITAMIN_TRANSMEMBRANE_TRANSPORTER_ACTIVITY	28	0.948483	1.72305	0	0.0164833	0.694	408	tags=11%, list=1%, signal=11%
GO_REGULATION_OF_MUSCLE_CONTRACTION	GO_REGULATION_OF_MUSCLE_CONTRACTION	149	0.834396	1.72247	0	0.016693	0.704	2680	tags=29%, list=8%, signal=31%
GO_SERINE_TYPE_ENDOPEPTIDASE_INHIBITOR_ACTIVITY	GO_SERINE_TYPE_ENDOPEPTIDASE_INHIBITOR_ACTIVITY	79	0.873267	1.72193	0.00383142	0.0168554	0.708	2117	tags=24%, list=6%, signal=26%
GO_TRIGLYCERIDE_CATABOLIC_PROCESS	GO_TRIGLYCERIDE_CATABOLIC_PROCESS	30	0.955888	1.72176	0	0.0167796	0.711	75	tags=13%, list=0%, signal=13%
GO_GLYCOSAMINOGLYCAN_BINDING	GO_GLYCOSAMINOGLYCAN_BINDING	210	0.830506	1.72093	0	0.0171955	0.722	2142	tags=30%, list=6%, signal=31%
GO_VASCULAR_PROCESS_IN_CIRCULATORY_SYSTEM	GO_VASCULAR_PROCESS_IN_CIRCULATORY_SYSTEM	162	0.831539	1.71964	0	0.0179903	0.74	2156	tags=26%, list=6%, signal=28%
GO_MUSCLE_HYPERTROPHY	GO_MUSCLE_HYPERTROPHY	79	0.882786	1.71923	0	0.0180624	0.743	2188	tags=28%, list=7%, signal=30%
GO_SULFUR_COMPOUND_BINDING	GO_SULFUR_COMPOUND_BINDING	229	0.836145	1.71915	0	0.0179105	0.744	2315	tags=28%, list=7%, signal=30%
GO_INTERLEUKIN_8_SECRETION	GO_INTERLEUKIN_8_SECRETION	27	0.941907	1.7191	0	0.0177237	0.744	2	tags=4%, list=0%, signal=4%
GO_HEART_PROCESS	GO_HEART_PROCESS	253	0.819501	1.71791	0	0.0184374	0.763	3536	tags=33%, list=11%, signal=37%
GO_ORGANIC_HYDROXY_COMPOUND_TRANSMEMBRANE_TRANSPORTER_ACTIVITY	GO_ORGANIC_HYDROXY_COMPOUND_TRANSMEMBRANE_TRANSPORTER_ACTIVITY	45	0.908528	1.71747	0.0027894	0.0185023	0.769	472	tags=13%, list=1%, signal=14%
GO_FOAM_CELL_DIFFERENTIATION	GO_FOAM_CELL_DIFFERENTIATION	33	0.942264	1.71747	0	0.0182896	0.769	211	tags=15%, list=1%, signal=15%
GO_CARDIAC_CHAMBER_DEVELOPMENT	GO_CARDIAC_CHAMBER_DEVELOPMENT	159	0.828892	1.71676	0	0.0186376	0.779	2701	tags=31%, list=8%, signal=34%
GO_MUSCLE_CELL_DEVELOPMENT	GO_MUSCLE_CELL_DEVELOPMENT	148	0.851074	1.71605	0	0.0189163	0.786	2583	tags=30%, list=8%, signal=33%
GO_BILE_ACID_AND_BILE_SALT_TRANSPORT	GO_BILE_ACID_AND_BILE_SALT_TRANSPORT	29	0.955943	1.71535	0	0.019129	0.789	296	tags=17%, list=1%, signal=17%
GO_LIPID_CATABOLIC_PROCESS	GO_LIPID_CATABOLIC_PROCESS	301	0.806086	1.71534	0	0.018931	0.789	1810	tags=10%, list=5%, signal=11%
GO_FATTY_ACID_BINDING	GO_FATTY_ACID_BINDING	34	0.930489	1.71445	0	0.0195166	0.798	257	tags=12%, list=1%, signal=12%
GO_STRIATED_MUSCLE_CONTRACTION	GO_STRIATED_MUSCLE_CONTRACTION	152	0.837316	1.71238	0.00114416	0.0212234	0.831	2514	tags=25%, list=7%, signal=27%
GO_NEGATIVE_REGULATION_OF_HYDROLASE_ACTIVITY	GO_NEGATIVE_REGULATION_OF_HYDROLASE_ACTIVITY	402	0.809843	1.71235	0	0.0210206	0.832	2476	tags=17%, list=7%, signal=18%
GO_ACTIN_MEDIATED_CELL_CONTRACTION	GO_ACTIN_MEDIATED_CELL_CONTRACTION	99	0.851804	1.71173	0.00123153	0.0212922	0.837	2514	tags=30%, list=7%, signal=33%
GO_UDP_GLYCOSYLTRANSFERASE_ACTIVITY	GO_UDP_GLYCOSYLTRANSFERASE_ACTIVITY	139	0.839995	1.71151	0	0.0212971	0.841	1518	tags=10%, list=5%, signal=11%
GO_PORE_COMPLEX	GO_PORE_COMPLEX	22	0.966863	1.71083	0.00159744	0.0216714	0.849	300	tags=23%, list=1%, signal=23%
GO_FATTY_ACID_BIOSYNTHETIC_PROCESS	GO_FATTY_ACID_BIOSYNTHETIC_PROCESS	141	0.83116	1.71083	0	0.0214503	0.849	916	tags=9%, list=3%, signal=9%
GO_POSITIVE_REGULATION_OF_TRANSMEMBRANE_RECEPTOR_PROTEIN_SERINE_THREONINE_KINASE_SIGNALING_PATHWAY	GO_POSITIVE_REGULATION_OF_TRANSMEMBRANE_RECEPTOR_PROTEIN_SERINE_THREONINE_KINASE_SIGNALING_PATHWAY	101	0.858039	1.71056	0.002457	0.0214752	0.852	2737	tags=32%, list=8%, signal=34%
GO_ACTOMYOSIN	GO_ACTOMYOSIN	66	0.875245	1.71019	0	0.0215215	0.855	2507	tags=36%, list=7%, signal=39%
GO_C_ACYLTRANSFERASE_ACTIVITY	GO_C_ACYLTRANSFERASE_ACTIVITY	20	0.97226	1.70921	0	0.0220412	0.862	34	tags=10%, list=0%, signal=10%
GO_ALCOHOL_METABOLIC_PROCESS	GO_ALCOHOL_METABOLIC_PROCESS	352	0.808546	1.70911	0	0.0219	0.863	1760	tags=13%, list=5%, signal=14%
GO_PROTEIN_LIPID_COMPLEX_ASSEMBLY	GO_PROTEIN_LIPID_COMPLEX_ASSEMBLY	31	0.95534	1.709	0	0.0217086	0.863	100	tags=10%, list=0%, signal=10%
GO_HUMORAL_IMMUNE_RESPONSE_MEDIATED_BY_CIRCULATING_IMMUNOGLOBULIN	GO_HUMORAL_IMMUNE_RESPONSE_MEDIATED_BY_CIRCULATING_IMMUNOGLOBULIN	130	0.84899	1.70845	0	0.0220535	0.869	585	tags=8%, list=2%, signal=8%
GO_ORGANIC_HYDROXY_COMPOUND_TRANSPORT	GO_ORGANIC_HYDROXY_COMPOUND_TRANSPORT	219	0.829067	1.70843	0	0.0218747	0.87	2678	tags=21%, list=8%, signal=23%
GO_ORGANIC_ACID_BIOSYNTHETIC_PROCESS	GO_ORGANIC_ACID_BIOSYNTHETIC_PROCESS	325	0.814144	1.70831	0	0.0217506	0.87	1771	tags=11%, list=5%, signal=11%
GO_PROTEIN_LIPID_COMPLEX_BINDING	GO_PROTEIN_LIPID_COMPLEX_BINDING	28	0.933674	1.70802	0	0.021842	0.876	1146	tags=29%, list=3%, signal=30%
GO_ARTERY_MORPHOGENESIS	GO_ARTERY_MORPHOGENESIS	61	0.891324	1.70786	0	0.0217301	0.878	2709	tags=43%, list=8%, signal=46%
GO_MONOCARBOXYLIC_ACID_BIOSYNTHETIC_PROCESS	GO_MONOCARBOXYLIC_ACID_BIOSYNTHETIC_PROCESS	212	0.833525	1.70683	0	0.0225286	0.89	1110	tags=10%, list=3%, signal=11%
GO_REGULATION_OF_RESPONSE_TO_WOUNDING	GO_REGULATION_OF_RESPONSE_TO_WOUNDING	163	0.825023	1.70646	0	0.0226106	0.892	2036	tags=20%, list=6%, signal=21%
GO_REGULATION_OF_COAGULATION	GO_REGULATION_OF_COAGULATION	83	0.85781	1.70618	0	0.0226717	0.897	2787	tags=30%, list=8%, signal=33%
GO_NEGATIVE_REGULATION_OF_BLOOD_VESSEL_DIAMETER	GO_NEGATIVE_REGULATION_OF_BLOOD_VESSEL_DIAMETER	80	0.854701	1.70612	0	0.0225665	0.897	841	tags=19%, list=3%, signal=19%
GO_STEROL_TRANSPORT	GO_STEROL_TRANSPORT	81	0.863396	1.7045	0.002442	0.0237434	0.909	1158	tags=10%, list=3%, signal=10%
GO_LIPOPROTEIN_PARTICLE_RECEPTOR_BINDING	GO_LIPOPROTEIN_PARTICLE_RECEPTOR_BINDING	25	0.941581	1.70417	0	0.0238306	0.912	799	tags=20%, list=2%, signal=20%
GO_NEGATIVE_REGULATION_OF_STRIATED_MUSCLE_CELL_APOPTOTIC_PROCESS	GO_NEGATIVE_REGULATION_OF_STRIATED_MUSCLE_CELL_APOPTOTIC_PROCESS	24	0.952253	1.70384	0.00154083	0.0239168	0.914	634	tags=29%, list=2%, signal=30%
GO_ACTIN_FILAMENT_BUNDLE	GO_ACTIN_FILAMENT_BUNDLE	59	0.885757	1.70361	0.00136612	0.0239074	0.916	2507	tags=39%, list=7%, signal=42%
GO_ACTIN_FILAMENT_BASED_MOVEMENT	GO_ACTIN_FILAMENT_BASED_MOVEMENT	121	0.848815	1.70341	0	0.0238608	0.921	2514	tags=28%, list=7%, signal=30%
GO_CELL_SUBSTRATE_JUNCTION	GO_CELL_SUBSTRATE_JUNCTION	402	0.812688	1.70334	0	0.0237597	0.923	3168	tags=28%, list=9%, signal=31%
GO_HIGH_DENSITY_LIPOPROTEIN_PARTICLE	GO_HIGH_DENSITY_LIPOPROTEIN_PARTICLE	26	0.954402	1.70314	0	0.0237247	0.924	555	tags=23%, list=2%, signal=23%
GO_RIBOSOMAL_LARGE_SUBUNIT_ASSEMBLY	GO_RIBOSOMAL_LARGE_SUBUNIT_ASSEMBLY	27	0.926809	1.70261	0.0030581	0.0240337	0.928	72	tags=4%, list=0%, signal=4%
GO_CIRCULATORY_SYSTEM_PROCESS	GO_CIRCULATORY_SYSTEM_PROCESS	491	0.811728	1.70193	0	0.0244012	0.93	3631	tags=34%, list=11%, signal=37%
GO_REGULATION_OF_TUBE_SIZE	GO_REGULATION_OF_TUBE_SIZE	133	0.830987	1.7017	0	0.0244065	0.933	2156	tags=24%, list=6%, signal=26%
GO_TISSUE_REGENERATION	GO_TISSUE_REGENERATION	63	0.886346	1.69994	0	0.0256667	0.943	1086	tags=19%, list=3%, signal=20%
GO_STEROID_BIOSYNTHETIC_PROCESS	GO_STEROID_BIOSYNTHETIC_PROCESS	180	0.825595	1.69964	0	0.0256963	0.946	1188	tags=12%, list=4%, signal=13%
GO_BILE_ACID_METABOLIC_PROCESS	GO_BILE_ACID_METABOLIC_PROCESS	45	0.902082	1.6995	0.00274725	0.0256565	0.949	1110	tags=18%, list=3%, signal=18%
GO_STRIATED_MUSCLE_CELL_APOPTOTIC_PROCESS	GO_STRIATED_MUSCLE_CELL_APOPTOTIC_PROCESS	37	0.928985	1.69882	0.00145985	0.0262203	0.955	634	tags=19%, list=2%, signal=19%
GO_PLATELET_ALPHA_GRANULE_LUMEN	GO_PLATELET_ALPHA_GRANULE_LUMEN	66	0.87412	1.69841	0.00255754	0.0264945	0.957	1825	tags=38%, list=5%, signal=40%
GO_ENDOSOME_LUMEN	GO_ENDOSOME_LUMEN	33	0.931672	1.69796	0	0.0267715	0.96	1447	tags=18%, list=4%, signal=19%
GO_OXIDOREDUCTASE_ACTIVITY_ACTING_ON_CH_OH_GROUP_OF_DONORS	GO_OXIDOREDUCTASE_ACTIVITY_ACTING_ON_CH_OH_GROUP_OF_DONORS	125	0.840213	1.69756	0	0.0269524	0.962	1494	tags=10%, list=4%, signal=11%
GO_CELL_SUBSTRATE_JUNCTION_ORGANIZATION	GO_CELL_SUBSTRATE_JUNCTION_ORGANIZATION	98	0.849826	1.69697	0.00125	0.0272808	0.966	2371	tags=26%, list=7%, signal=27%
GO_NEGATIVE_REGULATION_OF_WOUND_HEALING	GO_NEGATIVE_REGULATION_OF_WOUND_HEALING	72	0.867442	1.69662	0.00127065	0.0274371	0.969	707	tags=17%, list=2%, signal=17%
GO_RESPONSE_TO_BMP	GO_RESPONSE_TO_BMP	157	0.836988	1.69634	0	0.0274186	0.969	2808	tags=34%, list=8%, signal=37%
GO_NEGATIVE_REGULATION_OF_RESPONSE_TO_WOUNDING	GO_NEGATIVE_REGULATION_OF_RESPONSE_TO_WOUNDING	86	0.858912	1.6959	0.00125628	0.0276538	0.97	707	tags=15%, list=2%, signal=15%
GO_REGULATION_OF_MUSCLE_SYSTEM_PROCESS	GO_REGULATION_OF_MUSCLE_SYSTEM_PROCESS	217	0.815933	1.69587	0	0.0274716	0.97	2703	tags=27%, list=8%, signal=29%
GO_CARDIAC_CELL_DEVELOPMENT	GO_CARDIAC_CELL_DEVELOPMENT	71	0.872936	1.69502	0.00262467	0.0281213	0.975	2490	tags=41%, list=7%, signal=44%
GO_ACTOMYOSIN_STRUCTURE_ORGANIZATION	GO_ACTOMYOSIN_STRUCTURE_ORGANIZATION	172	0.818724	1.69479	0	0.0280506	0.975	2583	tags=26%, list=8%, signal=28%
GO_ACETYL_COA_METABOLIC_PROCESS	GO_ACETYL_COA_METABOLIC_PROCESS	37	0.921405	1.69475	0.00429185	0.0278775	0.975	328	tags=8%, list=1%, signal=8%
GO_PLATELET_ALPHA_GRANULE	GO_PLATELET_ALPHA_GRANULE	90	0.854909	1.69429	0	0.0282586	0.976	1893	tags=33%, list=6%, signal=35%
GO_SULFUR_COMPOUND_METABOLIC_PROCESS	GO_SULFUR_COMPOUND_METABOLIC_PROCESS	352	0.806938	1.69417	0	0.0282043	0.976	2623	tags=14%, list=8%, signal=15%
GO_COAGULATION	GO_COAGULATION	306	0.808465	1.69399	0	0.0281659	0.976	2819	tags=22%, list=8%, signal=24%
GO_MESONEPHROS_DEVELOPMENT	GO_MESONEPHROS_DEVELOPMENT	99	0.841588	1.69282	0	0.0290534	0.979	2752	tags=37%, list=8%, signal=41%
GO_GLUCURONOSYLTRANSFERASE_ACTIVITY	GO_GLUCURONOSYLTRANSFERASE_ACTIVITY	30	0.942437	1.69129	0	0.0302056	0.985	142	tags=17%, list=0%, signal=17%
GO_SARCOLEMMA	GO_SARCOLEMMA	126	0.833862	1.69115	0	0.0300859	0.985	3980	tags=44%, list=12%, signal=49%
GO_CYSTEINE_TYPE_ENDOPEPTIDASE_INHIBITOR_ACTIVITY	GO_CYSTEINE_TYPE_ENDOPEPTIDASE_INHIBITOR_ACTIVITY	46	0.886367	1.69068	0.0082531	0.030292	0.986	1155	tags=13%, list=3%, signal=13%
GO_CARDIAC_MUSCLE_CONTRACTION	GO_CARDIAC_MUSCLE_CONTRACTION	120	0.837789	1.68947	0	0.0313124	0.991	2035	tags=23%, list=6%, signal=25%
GO_MYOFIBRIL_ASSEMBLY	GO_MYOFIBRIL_ASSEMBLY	53	0.877839	1.68889	0	0.0318044	0.991	2241	tags=36%, list=7%, signal=38%
GO_REGULATION_OF_BMP_SIGNALING_PATHWAY	GO_REGULATION_OF_BMP_SIGNALING_PATHWAY	82	0.859564	1.68848	0	0.0320173	0.991	2712	tags=40%, list=8%, signal=44%
GO_REGULATION_OF_CELLULAR_RESPONSE_TO_INSULIN_STIMULUS	GO_REGULATION_OF_CELLULAR_RESPONSE_TO_INSULIN_STIMULUS	66	0.866811	1.6882	0.00135318	0.0321533	0.991	2010	tags=14%, list=6%, signal=14%
GO_LIGASE_ACTIVITY_FORMING_CARBON_NITROGEN_BONDS	GO_LIGASE_ACTIVITY_FORMING_CARBON_NITROGEN_BONDS	42	0.895471	1.68777	0.00578871	0.0323824	0.993	328	tags=7%, list=1%, signal=7%
GO_TRANSFERASE_ACTIVITY_TRANSFERRING_ACYL_GROUPS	GO_TRANSFERASE_ACTIVITY_TRANSFERRING_ACYL_GROUPS	243	0.821078	1.68736	0	0.0326449	0.994	916	tags=3%, list=3%, signal=3%
GO_REGULATION_OF_CELLULAR_RESPONSE_TO_GROWTH_FACTOR_STIMULUS	GO_REGULATION_OF_CELLULAR_RESPONSE_TO_GROWTH_FACTOR_STIMULUS	251	0.820335	1.68713	0	0.0326877	0.994	2770	tags=33%, list=8%, signal=36%
GO_ACYLGLYCEROL_HOMEOSTASIS	GO_ACYLGLYCEROL_HOMEOSTASIS	32	0.920941	1.68685	0.00453858	0.0327658	0.994	1485	tags=28%, list=4%, signal=29%
GO_UROGENITAL_SYSTEM_DEVELOPMENT	GO_UROGENITAL_SYSTEM_DEVELOPMENT	321	0.805379	1.68677	0	0.0326227	0.994	2787	tags=29%, list=8%, signal=31%
GO_FOCAL_ADHESION_ASSEMBLY	GO_FOCAL_ADHESION_ASSEMBLY	82	0.851937	1.68599	0.00125	0.0332856	0.995	778	tags=16%, list=2%, signal=16%
GO_FATTY_ACYL_COA_METABOLIC_PROCESS	GO_FATTY_ACYL_COA_METABOLIC_PROCESS	38	0.873282	1.68555	0.010219	0.0336251	0.997	1120	tags=8%, list=3%, signal=8%
GO_CARDIAC_VENTRICLE_DEVELOPMENT	GO_CARDIAC_VENTRICLE_DEVELOPMENT	118	0.834564	1.68535	0	0.0336606	0.997	2701	tags=31%, list=8%, signal=34%
GO_CARDIOCYTE_DIFFERENTIATION	GO_CARDIOCYTE_DIFFERENTIATION	131	0.842173	1.68517	0	0.0335846	0.997	3218	tags=39%, list=10%, signal=43%
GO_COMPLEMENT_BINDING	GO_COMPLEMENT_BINDING	21	0.958186	1.68482	0.0016	0.0337236	0.997	29	tags=19%, list=0%, signal=19%
GO_CARDIAC_MUSCLE_TISSUE_DEVELOPMENT	GO_CARDIAC_MUSCLE_TISSUE_DEVELOPMENT	189	0.819167	1.68419	0	0.0341805	0.997	2711	tags=35%, list=8%, signal=38%
GO_REGULATION_OF_LIPID_LOCALIZATION	GO_REGULATION_OF_LIPID_LOCALIZATION	127	0.839814	1.68385	0	0.0343131	0.997	1586	tags=18%, list=5%, signal=19%
GO_PROTEIN_CONTAINING_COMPLEX_REMODELING	GO_PROTEIN_CONTAINING_COMPLEX_REMODELING	28	0.948049	1.68383	0	0.0341337	0.997	257	tags=21%, list=1%, signal=22%
GO_REGULATION_OF_CARDIAC_MUSCLE_CONTRACTION	GO_REGULATION_OF_CARDIAC_MUSCLE_CONTRACTION	73	0.853717	1.68327	0.00128205	0.0346607	0.997	2459	tags=23%, list=7%, signal=25%
GO_PROTEIN_PROCESSING	GO_PROTEIN_PROCESSING	198	0.814885	1.6827	0	0.0351554	0.997	2024	tags=18%, list=6%, signal=19%
GO_MUSCLE_CELL_APOPTOTIC_PROCESS	GO_MUSCLE_CELL_APOPTOTIC_PROCESS	65	0.878753	1.68253	0	0.0351066	0.997	1249	tags=17%, list=4%, signal=18%
GO_NEGATIVE_REGULATION_OF_CALCIUM_ION_TRANSPORT	GO_NEGATIVE_REGULATION_OF_CALCIUM_ION_TRANSPORT	54	0.871182	1.682	0.00277393	0.0355128	0.997	1496	tags=19%, list=4%, signal=19%
GO_COFACTOR_METABOLIC_PROCESS	GO_COFACTOR_METABOLIC_PROCESS	420	0.795056	1.68153	0	0.0358887	0.997	2604	tags=12%, list=8%, signal=13%
GO_MUSCLE_CELL_DIFFERENTIATION	GO_MUSCLE_CELL_DIFFERENTIATION	311	0.797291	1.68125	0	0.0359603	0.997	2583	tags=26%, list=8%, signal=28%
GO_LIPID_TRANSFER_ACTIVITY	GO_LIPID_TRANSFER_ACTIVITY	39	0.906013	1.68092	0.00453172	0.0361282	0.998	0	tags=3%, list=0%, signal=3%
GO_RENAL_SYSTEM_DEVELOPMENT	GO_RENAL_SYSTEM_DEVELOPMENT	285	0.811743	1.68063	0	0.036217	0.998	2787	tags=32%, list=8%, signal=34%
GO_REGULATION_OF_MUSCLE_HYPERTROPHY	GO_REGULATION_OF_MUSCLE_HYPERTROPHY	57	0.878549	1.6805	0.00134228	0.0361447	0.998	2398	tags=26%, list=7%, signal=28%
GO_URONIC_ACID_METABOLIC_PROCESS	GO_URONIC_ACID_METABOLIC_PROCESS	22	0.962938	1.67975	0	0.0367274	0.999	142	tags=18%, list=0%, signal=18%
GO_VITAMIN_BINDING	GO_VITAMIN_BINDING	125	0.845224	1.67929	0.00114548	0.0370571	0.999	641	tags=8%, list=2%, signal=8%
GO_CALCIUM_DEPENDENT_PROTEIN_BINDING	GO_CALCIUM_DEPENDENT_PROTEIN_BINDING	57	0.871979	1.6792	0.00265604	0.0369375	0.999	2355	tags=26%, list=7%, signal=28%
GO_CARDIAC_MUSCLE_CELL_DIFFERENTIATION	GO_CARDIAC_MUSCLE_CELL_DIFFERENTIATION	101	0.850247	1.67864	0.00124378	0.037431	0.999	2490	tags=35%, list=7%, signal=37%
GO_REGULATION_OF_RECEPTOR_MEDIATED_ENDOCYTOSIS	GO_REGULATION_OF_RECEPTOR_MEDIATED_ENDOCYTOSIS	98	0.841775	1.6785	0.00238663	0.0373538	0.999	2406	tags=19%, list=7%, signal=21%
GO_MUSCLE_FIBER_DEVELOPMENT	GO_MUSCLE_FIBER_DEVELOPMENT	47	0.895771	1.6777	0.00138889	0.0381238	0.999	984	tags=19%, list=3%, signal=20%
GO_XENOBIOTIC_METABOLIC_PROCESS	GO_XENOBIOTIC_METABOLIC_PROCESS	120	0.823404	1.67732	0.00116414	0.0384061	0.999	2563	tags=20%, list=8%, signal=22%
GO_ISOPRENOID_BIOSYNTHETIC_PROCESS	GO_ISOPRENOID_BIOSYNTHETIC_PROCESS	27	0.923214	1.67727	0.00621118	0.0382637	0.999	712	tags=11%, list=2%, signal=11%
GO_PLATELET_DEGRANULATION	GO_PLATELET_DEGRANULATION	125	0.82773	1.6771	0	0.038305	0.999	2605	tags=35%, list=8%, signal=38%
GO_LIGASE_ACTIVITY_FORMING_CARBON_SULFUR_BONDS	GO_LIGASE_ACTIVITY_FORMING_CARBON_SULFUR_BONDS	40	0.905315	1.67674	0.00443131	0.0385458	0.999	34	tags=5%, list=0%, signal=5%
GO_POSITIVE_REGULATION_OF_LIPID_LOCALIZATION	GO_POSITIVE_REGULATION_OF_LIPID_LOCALIZATION	76	0.855414	1.6766	0	0.038465	0.999	1577	tags=17%, list=5%, signal=18%
GO_POSITIVE_REGULATION_OF_LIPID_STORAGE	GO_POSITIVE_REGULATION_OF_LIPID_STORAGE	21	0.939947	1.67638	0.00476191	0.0385161	0.999	328	tags=19%, list=1%, signal=19%
GO_ZYMOGEN_ACTIVATION	GO_ZYMOGEN_ACTIVATION	52	0.8864	1.67595	0.00136426	0.0387572	0.999	2024	tags=21%, list=6%, signal=22%
GO_ENERGY_RESERVE_METABOLIC_PROCESS	GO_ENERGY_RESERVE_METABOLIC_PROCESS	77	0.841463	1.67465	0.00521512	0.0401	1	2450	tags=25%, list=7%, signal=27%
GO_AZUROPHIL_GRANULE_LUMEN	GO_AZUROPHIL_GRANULE_LUMEN	87	0.83454	1.67459	0.00750939	0.0399595	1	2748	tags=16%, list=8%, signal=17%
GO_ACUTE_INFLAMMATORY_RESPONSE	GO_ACUTE_INFLAMMATORY_RESPONSE	103	0.835069	1.67447	0	0.0398848	1	1960	tags=21%, list=6%, signal=23%
GO_CELLULAR_KETONE_METABOLIC_PROCESS	GO_CELLULAR_KETONE_METABOLIC_PROCESS	224	0.815491	1.67424	0	0.0398926	1	1494	tags=11%, list=4%, signal=11%
GO_BILE_ACID_TRANSMEMBRANE_TRANSPORTER_ACTIVITY	GO_BILE_ACID_TRANSMEMBRANE_TRANSPORTER_ACTIVITY	19	0.960348	1.67336	0	0.0408082	1	296	tags=21%, list=1%, signal=21%
GO_NEPHRON_DEVELOPMENT	GO_NEPHRON_DEVELOPMENT	137	0.814362	1.67331	0.00115875	0.0406498	1	2787	tags=35%, list=8%, signal=38%
GO_REGULATION_OF_STRIATED_MUSCLE_CONTRACTION	GO_REGULATION_OF_STRIATED_MUSCLE_CONTRACTION	83	0.85729	1.67323	0.00511509	0.0405618	1	2459	tags=27%, list=7%, signal=29%
GO_REGULATION_OF_CALCIUM_ION_TRANSMEMBRANE_TRANSPORTER_ACTIVITY	GO_REGULATION_OF_CALCIUM_ION_TRANSMEMBRANE_TRANSPORTER_ACTIVITY	80	0.820893	1.67271	0.0078125	0.0410957	1	1920	tags=21%, list=6%, signal=22%
GO_CELLULAR_RESPONSE_TO_XENOBIOTIC_STIMULUS	GO_CELLULAR_RESPONSE_TO_XENOBIOTIC_STIMULUS	176	0.814666	1.67268	0	0.0409099	1	2563	tags=19%, list=8%, signal=20%
GO_REGULATION_OF_BLOOD_CIRCULATION	GO_REGULATION_OF_BLOOD_CIRCULATION	260	0.803871	1.67205	0	0.0415146	1	3784	tags=35%, list=11%, signal=39%
GO_STRIATED_MUSCLE_CELL_DIFFERENTIATION	GO_STRIATED_MUSCLE_CELL_DIFFERENTIATION	237	0.803874	1.67148	0	0.0420903	1	2241	tags=25%, list=7%, signal=27%
GO_CHANNEL_INHIBITOR_ACTIVITY	GO_CHANNEL_INHIBITOR_ACTIVITY	36	0.910665	1.67131	0.00146199	0.0421254	1	799	tags=11%, list=2%, signal=11%
GO_HORMONE_ACTIVITY	GO_HORMONE_ACTIVITY	88	0.846513	1.67081	0.00255754	0.0425701	1	1086	tags=14%, list=3%, signal=14%
GO_RESPONSE_TO_ELECTRICAL_STIMULUS	GO_RESPONSE_TO_ELECTRICAL_STIMULUS	40	0.881945	1.67052	0.00872093	0.0427397	1	662	tags=13%, list=2%, signal=13%
GO_NEGATIVE_REGULATION_OF_ION_TRANSPORT	GO_NEGATIVE_REGULATION_OF_ION_TRANSPORT	132	0.830762	1.67051	0	0.0425294	1	2277	tags=23%, list=7%, signal=25%
GO_REGULATION_OF_PEPTIDASE_ACTIVITY	GO_REGULATION_OF_PEPTIDASE_ACTIVITY	394	0.795117	1.66994	0	0.0430592	1	2515	tags=16%, list=7%, signal=17%
GO_ALPHA_AMINO_ACID_METABOLIC_PROCESS	GO_ALPHA_AMINO_ACID_METABOLIC_PROCESS	184	0.812508	1.66914	0	0.0438766	1	2730	tags=15%, list=8%, signal=16%
GO_SPERM_MOTILITY	GO_SPERM_MOTILITY	68	0.851305	1.66904	0.00519481	0.0437719	1	0	tags=1%, list=0%, signal=1%
GO_SERINE_FAMILY_AMINO_ACID_METABOLIC_PROCESS	GO_SERINE_FAMILY_AMINO_ACID_METABOLIC_PROCESS	36	0.911002	1.66761	0.00735294	0.0454665	1	828	tags=11%, list=2%, signal=11%
GO_CARDIAC_MUSCLE_CELL_CONTRACTION	GO_CARDIAC_MUSCLE_CELL_CONTRACTION	67	0.86005	1.66748	0.00404858	0.0454248	1	1920	tags=24%, list=6%, signal=25%
GO_REGULATION_OF_LIPID_METABOLIC_PROCESS	GO_REGULATION_OF_LIPID_METABOLIC_PROCESS	372	0.797631	1.66712	0	0.0457188	1	1658	tags=11%, list=5%, signal=12%
GO_MUSCLE_TISSUE_DEVELOPMENT	GO_MUSCLE_TISSUE_DEVELOPMENT	350	0.800798	1.66701	0	0.04565	1	2711	tags=29%, list=8%, signal=31%
GO_REGULATION_OF_BODY_FLUID_LEVELS	GO_REGULATION_OF_BODY_FLUID_LEVELS	458	0.787589	1.66686	0	0.0456443	1	2819	tags=19%, list=8%, signal=21%
GO_CELLULAR_HORMONE_METABOLIC_PROCESS	GO_CELLULAR_HORMONE_METABOLIC_PROCESS	121	0.818438	1.66665	0	0.0456756	1	1188	tags=14%, list=4%, signal=15%
GO_CELL_SUBSTRATE_ADHESION	GO_CELL_SUBSTRATE_ADHESION	331	0.791979	1.66629	0	0.0460261	1	3379	tags=34%, list=10%, signal=38%
GO_RECEPTOR_MEDIATED_ENDOCYTOSIS	GO_RECEPTOR_MEDIATED_ENDOCYTOSIS	301	0.797592	1.66611	0	0.0460457	1	2406	tags=18%, list=7%, signal=19%
GO_NEGATIVE_REGULATION_OF_CELL_MOTILITY	GO_NEGATIVE_REGULATION_OF_CELL_MOTILITY	255	0.798136	1.66592	0	0.0460906	1	2709	tags=27%, list=8%, signal=29%
GO_CELLULAR_GLUCURONIDATION	GO_CELLULAR_GLUCURONIDATION	17	0.969788	1.66588	0.0016129	0.0459185	1	142	tags=24%, list=0%, signal=24%
GO_COLLAGEN_TRIMER	GO_COLLAGEN_TRIMER	81	0.846642	1.66527	0.00127065	0.0464658	1	2323	tags=41%, list=7%, signal=44%
GO_REGULATION_OF_LIPOPROTEIN_PARTICLE_CLEARANCE	GO_REGULATION_OF_LIPOPROTEIN_PARTICLE_CLEARANCE	19	0.955252	1.66496	0.00483092	0.0466762	1	799	tags=16%, list=2%, signal=16%
GO_REGULATION_OF_CARDIOCYTE_DIFFERENTIATION	GO_REGULATION_OF_CARDIOCYTE_DIFFERENTIATION	49	0.880205	1.66431	0	0.0473014	1	3218	tags=35%, list=10%, signal=38%
GO_METALLOEXOPEPTIDASE_ACTIVITY	GO_METALLOEXOPEPTIDASE_ACTIVITY	54	0.868885	1.66416	0.00271003	0.0472788	1	2276	tags=28%, list=7%, signal=30%
GO_BILE_ACID_BIOSYNTHETIC_PROCESS	GO_BILE_ACID_BIOSYNTHETIC_PROCESS	35	0.906938	1.66268	0.00149031	0.0489439	1	1110	tags=20%, list=3%, signal=21%
GO_CELLULAR_GLUCAN_METABOLIC_PROCESS	GO_CELLULAR_GLUCAN_METABOLIC_PROCESS	68	0.849254	1.6625	0.0039267	0.0489898	1	2450	tags=24%, list=7%, signal=25%
GO_PROTEIN_MATURATION	GO_PROTEIN_MATURATION	261	0.786178	1.66243	0	0.0488449	1	2024	tags=15%, list=6%, signal=16%
GO_SOMATIC_STEM_CELL_POPULATION_MAINTENANCE	GO_SOMATIC_STEM_CELL_POPULATION_MAINTENANCE	72	0.848231	1.66213	0.00385604	0.0489996	1	2211	tags=19%, list=7%, signal=21%
GO_ACUTE_PHASE_RESPONSE	GO_ACUTE_PHASE_RESPONSE	45	0.887458	1.66196	0.00832178	0.0490039	1	740	tags=22%, list=2%, signal=23%
GO_LIPOPROTEIN_CATABOLIC_PROCESS	GO_LIPOPROTEIN_CATABOLIC_PROCESS	15	0.989515	1.66122	0	0.0498011	1	0	tags=7%, list=0%, signal=7%
GO_POSITIVE_REGULATION_OF_CARDIOCYTE_DIFFERENTIATION	GO_POSITIVE_REGULATION_OF_CARDIOCYTE_DIFFERENTIATION	28	0.908139	1.66082	0.00907716	0.0500868	1	1618	tags=21%, list=5%, signal=22%
GO_COENZYME_BINDING	GO_COENZYME_BINDING	273	0.784309	1.66065	0	0.0501112	1	2603	tags=12%, list=8%, signal=13%
GO_SUPEROXIDE_ANION_GENERATION	GO_SUPEROXIDE_ANION_GENERATION	32	0.909369	1.66062	0.00145985	0.0499216	1	2	tags=3%, list=0%, signal=3%
GO_RESPONSE_TO_ESTRADIOL	GO_RESPONSE_TO_ESTRADIOL	129	0.825576	1.66052	0	0.0498495	1	2281	tags=16%, list=7%, signal=17%
GO_NEGATIVE_REGULATION_OF_TRANSPORTER_ACTIVITY	GO_NEGATIVE_REGULATION_OF_TRANSPORTER_ACTIVITY	72	0.844827	1.66042	0.00641026	0.0498019	1	1496	tags=21%, list=4%, signal=22%
GO_CARDIAC_CHAMBER_MORPHOGENESIS	GO_CARDIAC_CHAMBER_MORPHOGENESIS	119	0.80674	1.66001	0.00116279	0.0501669	1	2701	tags=34%, list=8%, signal=37%
GO_PITUITARY_GLAND_DEVELOPMENT	GO_PITUITARY_GLAND_DEVELOPMENT	38	0.891014	1.65986	0.00884956	0.050138	1	1095	tags=16%, list=3%, signal=16%
GO_SMAD_BINDING	GO_SMAD_BINDING	74	0.858665	1.65963	0.00268097	0.0502898	1	2709	tags=22%, list=8%, signal=23%
GO_CELLULAR_GLUCOSE_HOMEOSTASIS	GO_CELLULAR_GLUCOSE_HOMEOSTASIS	133	0.814105	1.65929	0.00235018	0.0505346	1	2768	tags=20%, list=8%, signal=22%
GO_FATTY_ACID_TRANSPORT	GO_FATTY_ACID_TRANSPORT	86	0.831427	1.65892	0.00749064	0.0508241	1	1658	tags=19%, list=5%, signal=20%
GO_ACTIN_CYTOSKELETON	GO_ACTIN_CYTOSKELETON	469	0.787375	1.65879	0	0.0507973	1	2635	tags=21%, list=8%, signal=22%
GO_POSITIVE_REGULATION_OF_RESPONSE_TO_WOUNDING	GO_POSITIVE_REGULATION_OF_RESPONSE_TO_WOUNDING	65	0.861937	1.65856	0.00649351	0.0509255	1	1085	tags=18%, list=3%, signal=19%
GO_CELLULAR_RESPONSE_TO_FATTY_ACID	GO_CELLULAR_RESPONSE_TO_FATTY_ACID	52	0.876156	1.65804	0.00398936	0.0514002	1	1828	tags=23%, list=5%, signal=24%
GO_DEFENSE_RESPONSE_TO_GRAM_POSITIVE_BACTERIUM	GO_DEFENSE_RESPONSE_TO_GRAM_POSITIVE_BACTERIUM	68	0.841524	1.65803	0.00784314	0.0511907	1	545	tags=9%, list=2%, signal=9%
GO_EXOPEPTIDASE_ACTIVITY	GO_EXOPEPTIDASE_ACTIVITY	101	0.822795	1.65761	0.00359281	0.0516372	1	2859	tags=23%, list=9%, signal=25%
GO_NEGATIVE_REGULATION_OF_CELLULAR_RESPONSE_TO_GROWTH_FACTOR_STIMULUS	GO_NEGATIVE_REGULATION_OF_CELLULAR_RESPONSE_TO_GROWTH_FACTOR_STIMULUS	137	0.807754	1.65747	0	0.0516442	1	2565	tags=29%, list=8%, signal=31%
GO_NEGATIVE_REGULATION_OF_ION_TRANSMEMBRANE_TRANSPORT	GO_NEGATIVE_REGULATION_OF_ION_TRANSMEMBRANE_TRANSPORT	87	0.830452	1.65719	0.00252844	0.0517283	1	1496	tags=20%, list=4%, signal=20%
GO_POST_EMBRYONIC_DEVELOPMENT	GO_POST_EMBRYONIC_DEVELOPMENT	82	0.844813	1.65718	0.00257069	0.0515209	1	2235	tags=12%, list=7%, signal=13%
GO_REGULATION_OF_SYSTEMIC_ARTERIAL_BLOOD_PRESSURE	GO_REGULATION_OF_SYSTEMIC_ARTERIAL_BLOOD_PRESSURE	89	0.832494	1.65701	0.00125945	0.0515192	1	3950	tags=43%, list=12%, signal=48%
GO_LIPID_MODIFICATION	GO_LIPID_MODIFICATION	220	0.800014	1.65684	0	0.0514904	1	2515	tags=10%, list=7%, signal=11%
GO_REGULATION_OF_LIPASE_ACTIVITY	GO_REGULATION_OF_LIPASE_ACTIVITY	92	0.844434	1.65649	0.00243309	0.0517185	1	2351	tags=30%, list=7%, signal=33%
GO_RESPONSE_TO_FATTY_ACID	GO_RESPONSE_TO_FATTY_ACID	80	0.833146	1.6557	0.00125945	0.0527353	1	1828	tags=19%, list=5%, signal=20%
GO_FATTY_ACID_DERIVATIVE_BIOSYNTHETIC_PROCESS	GO_FATTY_ACID_DERIVATIVE_BIOSYNTHETIC_PROCESS	91	0.83349	1.65558	0.0037594	0.0526932	1	1296	tags=9%, list=4%, signal=9%
GO_EMBRYO_IMPLANTATION	GO_EMBRYO_IMPLANTATION	44	0.880388	1.65523	0.00864553	0.05302	1	1240	tags=18%, list=4%, signal=19%
GO_CELLULAR_COMPONENT_ASSEMBLY_INVOLVED_IN_MORPHOGENESIS	GO_CELLULAR_COMPONENT_ASSEMBLY_INVOLVED_IN_MORPHOGENESIS	90	0.84032	1.6551	0.00247219	0.0529856	1	1714	tags=23%, list=5%, signal=25%
GO_TRANSFERASE_ACTIVITY_TRANSFERRING_HEXOSYL_GROUPS	GO_TRANSFERASE_ACTIVITY_TRANSFERRING_HEXOSYL_GROUPS	201	0.793852	1.65488	0.00110132	0.0530971	1	1811	tags=8%, list=5%, signal=8%
GO_FILOPODIUM	GO_FILOPODIUM	99	0.821553	1.65483	0.00250941	0.0529576	1	1583	tags=16%, list=5%, signal=17%
GO_NEGATIVE_REGULATION_OF_AUTOPHAGY	GO_NEGATIVE_REGULATION_OF_AUTOPHAGY	75	0.837292	1.65466	0.00632111	0.0529286	1	1890	tags=13%, list=6%, signal=14%
GO_PLATELET_DERIVED_GROWTH_FACTOR_RECEPTOR_SIGNALING_PATHWAY	GO_PLATELET_DERIVED_GROWTH_FACTOR_RECEPTOR_SIGNALING_PATHWAY	54	0.863276	1.65465	0.00535475	0.0527343	1	1951	tags=22%, list=6%, signal=24%
GO_REGULATION_OF_TRANSCRIPTION_FROM_RNA_POLYMERASE_II_PROMOTER_IN_RESPONSE_TO_HYPOXIA	GO_REGULATION_OF_TRANSCRIPTION_FROM_RNA_POLYMERASE_II_PROMOTER_IN_RESPONSE_TO_HYPOXIA	74	0.838455	1.65412	0.00506329	0.0533565	1	1254	tags=5%, list=4%, signal=6%
GO_REGULATION_OF_LAMELLIPODIUM_ASSEMBLY	GO_REGULATION_OF_LAMELLIPODIUM_ASSEMBLY	28	0.931048	1.65404	0.00146199	0.0532658	1	13	tags=4%, list=0%, signal=4%
GO_REGULATION_OF_ACTIN_FILAMENT_BASED_PROCESS	GO_REGULATION_OF_ACTIN_FILAMENT_BASED_PROCESS	357	0.787051	1.65371	0	0.0534928	1	3389	tags=24%, list=10%, signal=26%
GO_NEGATIVE_REGULATION_OF_BLOOD_VESSEL_ENDOTHELIAL_CELL_MIGRATION	GO_NEGATIVE_REGULATION_OF_BLOOD_VESSEL_ENDOTHELIAL_CELL_MIGRATION	32	0.888166	1.65212	0.0151286	0.0554543	1	1586	tags=25%, list=5%, signal=26%
GO_IMMUNOGLOBULIN_BINDING	GO_IMMUNOGLOBULIN_BINDING	23	0.928291	1.652	0.0110935	0.0554627	1	853	tags=22%, list=3%, signal=22%
GO_A_BAND	GO_A_BAND	30	0.915998	1.65138	0.00447094	0.0561719	1	984	tags=23%, list=3%, signal=24%
GO_COFACTOR_TRANSPORT	GO_COFACTOR_TRANSPORT	43	0.886613	1.65001	0.0097493	0.0579277	1	641	tags=5%, list=2%, signal=5%
GO_ALCOHOL_CATABOLIC_PROCESS	GO_ALCOHOL_CATABOLIC_PROCESS	50	0.872755	1.64983	0.00698324	0.0579561	1	1879	tags=18%, list=6%, signal=19%
GO_ENDOCRINE_SYSTEM_DEVELOPMENT	GO_ENDOCRINE_SYSTEM_DEVELOPMENT	118	0.820988	1.64969	0.00120919	0.0579929	1	1263	tags=17%, list=4%, signal=18%
GO_HEME_METABOLIC_PROCESS	GO_HEME_METABOLIC_PROCESS	30	0.907327	1.64928	0.00437956	0.058381	1	135	tags=7%, list=0%, signal=7%
GO_ORGANIC_HYDROXY_COMPOUND_BIOSYNTHETIC_PROCESS	GO_ORGANIC_HYDROXY_COMPOUND_BIOSYNTHETIC_PROCESS	254	0.79323	1.64875	0	0.0589481	1	1760	tags=13%, list=5%, signal=14%
GO_NEGATIVE_REGULATION_OF_MUSCLE_HYPERTROPHY	GO_NEGATIVE_REGULATION_OF_MUSCLE_HYPERTROPHY	28	0.902735	1.64874	0.00755287	0.0587398	1	2398	tags=25%, list=7%, signal=27%
GO_INTERACTION_WITH_SYMBIONT	GO_INTERACTION_WITH_SYMBIONT	75	0.845587	1.6487	0.0026178	0.0585827	1	545	tags=11%, list=2%, signal=11%
GO_LACTATE_METABOLIC_PROCESS	GO_LACTATE_METABOLIC_PROCESS	16	0.97675	1.64835	0	0.0589741	1	32	tags=13%, list=0%, signal=13%
GO_MESENCHYME_MORPHOGENESIS	GO_MESENCHYME_MORPHOGENESIS	51	0.864714	1.64826	0.0094851	0.0588829	1	2709	tags=45%, list=8%, signal=49%
GO_NEGATIVE_REGULATION_OF_MYELOID_CELL_APOPTOTIC_PROCESS	GO_NEGATIVE_REGULATION_OF_MYELOID_CELL_APOPTOTIC_PROCESS	15	0.978444	1.64824	0	0.0587226	1	33	tags=7%, list=0%, signal=7%
GO_EXTRACELLULAR_MATRIX_STRUCTURAL_CONSTITUENT	GO_EXTRACELLULAR_MATRIX_STRUCTURAL_CONSTITUENT	153	0.81158	1.64805	0	0.058759	1	3294	tags=58%, list=10%, signal=64%
GO_TRIGLYCERIDE_RICH_PLASMA_LIPOPROTEIN_PARTICLE	GO_TRIGLYCERIDE_RICH_PLASMA_LIPOPROTEIN_PARTICLE	19	0.955368	1.64779	0.005	0.0588444	1	100	tags=16%, list=0%, signal=16%
GO_FATTY_ACID_BETA_OXIDATION	GO_FATTY_ACID_BETA_OXIDATION	68	0.847932	1.64612	0.00391134	0.0610215	1	3806	tags=22%, list=11%, signal=25%
GO_BASEMENT_MEMBRANE	GO_BASEMENT_MEMBRANE	93	0.83481	1.64603	0.00120919	0.0609321	1	3800	tags=54%, list=11%, signal=60%
GO_ENDODERM_DEVELOPMENT	GO_ENDODERM_DEVELOPMENT	75	0.84087	1.64576	0.00369458	0.0611325	1	3259	tags=37%, list=10%, signal=41%
GO_REGULATION_OF_SUPEROXIDE_ANION_GENERATION	GO_REGULATION_OF_SUPEROXIDE_ANION_GENERATION	22	0.94555	1.64542	0.0046875	0.0613274	1	2	tags=5%, list=0%, signal=5%
GO_POSITIVE_REGULATION_OF_CELL_SUBSTRATE_ADHESION	GO_POSITIVE_REGULATION_OF_CELL_SUBSTRATE_ADHESION	112	0.808315	1.64517	0.00478469	0.0614249	1	1622	tags=21%, list=5%, signal=22%
GO_SMOOTH_ENDOPLASMIC_RETICULUM	GO_SMOOTH_ENDOPLASMIC_RETICULUM	34	0.91746	1.64495	0.00747384	0.0615423	1	658	tags=6%, list=2%, signal=6%
GO_HETEROPHILIC_CELL_CELL_ADHESION_VIA_PLASMA_MEMBRANE_CELL_ADHESION_MOLECULES	GO_HETEROPHILIC_CELL_CELL_ADHESION_VIA_PLASMA_MEMBRANE_CELL_ADHESION_MOLECULES	40	0.868481	1.64457	0.0129683	0.0618684	1	1617	tags=30%, list=5%, signal=31%
GO_SMOOTH_MUSCLE_CELL_MIGRATION	GO_SMOOTH_MUSCLE_CELL_MIGRATION	65	0.845005	1.6444	0.00787402	0.0618769	1	2935	tags=35%, list=9%, signal=39%
GO_MESENCHYME_DEVELOPMENT	GO_MESENCHYME_DEVELOPMENT	251	0.782951	1.6441	0	0.0620888	1	3710	tags=33%, list=11%, signal=37%
GO_PROTEIN_ACTIVATION_CASCADE	GO_PROTEIN_ACTIVATION_CASCADE	27	0.911249	1.64388	0.011236	0.0622095	1	744	tags=33%, list=2%, signal=34%
GO_PURINE_CONTAINING_COMPOUND_METABOLIC_PROCESS	GO_PURINE_CONTAINING_COMPOUND_METABOLIC_PROCESS	414	0.778481	1.64363	0	0.0623567	1	2010	tags=10%, list=6%, signal=11%
GO_REGULATION_OF_CELL_SUBSTRATE_JUNCTION_ASSEMBLY	GO_REGULATION_OF_CELL_SUBSTRATE_JUNCTION_ASSEMBLY	61	0.846469	1.64338	0.00395778	0.062484	1	2970	tags=30%, list=9%, signal=32%
GO_CELL_MATRIX_ADHESION	GO_CELL_MATRIX_ADHESION	216	0.796002	1.64316	0	0.062591	1	2970	tags=30%, list=9%, signal=33%
GO_REGULATION_OF_HEART_RATE	GO_REGULATION_OF_HEART_RATE	87	0.834274	1.64312	0.00122399	0.0624543	1	3631	tags=43%, list=11%, signal=48%
GO_FATTY_ACID_LIGASE_ACTIVITY	GO_FATTY_ACID_LIGASE_ACTIVITY	22	0.937736	1.64301	0.00314465	0.0624333	1	34	tags=9%, list=0%, signal=9%
GO_MODIFICATION_OF_MORPHOLOGY_OR_PHYSIOLOGY_OF_OTHER_ORGANISM_INVOLVED_IN_SYMBIOTIC_INTERACTION	GO_MODIFICATION_OF_MORPHOLOGY_OR_PHYSIOLOGY_OF_OTHER_ORGANISM_INVOLVED_IN_SYMBIOTIC_INTERACTION	109	0.79593	1.64276	0.00352941	0.062654	1	1480	tags=11%, list=4%, signal=11%
GO_INTESTINAL_ABSORPTION	GO_INTESTINAL_ABSORPTION	35	0.905111	1.64266	0.00882353	0.0625868	1	211	tags=9%, list=1%, signal=9%
GO_LIVER_MORPHOGENESIS	GO_LIVER_MORPHOGENESIS	20	0.942225	1.64264	0.0048	0.0624021	1	419	tags=10%, list=1%, signal=10%
GO_ANDROGEN_METABOLIC_PROCESS	GO_ANDROGEN_METABOLIC_PROCESS	28	0.898701	1.64264	0.0106707	0.0621847	1	971	tags=21%, list=3%, signal=22%
GO_ACID_THIOL_LIGASE_ACTIVITY	GO_ACID_THIOL_LIGASE_ACTIVITY	30	0.911053	1.6426	0.00754148	0.0620406	1	34	tags=7%, list=0%, signal=7%
GO_VENTRICULAR_SEPTUM_DEVELOPMENT	GO_VENTRICULAR_SEPTUM_DEVELOPMENT	69	0.8432	1.642	0.00666667	0.062796	1	2235	tags=28%, list=7%, signal=29%
GO_POSITIVE_REGULATION_OF_ENDOCYTOSIS	GO_POSITIVE_REGULATION_OF_ENDOCYTOSIS	99	0.822268	1.64159	0.00240385	0.0632465	1	3308	tags=30%, list=10%, signal=34%
GO_POSITIVE_REGULATION_OF_RECEPTOR_MEDIATED_ENDOCYTOSIS	GO_POSITIVE_REGULATION_OF_RECEPTOR_MEDIATED_ENDOCYTOSIS	50	0.860869	1.64159	0.00957592	0.0630366	1	3023	tags=30%, list=9%, signal=33%
GO_KINASE_INHIBITOR_ACTIVITY	GO_KINASE_INHIBITOR_ACTIVITY	60	0.840093	1.64132	0.0115681	0.0633011	1	243	tags=3%, list=1%, signal=3%
GO_PHYSIOLOGICAL_CARDIAC_MUSCLE_HYPERTROPHY	GO_PHYSIOLOGICAL_CARDIAC_MUSCLE_HYPERTROPHY	27	0.90799	1.64126	0.00605144	0.0631707	1	2188	tags=37%, list=7%, signal=40%
GO_GLUTAMINE_FAMILY_AMINO_ACID_METABOLIC_PROCESS	GO_GLUTAMINE_FAMILY_AMINO_ACID_METABOLIC_PROCESS	68	0.833476	1.64122	0.0123796	0.0630261	1	2730	tags=19%, list=8%, signal=21%
GO_NEGATIVE_REGULATION_OF_SMOOTH_MUSCLE_CELL_PROLIFERATION	GO_NEGATIVE_REGULATION_OF_SMOOTH_MUSCLE_CELL_PROLIFERATION	45	0.85972	1.64085	0.0141643	0.063421	1	2718	tags=40%, list=8%, signal=43%
GO_LOW_DENSITY_LIPOPROTEIN_PARTICLE_RECEPTOR_BINDING	GO_LOW_DENSITY_LIPOPROTEIN_PARTICLE_RECEPTOR_BINDING	20	0.950284	1.64075	0.0016129	0.0633129	1	2	tags=10%, list=0%, signal=10%
GO_GLOMERULUS_DEVELOPMENT	GO_GLOMERULUS_DEVELOPMENT	59	0.856338	1.64062	0.0067659	0.0632425	1	2533	tags=42%, list=8%, signal=46%
GO_NEGATIVE_REGULATION_OF_EPITHELIAL_CELL_MIGRATION	GO_NEGATIVE_REGULATION_OF_EPITHELIAL_CELL_MIGRATION	63	0.843684	1.6404	0.00547196	0.0633661	1	2709	tags=27%, list=8%, signal=29%
GO_REGULATION_OF_BLOOD_PRESSURE	GO_REGULATION_OF_BLOOD_PRESSURE	165	0.79664	1.64015	0	0.0635106	1	3969	tags=38%, list=12%, signal=43%
GO_POSITIVE_REGULATION_OF_CELLULAR_RESPONSE_TO_TRANSFORMING_GROWTH_FACTOR_BETA_STIMULUS	GO_POSITIVE_REGULATION_OF_CELLULAR_RESPONSE_TO_TRANSFORMING_GROWTH_FACTOR_BETA_STIMULUS	28	0.899497	1.63973	0.0125	0.0639122	1	1115	tags=25%, list=3%, signal=26%
GO_ORGANIC_HYDROXY_COMPOUND_CATABOLIC_PROCESS	GO_ORGANIC_HYDROXY_COMPOUND_CATABOLIC_PROCESS	69	0.850717	1.63954	0.00258398	0.0639419	1	2834	tags=28%, list=8%, signal=30%
GO_TETRAPYRROLE_BINDING	GO_TETRAPYRROLE_BINDING	130	0.809653	1.63943	0	0.0638853	1	1605	tags=13%, list=5%, signal=14%
GO_REGULATION_OF_CELL_SUBSTRATE_ADHESION	GO_REGULATION_OF_CELL_SUBSTRATE_ADHESION	195	0.787435	1.63941	0	0.063696	1	3640	tags=33%, list=11%, signal=37%
GO_REGULATION_OF_TISSUE_REMODELING	GO_REGULATION_OF_TISSUE_REMODELING	68	0.837029	1.63898	0.00652741	0.0641341	1	2504	tags=21%, list=7%, signal=22%
GO_B_CELL_MEDIATED_IMMUNITY	GO_B_CELL_MEDIATED_IMMUNITY	196	0.790679	1.63896	0	0.0639417	1	585	tags=5%, list=2%, signal=5%
GO_ACTIN_BINDING	GO_ACTIN_BINDING	390	0.776318	1.63871	0	0.0641059	1	3187	tags=24%, list=10%, signal=26%
GO_TETRAPYRROLE_METABOLIC_PROCESS	GO_TETRAPYRROLE_METABOLIC_PROCESS	55	0.863037	1.63845	0.00932091	0.064326	1	135	tags=4%, list=0%, signal=4%
GO_REGULATION_OF_PLATELET_DERIVED_GROWTH_FACTOR_RECEPTOR_SIGNALING_PATHWAY	GO_REGULATION_OF_PLATELET_DERIVED_GROWTH_FACTOR_RECEPTOR_SIGNALING_PATHWAY	22	0.933467	1.63841	0.00323102	0.0641631	1	577	tags=18%, list=2%, signal=18%
GO_CARDIAC_CONDUCTION	GO_CARDIAC_CONDUCTION	130	0.805427	1.63797	0.00115875	0.0646453	1	3926	tags=35%, list=12%, signal=40%
GO_RESPONSE_TO_XENOBIOTIC_STIMULUS	GO_RESPONSE_TO_XENOBIOTIC_STIMULUS	275	0.779801	1.6363	0	0.0670369	1	2563	tags=17%, list=8%, signal=18%
GO_PORPHYRIN_CONTAINING_COMPOUND_METABOLIC_PROCESS	GO_PORPHYRIN_CONTAINING_COMPOUND_METABOLIC_PROCESS	37	0.885106	1.6358	0.00991501	0.0675201	1	135	tags=5%, list=0%, signal=5%
GO_POSITIVE_REGULATION_OF_MACROPHAGE_DERIVED_FOAM_CELL_DIFFERENTIATION	GO_POSITIVE_REGULATION_OF_MACROPHAGE_DERIVED_FOAM_CELL_DIFFERENTIATION	16	0.9611	1.63548	0	0.0678445	1	211	tags=25%, list=1%, signal=25%
GO_ACTIVATING_TRANSCRIPTION_FACTOR_BINDING	GO_ACTIVATING_TRANSCRIPTION_FACTOR_BINDING	83	0.835748	1.63537	0.00632111	0.0677983	1	2515	tags=16%, list=7%, signal=17%
GO_LOW_DENSITY_LIPOPROTEIN_PARTICLE_BINDING	GO_LOW_DENSITY_LIPOPROTEIN_PARTICLE_BINDING	16	0.96506	1.63514	0	0.0679288	1	961	tags=44%, list=3%, signal=45%
GO_NEPHRON_EPITHELIUM_DEVELOPMENT	GO_NEPHRON_EPITHELIUM_DEVELOPMENT	105	0.802706	1.635	0.00606061	0.0679793	1	3673	tags=43%, list=11%, signal=48%
GO_DIGESTIVE_TRACT_MORPHOGENESIS	GO_DIGESTIVE_TRACT_MORPHOGENESIS	48	0.865366	1.63492	0.00549451	0.0678572	1	1601	tags=27%, list=5%, signal=28%
GO_CELLULAR_RESPONSE_TO_OSMOTIC_STRESS	GO_CELLULAR_RESPONSE_TO_OSMOTIC_STRESS	40	0.875794	1.63486	0.0070028	0.0677255	1	1980	tags=25%, list=6%, signal=27%
GO_MONOOXYGENASE_ACTIVITY	GO_MONOOXYGENASE_ACTIVITY	94	0.82771	1.63476	0.00123916	0.06767	1	1494	tags=18%, list=4%, signal=19%
GO_ACYL_COA_LIGASE_ACTIVITY	GO_ACYL_COA_LIGASE_ACTIVITY	16	0.962238	1.6345	0.00507614	0.0678056	1	34	tags=13%, list=0%, signal=13%
GO_RESPONSE_TO_VITAMIN	GO_RESPONSE_TO_VITAMIN	87	0.819582	1.63445	0.00508259	0.0676651	1	1736	tags=15%, list=5%, signal=16%
GO_REGENERATION	GO_REGENERATION	179	0.793183	1.6338	0	0.0684567	1	2515	tags=20%, list=7%, signal=22%
GO_CHOLESTEROL_STORAGE	GO_CHOLESTEROL_STORAGE	17	0.95908	1.63369	0.00497512	0.0683861	1	211	tags=12%, list=1%, signal=12%
GO_LAMELLIPODIUM	GO_LAMELLIPODIUM	188	0.793895	1.63363	0	0.068292	1	4524	tags=32%, list=13%, signal=37%
GO_HUMORAL_IMMUNE_RESPONSE	GO_HUMORAL_IMMUNE_RESPONSE	286	0.782972	1.63331	0	0.0686221	1	1089	tags=10%, list=3%, signal=10%
GO_FIBRONECTIN_BINDING	GO_FIBRONECTIN_BINDING	25	0.920182	1.63307	0.00638978	0.0687892	1	1474	tags=44%, list=4%, signal=46%
GO_STRIATED_MUSCLE_ADAPTATION	GO_STRIATED_MUSCLE_ADAPTATION	39	0.873633	1.63268	0.02149	0.0691883	1	1403	tags=23%, list=4%, signal=24%
GO_STEROL_TRANSPORTER_ACTIVITY	GO_STEROL_TRANSPORTER_ACTIVITY	22	0.942664	1.63218	0.00318471	0.0697117	1	0	tags=5%, list=0%, signal=5%
GO_ORGANIC_ACID_TRANSPORT	GO_ORGANIC_ACID_TRANSPORT	303	0.772128	1.63188	0	0.0699502	1	2026	tags=14%, list=6%, signal=15%
GO_RENAL_TUBULE_DEVELOPMENT	GO_RENAL_TUBULE_DEVELOPMENT	93	0.803169	1.63156	0.00488401	0.0701905	1	3600	tags=43%, list=11%, signal=48%
GO_ACTIN_FILAMENT	GO_ACTIN_FILAMENT	112	0.807531	1.63148	0.00120627	0.0701094	1	2635	tags=21%, list=8%, signal=23%
GO_RESPONSE_TO_FUNGUS	GO_RESPONSE_TO_FUNGUS	38	0.872478	1.6309	0.010101	0.0708151	1	1563	tags=16%, list=5%, signal=17%
GO_SARCOPLASM	GO_SARCOPLASM	70	0.847936	1.6306	0.00634518	0.0710242	1	2277	tags=27%, list=7%, signal=29%
GO_CELL_JUNCTION_ASSEMBLY	GO_CELL_JUNCTION_ASSEMBLY	238	0.785772	1.63047	0.00108814	0.0709904	1	2546	tags=25%, list=8%, signal=27%
GO_SMAD_PROTEIN_SIGNAL_TRANSDUCTION	GO_SMAD_PROTEIN_SIGNAL_TRANSDUCTION	68	0.826385	1.63044	0.0111111	0.0708071	1	2737	tags=28%, list=8%, signal=30%
GO_BLOOD_VESSEL_REMODELING	GO_BLOOD_VESSEL_REMODELING	39	0.87103	1.63035	0.00906344	0.0707292	1	2358	tags=33%, list=7%, signal=36%
GO_CELLULAR_RESPONSE_TO_CARBOHYDRATE_STIMULUS	GO_CELLULAR_RESPONSE_TO_CARBOHYDRATE_STIMULUS	127	0.805579	1.6301	0.00118343	0.0708879	1	1875	tags=16%, list=6%, signal=17%
GO_GLYCEROLIPID_METABOLIC_PROCESS	GO_GLYCEROLIPID_METABOLIC_PROCESS	386	0.77708	1.63	0	0.0708131	1	2678	tags=12%, list=8%, signal=13%
GO_CELL_CORTEX	GO_CELL_CORTEX	294	0.778149	1.6298	0	0.0708705	1	2616	tags=19%, list=8%, signal=20%
GO_OXIDOREDUCTASE_ACTIVITY_ACTING_ON_PAIRED_DONORS_WITH_INCORPORATION_OR_REDUCTION_OF_MOLECULAR_OXYGEN_NAD_P_H_AS_ONE_DONOR_AND_INCORPORATION_OF_ONE_ATOM_OF_OXYGEN	GO_OXIDOREDUCTASE_ACTIVITY_ACTING_ON_PAIRED_DONORS_WITH_INCORPORATION_OR_REDUCTION_OF_MOLECULAR_OXYGEN_NAD_P_H_AS_ONE_DONOR_AND_INCORPORATION_OF_ONE_ATOM_OF_OXYGEN	38	0.878007	1.62979	0.00887574	0.0707031	1	1494	tags=26%, list=4%, signal=28%
GO_KIDNEY_EPITHELIUM_DEVELOPMENT	GO_KIDNEY_EPITHELIUM_DEVELOPMENT	135	0.805176	1.62915	0.00232019	0.0715348	1	3693	tags=43%, list=11%, signal=48%
GO_RESPONSE_TO_ANTINEOPLASTIC_AGENT	GO_RESPONSE_TO_ANTINEOPLASTIC_AGENT	93	0.815993	1.62891	0.00614251	0.0716823	1	562	tags=8%, list=2%, signal=8%
GO_RETINOL_METABOLIC_PROCESS	GO_RETINOL_METABOLIC_PROCESS	41	0.861936	1.62846	0.00712251	0.0722682	1	1093	tags=12%, list=3%, signal=13%
GO_NUCLEAR_RECEPTOR_TRANSCRIPTION_COACTIVATOR_ACTIVITY	GO_NUCLEAR_RECEPTOR_TRANSCRIPTION_COACTIVATOR_ACTIVITY	68	0.840375	1.62829	0.00391134	0.0722571	1	1713	tags=15%, list=5%, signal=15%
GO_INSULIN_RECEPTOR_SIGNALING_PATHWAY	GO_INSULIN_RECEPTOR_SIGNALING_PATHWAY	130	0.807625	1.62819	0.00350467	0.0721988	1	2010	tags=11%, list=6%, signal=11%
GO_REGULATION_OF_VASCULATURE_DEVELOPMENT	GO_REGULATION_OF_VASCULATURE_DEVELOPMENT	301	0.769935	1.62818	0	0.0720054	1	2987	tags=30%, list=9%, signal=33%
GO_REGULATION_OF_RECEPTOR_INTERNALIZATION	GO_REGULATION_OF_RECEPTOR_INTERNALIZATION	53	0.83526	1.62768	0.0163043	0.0726209	1	2157	tags=23%, list=6%, signal=24%
GO_CARDIAC_SEPTUM_DEVELOPMENT	GO_CARDIAC_SEPTUM_DEVELOPMENT	106	0.820472	1.62746	0.00359712	0.0727217	1	2701	tags=30%, list=8%, signal=33%
GO_REGULATION_OF_ENDOCYTOSIS	GO_REGULATION_OF_ENDOCYTOSIS	198	0.782464	1.62643	0.0021645	0.0741342	1	3308	tags=23%, list=10%, signal=25%
GO_EMBRYONIC_DIGIT_MORPHOGENESIS	GO_EMBRYONIC_DIGIT_MORPHOGENESIS	56	0.849238	1.62552	0.0163711	0.0753248	1	1774	tags=20%, list=5%, signal=21%
GO_TRANSFORMING_GROWTH_FACTOR_BETA_RECEPTOR_SIGNALING_PATHWAY	GO_TRANSFORMING_GROWTH_FACTOR_BETA_RECEPTOR_SIGNALING_PATHWAY	172	0.796739	1.62515	0	0.0757251	1	2737	tags=26%, list=8%, signal=28%
GO_CELLULAR_RESPONSE_TO_OXYGEN_LEVELS	GO_CELLULAR_RESPONSE_TO_OXYGEN_LEVELS	216	0.776914	1.62483	0	0.0760297	1	2787	tags=14%, list=8%, signal=16%
GO_CELL_CELL_ADHESION_VIA_PLASMA_MEMBRANE_ADHESION_MOLECULES	GO_CELL_CELL_ADHESION_VIA_PLASMA_MEMBRANE_ADHESION_MOLECULES	258	0.770203	1.62464	0	0.0761412	1	3521	tags=28%, list=10%, signal=31%
GO_TOLL_LIKE_RECEPTOR_SIGNALING_PATHWAY	GO_TOLL_LIKE_RECEPTOR_SIGNALING_PATHWAY	140	0.798094	1.6246	0.00229885	0.0759811	1	931	tags=6%, list=3%, signal=7%
GO_APPENDAGE_MORPHOGENESIS	GO_APPENDAGE_MORPHOGENESIS	139	0.797431	1.62457	0.00469484	0.0758033	1	2705	tags=22%, list=8%, signal=24%
GO_REGULATION_OF_VASCULAR_PERMEABILITY	GO_REGULATION_OF_VASCULAR_PERMEABILITY	35	0.868318	1.62408	0.0198473	0.0763956	1	1980	tags=34%, list=6%, signal=36%
GO_NEGATIVE_REGULATION_OF_CELLULAR_CATABOLIC_PROCESS	GO_NEGATIVE_REGULATION_OF_CELLULAR_CATABOLIC_PROCESS	234	0.782316	1.62379	0	0.0766304	1	1890	tags=9%, list=6%, signal=9%
GO_GLYCINE_METABOLIC_PROCESS	GO_GLYCINE_METABOLIC_PROCESS	15	0.96345	1.62374	0.00655738	0.0764798	1	38	tags=13%, list=0%, signal=13%
GO_REGULATION_OF_LAMELLIPODIUM_ORGANIZATION	GO_REGULATION_OF_LAMELLIPODIUM_ORGANIZATION	39	0.879864	1.62314	0.00293255	0.0773105	1	1085	tags=5%, list=3%, signal=5%
GO_HEART_MORPHOGENESIS	GO_HEART_MORPHOGENESIS	237	0.785415	1.6229	0	0.0774856	1	3710	tags=37%, list=11%, signal=41%
GO_POSITIVE_REGULATION_OF_CELL_JUNCTION_ASSEMBLY	GO_POSITIVE_REGULATION_OF_CELL_JUNCTION_ASSEMBLY	36	0.877829	1.62276	0.0145349	0.0775364	1	1882	tags=28%, list=6%, signal=29%
GO_NEGATIVE_REGULATION_OF_RECEPTOR_MEDIATED_ENDOCYTOSIS	GO_NEGATIVE_REGULATION_OF_RECEPTOR_MEDIATED_ENDOCYTOSIS	24	0.909228	1.62272	0.0107527	0.0773971	1	799	tags=8%, list=2%, signal=9%
GO_LAMELLIPODIUM_ORGANIZATION	GO_LAMELLIPODIUM_ORGANIZATION	74	0.818159	1.62269	0.00126103	0.0772284	1	1610	tags=11%, list=5%, signal=11%
GO_CELL_ADHESION_MEDIATED_BY_INTEGRIN	GO_CELL_ADHESION_MEDIATED_BY_INTEGRIN	66	0.84726	1.62251	0.00919842	0.0773663	1	1617	tags=21%, list=5%, signal=22%
GO_GLYCOGEN_BIOSYNTHETIC_PROCESS	GO_GLYCOGEN_BIOSYNTHETIC_PROCESS	43	0.872676	1.62243	0.0128388	0.07727	1	2450	tags=30%, list=7%, signal=33%
GO_CLATHRIN_COATED_ENDOCYTIC_VESICLE_MEMBRANE	GO_CLATHRIN_COATED_ENDOCYTIC_VESICLE_MEMBRANE	37	0.878158	1.62182	0.0149254	0.078033	1	0	tags=3%, list=0%, signal=3%
GO_NEGATIVE_REGULATION_OF_NUCLEOCYTOPLASMIC_TRANSPORT	GO_NEGATIVE_REGULATION_OF_NUCLEOCYTOPLASMIC_TRANSPORT	20	0.938315	1.62168	0.00934579	0.0780305	1	1192	tags=30%, list=4%, signal=31%
GO_REGULATION_OF_SYSTEMIC_ARTERIAL_BLOOD_PRESSURE_MEDIATED_BY_A_CHEMICAL_SIGNAL	GO_REGULATION_OF_SYSTEMIC_ARTERIAL_BLOOD_PRESSURE_MEDIATED_BY_A_CHEMICAL_SIGNAL	47	0.848091	1.62098	0.0168067	0.0790506	1	3950	tags=51%, list=12%, signal=58%
GO_TRANSFERASE_ACTIVITY_TRANSFERRING_GLYCOSYL_GROUPS	GO_TRANSFERASE_ACTIVITY_TRANSFERRING_GLYCOSYL_GROUPS	265	0.769317	1.62094	0	0.0789097	1	2642	tags=12%, list=8%, signal=13%
GO_HEART_GROWTH	GO_HEART_GROWTH	86	0.820032	1.62092	0.00625782	0.0787313	1	2235	tags=35%, list=7%, signal=37%
GO_FMN_BINDING	GO_FMN_BINDING	15	0.969949	1.62056	0	0.0790209	1	32	tags=13%, list=0%, signal=13%
GO_SPECIFICATION_OF_SYMMETRY	GO_SPECIFICATION_OF_SYMMETRY	126	0.79369	1.62051	0.00465658	0.0788666	1	3657	tags=27%, list=11%, signal=30%
GO_POSITIVE_REGULATION_OF_ERK1_AND_ERK2_CASCADE	GO_POSITIVE_REGULATION_OF_ERK1_AND_ERK2_CASCADE	185	0.776975	1.61996	0.00109529	0.0796341	1	2242	tags=20%, list=7%, signal=21%
GO_REGULATION_OF_SKELETAL_MUSCLE_CELL_DIFFERENTIATION	GO_REGULATION_OF_SKELETAL_MUSCLE_CELL_DIFFERENTIATION	18	0.925783	1.61985	0.0118044	0.079578	1	1064	tags=17%, list=3%, signal=17%
GO_MODIFICATION_OF_MORPHOLOGY_OR_PHYSIOLOGY_OF_OTHER_ORGANISM	GO_MODIFICATION_OF_MORPHOLOGY_OR_PHYSIOLOGY_OF_OTHER_ORGANISM	144	0.80017	1.61961	0.00349243	0.0797863	1	1480	tags=10%, list=4%, signal=10%
GO_TISSUE_REMODELING	GO_TISSUE_REMODELING	157	0.794297	1.61948	0.00229621	0.0798028	1	3800	tags=29%, list=11%, signal=33%
GO_EXTRACELLULAR_STRUCTURE_ORGANIZATION	GO_EXTRACELLULAR_STRUCTURE_ORGANIZATION	353	0.773073	1.61924	0	0.0799838	1	3384	tags=40%, list=10%, signal=44%
GO_ROOF_OF_MOUTH_DEVELOPMENT	GO_ROOF_OF_MOUTH_DEVELOPMENT	87	0.813433	1.61914	0.0049505	0.0799535	1	2831	tags=30%, list=8%, signal=33%
GO_SKELETAL_MUSCLE_CELL_DIFFERENTIATION	GO_SKELETAL_MUSCLE_CELL_DIFFERENTIATION	61	0.827492	1.61911	0.0117647	0.0797708	1	2053	tags=16%, list=6%, signal=17%
GO_COFACTOR_BINDING	GO_COFACTOR_BINDING	472	0.764305	1.61901	0	0.0797122	1	2301	tags=11%, list=7%, signal=12%
GO_POSITIVE_REGULATION_OF_COAGULATION	GO_POSITIVE_REGULATION_OF_COAGULATION	28	0.917654	1.61893	0.00944882	0.0796657	1	841	tags=21%, list=3%, signal=22%
GO_CARBOXYPEPTIDASE_ACTIVITY	GO_CARBOXYPEPTIDASE_ACTIVITY	36	0.873403	1.6189	0.0116279	0.079522	1	2313	tags=31%, list=7%, signal=33%
GO_SMALL_MOLECULE_CATABOLIC_PROCESS	GO_SMALL_MOLECULE_CATABOLIC_PROCESS	419	0.776908	1.61879	0	0.0794645	1	2228	tags=11%, list=7%, signal=11%
GO_REGULATION_OF_ACTIN_FILAMENT_BASED_MOVEMENT	GO_REGULATION_OF_ACTIN_FILAMENT_BASED_MOVEMENT	39	0.877398	1.61871	0.0117994	0.0793735	1	1838	tags=21%, list=5%, signal=22%
GO_APPENDAGE_DEVELOPMENT	GO_APPENDAGE_DEVELOPMENT	167	0.780842	1.61858	0.00111483	0.0794074	1	3710	tags=28%, list=11%, signal=31%
GO_NEGATIVE_REGULATION_OF_ENDOCYTOSIS	GO_NEGATIVE_REGULATION_OF_ENDOCYTOSIS	42	0.855573	1.61856	0.0156028	0.0792294	1	799	tags=10%, list=2%, signal=10%
GO_STEROL_BINDING	GO_STEROL_BINDING	55	0.839865	1.61855	0.0153417	0.0790439	1	1365	tags=15%, list=4%, signal=15%
GO_CARDIAC_MUSCLE_CELL_ACTION_POTENTIAL	GO_CARDIAC_MUSCLE_CELL_ACTION_POTENTIAL	66	0.827344	1.61838	0.010929	0.0791064	1	3448	tags=35%, list=10%, signal=39%
GO_CELLULAR_RESPONSE_TO_ACID_CHEMICAL	GO_CELLULAR_RESPONSE_TO_ACID_CHEMICAL	194	0.780012	1.61826	0.0021692	0.0790677	1	2543	tags=23%, list=8%, signal=25%
GO_NEGATIVE_REGULATION_OF_REACTIVE_OXYGEN_SPECIES_BIOSYNTHETIC_PROCESS	GO_NEGATIVE_REGULATION_OF_REACTIVE_OXYGEN_SPECIES_BIOSYNTHETIC_PROCESS	28	0.879498	1.61815	0.0220264	0.0790436	1	2787	tags=29%, list=8%, signal=31%
GO_VITAMIN_TRANSMEMBRANE_TRANSPORT	GO_VITAMIN_TRANSMEMBRANE_TRANSPORT	16	0.969326	1.61806	0.00526316	0.078969	1	408	tags=13%, list=1%, signal=13%
GO_ANTERIOR_POSTERIOR_PATTERN_SPECIFICATION	GO_ANTERIOR_POSTERIOR_PATTERN_SPECIFICATION	200	0.772501	1.61742	0	0.0798123	1	3710	tags=31%, list=11%, signal=35%
GO_POSITIVE_REGULATION_OF_FAT_CELL_DIFFERENTIATION	GO_POSITIVE_REGULATION_OF_FAT_CELL_DIFFERENTIATION	58	0.838263	1.6174	0.00685871	0.0796502	1	3561	tags=36%, list=11%, signal=40%
GO_ZINC_ION_TRANSPORT	GO_ZINC_ION_TRANSPORT	27	0.894709	1.61716	0.0208644	0.0798025	1	42	tags=4%, list=0%, signal=4%
GO_KILLING_OF_CELLS_OF_OTHER_ORGANISM	GO_KILLING_OF_CELLS_OF_OTHER_ORGANISM	45	0.866381	1.61716	0.0158046	0.079611	1	545	tags=11%, list=2%, signal=11%
GO_ENDOCARDIAL_CUSHION_DEVELOPMENT	GO_ENDOCARDIAL_CUSHION_DEVELOPMENT	45	0.862526	1.61715	0.0143062	0.0794095	1	2709	tags=42%, list=8%, signal=46%
GO_REGULATION_OF_ENDOTHELIAL_CELL_MIGRATION	GO_REGULATION_OF_ENDOTHELIAL_CELL_MIGRATION	148	0.792544	1.61706	0	0.0793821	1	4225	tags=34%, list=13%, signal=38%
GO_CELLULAR_CARBOHYDRATE_BIOSYNTHETIC_PROCESS	GO_CELLULAR_CARBOHYDRATE_BIOSYNTHETIC_PROCESS	76	0.831073	1.61703	0.0100629	0.079215	1	2450	tags=22%, list=7%, signal=24%
GO_METANEPHROS_DEVELOPMENT	GO_METANEPHROS_DEVELOPMENT	88	0.819306	1.61684	0.00248756	0.0793355	1	2787	tags=38%, list=8%, signal=41%
GO_RIBOSE_PHOSPHATE_METABOLIC_PROCESS	GO_RIBOSE_PHOSPHATE_METABOLIC_PROCESS	379	0.768462	1.61671	0	0.0793162	1	2010	tags=10%, list=6%, signal=11%
GO_AORTIC_VALVE_DEVELOPMENT	GO_AORTIC_VALVE_DEVELOPMENT	32	0.875862	1.61612	0.0176991	0.0799832	1	2508	tags=41%, list=7%, signal=44%
GO_ACTIN_BASED_CELL_PROJECTION	GO_ACTIN_BASED_CELL_PROJECTION	200	0.778986	1.61589	0	0.0801065	1	1980	tags=15%, list=6%, signal=16%
GO_UNFOLDED_PROTEIN_BINDING	GO_UNFOLDED_PROTEIN_BINDING	116	0.790721	1.61579	0.00714286	0.080056	1	663	tags=5%, list=2%, signal=5%
GO_MESONEPHRIC_TUBULE_MORPHOGENESIS	GO_MESONEPHRIC_TUBULE_MORPHOGENESIS	64	0.837105	1.61549	0.015748	0.0803111	1	3373	tags=44%, list=10%, signal=49%
GO_ENDOTHELIAL_CELL_MIGRATION	GO_ENDOTHELIAL_CELL_MIGRATION	192	0.784879	1.61538	0.00111982	0.0803063	1	4225	tags=35%, list=13%, signal=40%
GO_SKELETAL_MUSCLE_ORGAN_DEVELOPMENT	GO_SKELETAL_MUSCLE_ORGAN_DEVELOPMENT	151	0.793116	1.61517	0.00345622	0.0803765	1	2711	tags=22%, list=8%, signal=24%
GO_REGULATION_OF_LIPID_BIOSYNTHETIC_PROCESS	GO_REGULATION_OF_LIPID_BIOSYNTHETIC_PROCESS	177	0.788722	1.61509	0.00113122	0.0802883	1	1188	tags=10%, list=4%, signal=10%
GO_LIPID_STORAGE	GO_LIPID_STORAGE	66	0.83751	1.61446	0.00919842	0.081118	1	458	tags=9%, list=1%, signal=9%
GO_AMYLOID_BETA_BINDING	GO_AMYLOID_BETA_BINDING	75	0.816043	1.61436	0.00759494	0.0810792	1	3418	tags=35%, list=10%, signal=39%
GO_CORONARY_VASCULATURE_DEVELOPMENT	GO_CORONARY_VASCULATURE_DEVELOPMENT	47	0.86212	1.61434	0.0136612	0.0809103	1	2454	tags=34%, list=7%, signal=37%
GO_NEGATIVE_REGULATION_OF_PLASMA_MEMBRANE_BOUNDED_CELL_PROJECTION_ASSEMBLY	GO_NEGATIVE_REGULATION_OF_PLASMA_MEMBRANE_BOUNDED_CELL_PROJECTION_ASSEMBLY	25	0.91047	1.61424	0.00600601	0.0808588	1	1085	tags=8%, list=3%, signal=8%
GO_REGULATION_OF_CELLULAR_KETONE_METABOLIC_PROCESS	GO_REGULATION_OF_CELLULAR_KETONE_METABOLIC_PROCESS	164	0.79307	1.6141	0.00222222	0.0808976	1	2718	tags=15%, list=8%, signal=17%
GO_CELL_DIFFERENTIATION_INVOLVED_IN_KIDNEY_DEVELOPMENT	GO_CELL_DIFFERENTIATION_INVOLVED_IN_KIDNEY_DEVELOPMENT	53	0.840464	1.61406	0.0110041	0.0807804	1	1115	tags=28%, list=3%, signal=29%
GO_POSITIVE_REGULATION_OF_TISSUE_REMODELING	GO_POSITIVE_REGULATION_OF_TISSUE_REMODELING	30	0.87442	1.6139	0.0167173	0.0808506	1	13	tags=3%, list=0%, signal=3%
GO_PLATELET_ACTIVATION	GO_PLATELET_ACTIVATION	153	0.78152	1.61389	0.0046083	0.0806606	1	2819	tags=21%, list=8%, signal=23%
GO_REGULATION_OF_LIPID_TRANSPORT	GO_REGULATION_OF_LIPID_TRANSPORT	98	0.80457	1.61381	0.00479616	0.0806262	1	1882	tags=18%, list=6%, signal=19%
GO_ALCOHOL_BINDING	GO_ALCOHOL_BINDING	82	0.831439	1.61365	0.00611995	0.0807171	1	1365	tags=15%, list=4%, signal=15%
GO_REGULATION_OF_LIPID_STORAGE	GO_REGULATION_OF_LIPID_STORAGE	43	0.870507	1.61345	0.00849858	0.0808492	1	328	tags=12%, list=1%, signal=12%
GO_NEGATIVE_REGULATION_OF_LOCOMOTION	GO_NEGATIVE_REGULATION_OF_LOCOMOTION	301	0.773564	1.61334	0	0.080835	1	2709	tags=24%, list=8%, signal=26%
GO_MITOCHONDRIAL_MATRIX	GO_MITOCHONDRIAL_MATRIX	439	0.769369	1.6131	0	0.0810338	1	1938	tags=5%, list=6%, signal=5%
GO_DEFENSE_RESPONSE_TO_FUNGUS	GO_DEFENSE_RESPONSE_TO_FUNGUS	26	0.904183	1.61294	0.0194175	0.0810659	1	1563	tags=23%, list=5%, signal=24%
GO_CARBOHYDRATE_HOMEOSTASIS	GO_CARBOHYDRATE_HOMEOSTASIS	210	0.779368	1.61284	0.0021575	0.0810415	1	3635	tags=26%, list=11%, signal=29%
GO_SODIUM_ION_HOMEOSTASIS	GO_SODIUM_ION_HOMEOSTASIS	45	0.867467	1.61272	0.012931	0.0810892	1	1882	tags=27%, list=6%, signal=28%
GO_BLOOD_VESSEL_ENDOTHELIAL_CELL_MIGRATION	GO_BLOOD_VESSEL_ENDOTHELIAL_CELL_MIGRATION	109	0.812985	1.61263	0.00241838	0.0810183	1	4225	tags=37%, list=13%, signal=42%
GO_NEGATIVE_REGULATION_OF_COAGULATION	GO_NEGATIVE_REGULATION_OF_COAGULATION	55	0.854398	1.61259	0.0068306	0.0809067	1	2787	tags=31%, list=8%, signal=34%
GO_CLATHRIN_COATED_VESICLE_MEMBRANE	GO_CLATHRIN_COATED_VESICLE_MEMBRANE	106	0.799538	1.61255	0.00733496	0.0807957	1	3220	tags=19%, list=10%, signal=21%
GO_CONNECTIVE_TISSUE_DEVELOPMENT	GO_CONNECTIVE_TISSUE_DEVELOPMENT	251	0.768706	1.61236	0.0010661	0.0809374	1	3738	tags=35%, list=11%, signal=40%
GO_TRABECULA_MORPHOGENESIS	GO_TRABECULA_MORPHOGENESIS	47	0.859885	1.61229	0.0153417	0.0808421	1	2669	tags=40%, list=8%, signal=44%
GO_NEGATIVE_REGULATION_OF_CATION_CHANNEL_ACTIVITY	GO_NEGATIVE_REGULATION_OF_CATION_CHANNEL_ACTIVITY	40	0.871754	1.61204	0.01	0.0810364	1	2277	tags=30%, list=7%, signal=32%
GO_NEGATIVE_REGULATION_OF_CHEMOKINE_PRODUCTION	GO_NEGATIVE_REGULATION_OF_CHEMOKINE_PRODUCTION	18	0.944017	1.61202	0.00313972	0.0808729	1	158	tags=17%, list=0%, signal=17%
GO_ALPHA_AMINO_ACID_CATABOLIC_PROCESS	GO_ALPHA_AMINO_ACID_CATABOLIC_PROCESS	100	0.797784	1.6118	0.0060241	0.0810465	1	2848	tags=16%, list=8%, signal=17%
GO_REGULATION_OF_HUMORAL_IMMUNE_RESPONSE	GO_REGULATION_OF_HUMORAL_IMMUNE_RESPONSE	124	0.791602	1.61169	0.00604595	0.0810146	1	2382	tags=19%, list=7%, signal=20%
GO_SUBSTRATE_ADHESION_DEPENDENT_CELL_SPREADING	GO_SUBSTRATE_ADHESION_DEPENDENT_CELL_SPREADING	94	0.800072	1.61163	0.00618047	0.0809303	1	3359	tags=35%, list=10%, signal=39%
GO_NEPHRON_MORPHOGENESIS	GO_NEPHRON_MORPHOGENESIS	76	0.812498	1.61158	0.0136139	0.0807962	1	3373	tags=41%, list=10%, signal=45%
GO_GLUCOSYLTRANSFERASE_ACTIVITY	GO_GLUCOSYLTRANSFERASE_ACTIVITY	16	0.944395	1.61134	0.00658979	0.0810338	1	303	tags=13%, list=1%, signal=13%
GO_MUSCLE_CELL_MIGRATION	GO_MUSCLE_CELL_MIGRATION	78	0.82624	1.61122	0.00879397	0.0810749	1	2935	tags=31%, list=9%, signal=34%
GO_INTEGRIN_BINDING	GO_INTEGRIN_BINDING	127	0.792361	1.61099	0	0.0812005	1	3217	tags=38%, list=10%, signal=42%
GO_NEGATIVE_REGULATION_OF_BMP_SIGNALING_PATHWAY	GO_NEGATIVE_REGULATION_OF_BMP_SIGNALING_PATHWAY	45	0.842145	1.61097	0.0242165	0.0810471	1	2309	tags=38%, list=7%, signal=41%
GO_CELL_ADHESION_MEDIATOR_ACTIVITY	GO_CELL_ADHESION_MEDIATOR_ACTIVITY	59	0.821042	1.61096	0.00924703	0.080862	1	2525	tags=29%, list=8%, signal=31%
GO_CELLULAR_RESPONSE_TO_VASCULAR_ENDOTHELIAL_GROWTH_FACTOR_STIMULUS	GO_CELLULAR_RESPONSE_TO_VASCULAR_ENDOTHELIAL_GROWTH_FACTOR_STIMULUS	51	0.853082	1.61089	0.0114286	0.0807843	1	3673	tags=45%, list=11%, signal=51%
GO_RESPONSE_TO_DEXAMETHASONE	GO_RESPONSE_TO_DEXAMETHASONE	41	0.877452	1.6104	0.0199715	0.081335	1	2019	tags=20%, list=6%, signal=21%
GO_CORTICAL_CYTOSKELETON	GO_CORTICAL_CYTOSKELETON	113	0.787318	1.61032	0.00705053	0.0812494	1	2058	tags=18%, list=6%, signal=19%
GO_EPITHELIAL_CELL_DIFFERENTIATION_INVOLVED_IN_KIDNEY_DEVELOPMENT	GO_EPITHELIAL_CELL_DIFFERENTIATION_INVOLVED_IN_KIDNEY_DEVELOPMENT	43	0.855606	1.61031	0.0144092	0.0810828	1	1115	tags=33%, list=3%, signal=34%
GO_CELLULAR_RESPONSE_TO_INSULIN_STIMULUS	GO_CELLULAR_RESPONSE_TO_INSULIN_STIMULUS	199	0.773917	1.61025	0.00110132	0.0810152	1	2990	tags=15%, list=9%, signal=16%
GO_ENDOLYSOSOME	GO_ENDOLYSOSOME	20	0.909879	1.61025	0.0172144	0.0808475	1	931	tags=15%, list=3%, signal=15%
GO_COLLAGEN_BINDING	GO_COLLAGEN_BINDING	65	0.83312	1.60972	0.00641848	0.0814693	1	1959	tags=42%, list=6%, signal=44%
GO_QUINONE_METABOLIC_PROCESS	GO_QUINONE_METABOLIC_PROCESS	30	0.884353	1.60934	0.0104634	0.0819251	1	1494	tags=13%, list=4%, signal=14%
GO_REGULATION_OF_FATTY_ACID_OXIDATION	GO_REGULATION_OF_FATTY_ACID_OXIDATION	28	0.879544	1.60887	0.0177253	0.0824228	1	328	tags=14%, list=1%, signal=14%
GO_REGULATION_OF_MONOCYTE_DIFFERENTIATION	GO_REGULATION_OF_MONOCYTE_DIFFERENTIATION	19	0.910419	1.60871	0.0131363	0.0824842	1	24	tags=5%, list=0%, signal=5%
GO_CELLULAR_AMINO_ACID_METABOLIC_PROCESS	GO_CELLULAR_AMINO_ACID_METABOLIC_PROCESS	301	0.765167	1.60835	0	0.0828747	1	2859	tags=11%, list=9%, signal=12%
GO_PURINE_NUCLEOTIDE_TRANSPORT	GO_PURINE_NUCLEOTIDE_TRANSPORT	16	0.93937	1.60834	0.00336134	0.0826977	1	67	tags=6%, list=0%, signal=6%
GO_CELL_JUNCTION_ORGANIZATION	GO_CELL_JUNCTION_ORGANIZATION	278	0.771644	1.60828	0	0.0826082	1	2605	tags=23%, list=8%, signal=25%
GO_POSITIVE_REGULATION_OF_VASCULATURE_DEVELOPMENT	GO_POSITIVE_REGULATION_OF_VASCULATURE_DEVELOPMENT	181	0.775055	1.60786	0.00110988	0.0830432	1	3320	tags=34%, list=10%, signal=38%
GO_STEROID_DEHYDROGENASE_ACTIVITY	GO_STEROID_DEHYDROGENASE_ACTIVITY	33	0.876145	1.6078	0.015942	0.0829583	1	1494	tags=15%, list=4%, signal=16%
GO_CALCIUM_CHANNEL_REGULATOR_ACTIVITY	GO_CALCIUM_CHANNEL_REGULATOR_ACTIVITY	42	0.863221	1.60761	0.010355	0.0830795	1	1028	tags=19%, list=3%, signal=20%
GO_REGULATION_OF_PLATELET_ACTIVATION	GO_REGULATION_OF_PLATELET_ACTIVATION	32	0.893955	1.60739	0.0106545	0.0832576	1	362	tags=13%, list=1%, signal=13%
GO_RENAL_SYSTEM_VASCULATURE_DEVELOPMENT	GO_RENAL_SYSTEM_VASCULATURE_DEVELOPMENT	27	0.879768	1.60708	0.0242792	0.0835808	1	2935	tags=56%, list=9%, signal=61%
GO_NEGATIVE_REGULATION_OF_ANION_TRANSPORT	GO_NEGATIVE_REGULATION_OF_ANION_TRANSPORT	24	0.900864	1.60702	0.0139535	0.0834667	1	2188	tags=42%, list=7%, signal=45%
GO_SKELETAL_SYSTEM_DEVELOPMENT	GO_SKELETAL_SYSTEM_DEVELOPMENT	492	0.762356	1.60698	0	0.0833795	1	3738	tags=31%, list=11%, signal=35%
GO_FORMATION_OF_PRIMARY_GERM_LAYER	GO_FORMATION_OF_PRIMARY_GERM_LAYER	112	0.797127	1.60683	0.00240385	0.0834253	1	3738	tags=43%, list=11%, signal=48%
GO_REGULATION_OF_STEROID_METABOLIC_PROCESS	GO_REGULATION_OF_STEROID_METABOLIC_PROCESS	112	0.777845	1.60641	0.0116279	0.083944	1	1188	tags=12%, list=4%, signal=12%
GO_ORGAN_GROWTH	GO_ORGAN_GROWTH	174	0.786285	1.60626	0	0.0839811	1	2711	tags=32%, list=8%, signal=35%
GO_ALCOHOL_BIOSYNTHETIC_PROCESS	GO_ALCOHOL_BIOSYNTHETIC_PROCESS	164	0.782032	1.60609	0.00229095	0.0840279	1	1760	tags=11%, list=5%, signal=12%
GO_RESPONSE_TO_PEPTIDE_HORMONE	GO_RESPONSE_TO_PEPTIDE_HORMONE	402	0.758565	1.60587	0	0.0841771	1	2775	tags=16%, list=8%, signal=18%
GO_MYELOID_CELL_APOPTOTIC_PROCESS	GO_MYELOID_CELL_APOPTOTIC_PROCESS	31	0.873531	1.60585	0.0208333	0.0840425	1	1137	tags=6%, list=3%, signal=7%
GO_OPSONIN_BINDING	GO_OPSONIN_BINDING	15	0.971021	1.60575	0.00172117	0.08403	1	24	tags=13%, list=0%, signal=13%
GO_FOREBRAIN_NEURON_DIFFERENTIATION	GO_FOREBRAIN_NEURON_DIFFERENTIATION	44	0.842879	1.60573	0.0196078	0.083887	1	165	tags=5%, list=0%, signal=5%
GO_RNA_POLYMERASE_II_TRANSCRIPTION_FACTOR_BINDING	GO_RNA_POLYMERASE_II_TRANSCRIPTION_FACTOR_BINDING	61	0.842326	1.60554	0.00673854	0.0840267	1	2701	tags=18%, list=8%, signal=20%
GO_SEMI_LUNAR_VALVE_DEVELOPMENT	GO_SEMI_LUNAR_VALVE_DEVELOPMENT	37	0.86596	1.60531	0.0176211	0.0841612	1	2605	tags=43%, list=8%, signal=47%
GO_RESPONSE_TO_TESTOSTERONE	GO_RESPONSE_TO_TESTOSTERONE	39	0.883599	1.6051	0.00718391	0.0843317	1	2141	tags=23%, list=6%, signal=25%
GO_REGULATION_OF_CARDIAC_MUSCLE_CELL_DIFFERENTIATION	GO_REGULATION_OF_CARDIAC_MUSCLE_CELL_DIFFERENTIATION	36	0.87545	1.60509	0.0197461	0.0841709	1	3218	tags=33%, list=10%, signal=37%
GO_CELLULAR_RESPONSE_TO_PEPTIDE_HORMONE_STIMULUS	GO_CELLULAR_RESPONSE_TO_PEPTIDE_HORMONE_STIMULUS	294	0.75934	1.60508	0	0.0840107	1	2775	tags=16%, list=8%, signal=17%
GO_REGULATION_OF_VIRAL_ENTRY_INTO_HOST_CELL	GO_REGULATION_OF_VIRAL_ENTRY_INTO_HOST_CELL	27	0.877398	1.60487	0.0171875	0.0842016	1	2768	tags=33%, list=8%, signal=36%
GO_MUSCLE_ORGAN_DEVELOPMENT	GO_MUSCLE_ORGAN_DEVELOPMENT	348	0.756594	1.60482	0	0.0841155	1	3284	tags=30%, list=10%, signal=33%
GO_COLLAGEN_FIBRIL_ORGANIZATION	GO_COLLAGEN_FIBRIL_ORGANIZATION	53	0.848412	1.60476	0.0215924	0.0840666	1	3969	tags=58%, list=12%, signal=66%
GO_FIBRINOLYSIS	GO_FIBRINOLYSIS	28	0.89076	1.60455	0.0157233	0.0842334	1	1960	tags=29%, list=6%, signal=30%
GO_PROTEOGLYCAN_BINDING	GO_PROTEOGLYCAN_BINDING	35	0.873293	1.60422	0.00750751	0.0845359	1	997	tags=31%, list=3%, signal=32%
GO_RESPONSE_TO_PROSTAGLANDIN	GO_RESPONSE_TO_PROSTAGLANDIN	31	0.885278	1.60392	0.0102639	0.0848579	1	712	tags=10%, list=2%, signal=10%
GO_RESPONSE_TO_KETONE	GO_RESPONSE_TO_KETONE	190	0.767489	1.60374	0	0.0849761	1	2605	tags=21%, list=8%, signal=23%
GO_NEGATIVE_REGULATION_OF_LIPID_BIOSYNTHETIC_PROCESS	GO_NEGATIVE_REGULATION_OF_LIPID_BIOSYNTHETIC_PROCESS	50	0.850507	1.60329	0.0215633	0.0855474	1	1490	tags=16%, list=4%, signal=17%
GO_LONG_CHAIN_FATTY_ACID_METABOLIC_PROCESS	GO_LONG_CHAIN_FATTY_ACID_METABOLIC_PROCESS	105	0.795402	1.60302	0.0108565	0.0858224	1	3118	tags=19%, list=9%, signal=21%
GO_GOLGI_LUMEN	GO_GOLGI_LUMEN	92	0.811075	1.60269	0.00357995	0.0861094	1	1717	tags=25%, list=5%, signal=26%
GO_NEGATIVE_REGULATION_OF_CYSTEINE_TYPE_ENDOPEPTIDASE_ACTIVITY	GO_NEGATIVE_REGULATION_OF_CYSTEINE_TYPE_ENDOPEPTIDASE_ACTIVITY	83	0.819915	1.60245	0.00872818	0.086303	1	1155	tags=10%, list=3%, signal=10%
GO_EAR_DEVELOPMENT	GO_EAR_DEVELOPMENT	201	0.771485	1.6023	0	0.0863808	1	3636	tags=27%, list=11%, signal=30%
GO_CHAPERONE_MEDIATED_PROTEIN_COMPLEX_ASSEMBLY	GO_CHAPERONE_MEDIATED_PROTEIN_COMPLEX_ASSEMBLY	19	0.947616	1.60208	0.0066335	0.0865418	1	241	tags=11%, list=1%, signal=11%
GO_EARLY_ENDOSOME	GO_EARLY_ENDOSOME	334	0.757907	1.60139	0	0.0874777	1	2421	tags=10%, list=7%, signal=11%
GO_NEGATIVE_REGULATION_OF_UBIQUITIN_DEPENDENT_PROTEIN_CATABOLIC_PROCESS	GO_NEGATIVE_REGULATION_OF_UBIQUITIN_DEPENDENT_PROTEIN_CATABOLIC_PROCESS	47	0.835093	1.60136	0.0166436	0.0873491	1	27	tags=2%, list=0%, signal=2%
GO_REGULATION_OF_SUBSTRATE_ADHESION_DEPENDENT_CELL_SPREADING	GO_REGULATION_OF_SUBSTRATE_ADHESION_DEPENDENT_CELL_SPREADING	49	0.825105	1.60134	0.02149	0.0871989	1	4355	tags=39%, list=13%, signal=44%
GO_REGULATION_OF_STEM_CELL_DIFFERENTIATION	GO_REGULATION_OF_STEM_CELL_DIFFERENTIATION	113	0.797684	1.60103	0.00606796	0.0875107	1	1529	tags=8%, list=5%, signal=8%
GO_M_BAND	GO_M_BAND	20	0.921337	1.60033	0.00797448	0.088488	1	984	tags=25%, list=3%, signal=26%
GO_PATTERN_RECOGNITION_RECEPTOR_SIGNALING_PATHWAY	GO_PATTERN_RECOGNITION_RECEPTOR_SIGNALING_PATHWAY	185	0.77465	1.6002	0	0.0885185	1	931	tags=6%, list=3%, signal=6%
GO_REGULATION_OF_FATTY_ACID_METABOLIC_PROCESS	GO_REGULATION_OF_FATTY_ACID_METABOLIC_PROCESS	81	0.82335	1.60015	0.00255754	0.0884291	1	2515	tags=19%, list=7%, signal=20%
GO_NEGATIVE_REGULATION_OF_CANONICAL_WNT_SIGNALING_PATHWAY	GO_NEGATIVE_REGULATION_OF_CANONICAL_WNT_SIGNALING_PATHWAY	172	0.772563	1.59927	0	0.0896149	1	3967	tags=27%, list=12%, signal=30%
GO_NEGATIVE_REGULATION_OF_WNT_SIGNALING_PATHWAY	GO_NEGATIVE_REGULATION_OF_WNT_SIGNALING_PATHWAY	203	0.765066	1.59873	0.00325733	0.0901785	1	4064	tags=29%, list=12%, signal=32%
GO_ACTIN_FILAMENT_BUNDLE_ORGANIZATION	GO_ACTIN_FILAMENT_BUNDLE_ORGANIZATION	146	0.778466	1.59858	0.00340522	0.0902428	1	4185	tags=32%, list=12%, signal=36%
GO_NEGATIVE_REGULATION_OF_INFLAMMATORY_RESPONSE	GO_NEGATIVE_REGULATION_OF_INFLAMMATORY_RESPONSE	127	0.787233	1.59842	0.00586166	0.0903268	1	2515	tags=20%, list=7%, signal=21%
GO_REGULATION_OF_PHOSPHOLIPASE_ACTIVITY	GO_REGULATION_OF_PHOSPHOLIPASE_ACTIVITY	68	0.820371	1.59822	0.00772201	0.0904845	1	2235	tags=31%, list=7%, signal=33%
GO_RESPONSE_TO_TRANSFORMING_GROWTH_FACTOR_BETA	GO_RESPONSE_TO_TRANSFORMING_GROWTH_FACTOR_BETA	227	0.766743	1.59821	0.00217155	0.0903133	1	2737	tags=27%, list=8%, signal=30%
GO_HEART_VALVE_DEVELOPMENT	GO_HEART_VALVE_DEVELOPMENT	60	0.823953	1.59755	0.0118421	0.0912108	1	2605	tags=32%, list=8%, signal=34%
GO_ENDOPLASMIC_RETICULUM_TO_GOLGI_VESICLE_MEDIATED_TRANSPORT	GO_ENDOPLASMIC_RETICULUM_TO_GOLGI_VESICLE_MEDIATED_TRANSPORT	203	0.773245	1.59716	0.00111359	0.091529	1	1184	tags=4%, list=4%, signal=5%
GO_FLAVIN_ADENINE_DINUCLEOTIDE_BINDING	GO_FLAVIN_ADENINE_DINUCLEOTIDE_BINDING	78	0.808954	1.59714	0.0137157	0.0913699	1	4047	tags=26%, list=12%, signal=29%
GO_TISSUE_MIGRATION	GO_TISSUE_MIGRATION	276	0.768584	1.59697	0	0.0914414	1	4296	tags=31%, list=13%, signal=35%
GO_POSITIVE_REGULATION_OF_PHOSPHOLIPID_METABOLIC_PROCESS	GO_POSITIVE_REGULATION_OF_PHOSPHOLIPID_METABOLIC_PROCESS	48	0.820298	1.59695	0.0251046	0.0913005	1	1610	tags=21%, list=5%, signal=22%
GO_HOMOPHILIC_CELL_ADHESION_VIA_PLASMA_MEMBRANE_ADHESION_MOLECULES	GO_HOMOPHILIC_CELL_ADHESION_VIA_PLASMA_MEMBRANE_ADHESION_MOLECULES	160	0.770629	1.59666	0.00568182	0.0915714	1	3521	tags=28%, list=10%, signal=31%
GO_CORTICAL_ACTIN_CYTOSKELETON	GO_CORTICAL_ACTIN_CYTOSKELETON	88	0.80282	1.59659	0.00621891	0.0914932	1	2058	tags=15%, list=6%, signal=16%
GO_ICOSANOID_METABOLIC_PROCESS	GO_ICOSANOID_METABOLIC_PROCESS	110	0.784346	1.59657	0.00738916	0.0913336	1	3118	tags=17%, list=9%, signal=19%
GO_CELLULAR_HYPEROSMOTIC_RESPONSE	GO_CELLULAR_HYPEROSMOTIC_RESPONSE	15	0.965124	1.59641	0	0.0914023	1	553	tags=27%, list=2%, signal=27%
GO_CYTOSOLIC_LARGE_RIBOSOMAL_SUBUNIT	GO_CYTOSOLIC_LARGE_RIBOSOMAL_SUBUNIT	56	0.838473	1.59614	0.0157068	0.0916592	1	72	tags=2%, list=0%, signal=2%
GO_APOPTOTIC_CELL_CLEARANCE	GO_APOPTOTIC_CELL_CLEARANCE	47	0.848046	1.5958	0.00857143	0.0920761	1	2299	tags=26%, list=7%, signal=27%
GO_NEGATIVE_REGULATION_OF_LIPID_TRANSPORT	GO_NEGATIVE_REGULATION_OF_LIPID_TRANSPORT	26	0.905313	1.59555	0.0169231	0.0923188	1	1586	tags=31%, list=5%, signal=32%
GO_ACTION_POTENTIAL	GO_ACTION_POTENTIAL	123	0.78893	1.59553	0.00588235	0.0921592	1	3631	tags=36%, list=11%, signal=40%
GO_PATHWAY_RESTRICTED_SMAD_PROTEIN_PHOSPHORYLATION	GO_PATHWAY_RESTRICTED_SMAD_PROTEIN_PHOSPHORYLATION	63	0.813091	1.59541	0.013369	0.0921619	1	3710	tags=38%, list=11%, signal=43%
GO_CLATHRIN_COATED_ENDOCYTIC_VESICLE	GO_CLATHRIN_COATED_ENDOCYTIC_VESICLE	54	0.849568	1.59505	0.0144928	0.0925961	1	2627	tags=20%, list=8%, signal=22%
GO_CELL_COMMUNICATION_INVOLVED_IN_CARDIAC_CONDUCTION	GO_CELL_COMMUNICATION_INVOLVED_IN_CARDIAC_CONDUCTION	53	0.830187	1.59482	0.0177596	0.0927951	1	2680	tags=25%, list=8%, signal=27%
GO_MULTICELLULAR_ORGANISMAL_SIGNALING	GO_MULTICELLULAR_ORGANISMAL_SIGNALING	185	0.770013	1.59456	0.00218579	0.0930188	1	3631	tags=30%, list=11%, signal=34%
GO_VASCULAR_ENDOTHELIAL_GROWTH_FACTOR_SIGNALING_PATHWAY	GO_VASCULAR_ENDOTHELIAL_GROWTH_FACTOR_SIGNALING_PATHWAY	33	0.87354	1.59449	0.0169972	0.0929711	1	2987	tags=45%, list=9%, signal=50%
GO_CELL_CELL_CONTACT_ZONE	GO_CELL_CELL_CONTACT_ZONE	64	0.832556	1.59434	0.00929615	0.0930438	1	3900	tags=38%, list=12%, signal=42%
GO_CHANNEL_REGULATOR_ACTIVITY	GO_CHANNEL_REGULATOR_ACTIVITY	129	0.777704	1.59428	0.0045977	0.0929898	1	3277	tags=26%, list=10%, signal=28%
GO_PINOCYTOSIS	GO_PINOCYTOSIS	20	0.916429	1.59427	0.0231788	0.0928249	1	1679	tags=25%, list=5%, signal=26%
GO_ENDOCYTIC_VESICLE_LUMEN	GO_ENDOCYTIC_VESICLE_LUMEN	19	0.888109	1.59402	0.0174603	0.0929752	1	149	tags=11%, list=0%, signal=11%
GO_GROWTH_FACTOR_BINDING	GO_GROWTH_FACTOR_BINDING	129	0.780429	1.59401	0.00849515	0.0928006	1	3969	tags=43%, list=12%, signal=48%
GO_EMBRYONIC_ORGAN_MORPHOGENESIS	GO_EMBRYONIC_ORGAN_MORPHOGENESIS	279	0.763027	1.59394	0	0.0927456	1	3481	tags=25%, list=10%, signal=28%
GO_NEGATIVE_REGULATION_OF_TRANSMEMBRANE_RECEPTOR_PROTEIN_SERINE_THREONINE_KINASE_SIGNALING_PATHWAY	GO_NEGATIVE_REGULATION_OF_TRANSMEMBRANE_RECEPTOR_PROTEIN_SERINE_THREONINE_KINASE_SIGNALING_PATHWAY	109	0.802109	1.59345	0.00475059	0.0933097	1	2565	tags=31%, list=8%, signal=34%
GO_POSITIVE_REGULATION_OF_BMP_SIGNALING_PATHWAY	GO_POSITIVE_REGULATION_OF_BMP_SIGNALING_PATHWAY	32	0.874355	1.59325	0.0204978	0.0933748	1	2712	tags=44%, list=8%, signal=48%
GO_REGULATION_OF_MUSCLE_ADAPTATION	GO_REGULATION_OF_MUSCLE_ADAPTATION	80	0.806186	1.59318	0.00881612	0.0933065	1	3154	tags=28%, list=9%, signal=30%
GO_NITRIC_OXIDE_MEDIATED_SIGNAL_TRANSDUCTION	GO_NITRIC_OXIDE_MEDIATED_SIGNAL_TRANSDUCTION	28	0.891839	1.59301	0.0106222	0.0933876	1	1882	tags=36%, list=6%, signal=38%
GO_KIDNEY_MORPHOGENESIS	GO_KIDNEY_MORPHOGENESIS	92	0.802023	1.59185	0.00744417	0.0949478	1	3437	tags=38%, list=10%, signal=42%
GO_CARDIAC_SEPTUM_MORPHOGENESIS	GO_CARDIAC_SEPTUM_MORPHOGENESIS	71	0.805603	1.5917	0.0151899	0.0950462	1	2701	tags=37%, list=8%, signal=40%
GO_NEGATIVE_REGULATION_OF_CELL_GROWTH	GO_NEGATIVE_REGULATION_OF_CELL_GROWTH	174	0.771556	1.59161	0.00572082	0.0950289	1	3179	tags=23%, list=9%, signal=25%
GO_ACTIN_FILAMENT_BINDING	GO_ACTIN_FILAMENT_BINDING	174	0.766816	1.59149	0.0011325	0.0950671	1	2862	tags=21%, list=9%, signal=23%
GO_POSITIVE_REGULATION_OF_LIPASE_ACTIVITY	GO_POSITIVE_REGULATION_OF_LIPASE_ACTIVITY	69	0.810598	1.5913	0.0146277	0.095204	1	3744	tags=39%, list=11%, signal=44%
GO_OXIDOREDUCTASE_ACTIVITY_ACTING_ON_PAIRED_DONORS_WITH_INCORPORATION_OR_REDUCTION_OF_MOLECULAR_OXYGEN	GO_OXIDOREDUCTASE_ACTIVITY_ACTING_ON_PAIRED_DONORS_WITH_INCORPORATION_OR_REDUCTION_OF_MOLECULAR_OXYGEN	152	0.785446	1.59118	0.00344432	0.0951986	1	1494	tags=13%, list=4%, signal=14%
GO_NUCLEOTIDE_TRANSPORT	GO_NUCLEOTIDE_TRANSPORT	22	0.931278	1.59111	0.00961539	0.0951482	1	67	tags=5%, list=0%, signal=5%
GO_NEGATIVE_REGULATION_OF_FATTY_ACID_METABOLIC_PROCESS	GO_NEGATIVE_REGULATION_OF_FATTY_ACID_METABOLIC_PROCESS	24	0.895586	1.59082	0.0218069	0.0954589	1	328	tags=13%, list=1%, signal=13%
GO_CELLULAR_RESPONSE_TO_PROSTAGLANDIN_STIMULUS	GO_CELLULAR_RESPONSE_TO_PROSTAGLANDIN_STIMULUS	21	0.914871	1.59068	0.0178862	0.0955348	1	712	tags=10%, list=2%, signal=10%
GO_REGULATION_OF_HORMONE_LEVELS	GO_REGULATION_OF_HORMONE_LEVELS	484	0.749028	1.59053	0	0.095596	1	2834	tags=20%, list=8%, signal=21%
GO_REGULATION_OF_SKELETAL_MUSCLE_TISSUE_DEVELOPMENT	GO_REGULATION_OF_SKELETAL_MUSCLE_TISSUE_DEVELOPMENT	45	0.83922	1.59024	0.0226308	0.0958764	1	2711	tags=16%, list=8%, signal=17%
GO_GASTRULATION	GO_GASTRULATION	172	0.767335	1.59012	0.00448934	0.0959068	1	3738	tags=35%, list=11%, signal=40%
GO_CONTRACTILE_ACTIN_FILAMENT_BUNDLE_ASSEMBLY	GO_CONTRACTILE_ACTIN_FILAMENT_BUNDLE_ASSEMBLY	91	0.799079	1.59004	0.0098401	0.0958701	1	2524	tags=23%, list=8%, signal=25%
GO_EMBRYONIC_APPENDAGE_MORPHOGENESIS	GO_EMBRYONIC_APPENDAGE_MORPHOGENESIS	119	0.795423	1.58992	0.00238379	0.0958999	1	3600	tags=28%, list=11%, signal=31%
GO_ION_CHANNEL_BINDING	GO_ION_CHANNEL_BINDING	115	0.790937	1.58978	0.00828402	0.0959518	1	4669	tags=37%, list=14%, signal=42%
GO_VASCULOGENESIS	GO_VASCULOGENESIS	76	0.82146	1.58952	0.0064433	0.0961808	1	2970	tags=33%, list=9%, signal=36%
GO_MEMBRANE_REPOLARIZATION	GO_MEMBRANE_REPOLARIZATION	42	0.842915	1.58896	0.0247813	0.096895	1	3107	tags=38%, list=9%, signal=42%
GO_CELLULAR_AMINO_ACID_CATABOLIC_PROCESS	GO_CELLULAR_AMINO_ACID_CATABOLIC_PROCESS	119	0.783419	1.58889	0.00832342	0.0968306	1	2848	tags=15%, list=8%, signal=16%
GO_DRUG_CATABOLIC_PROCESS	GO_DRUG_CATABOLIC_PROCESS	131	0.780881	1.58822	0.00472255	0.0977143	1	2834	tags=22%, list=8%, signal=24%
GO_CARDIAC_EPITHELIAL_TO_MESENCHYMAL_TRANSITION	GO_CARDIAC_EPITHELIAL_TO_MESENCHYMAL_TRANSITION	31	0.86562	1.58821	0.0305233	0.097545	1	3485	tags=48%, list=10%, signal=54%
GO_PLASMINOGEN_ACTIVATION	GO_PLASMINOGEN_ACTIVATION	24	0.91521	1.58768	0.0111821	0.0982564	1	1607	tags=25%, list=5%, signal=26%
GO_EXTRACELLULAR_MATRIX_ASSEMBLY	GO_EXTRACELLULAR_MATRIX_ASSEMBLY	40	0.850546	1.58747	0.0323488	0.0983708	1	1882	tags=38%, list=6%, signal=40%
GO_POSITIVE_REGULATION_OF_CELLULAR_RESPONSE_TO_INSULIN_STIMULUS	GO_POSITIVE_REGULATION_OF_CELLULAR_RESPONSE_TO_INSULIN_STIMULUS	22	0.916885	1.58674	0.00931677	0.0993205	1	581	tags=14%, list=2%, signal=14%
GO_ORGANIC_ACID_BINDING	GO_ORGANIC_ACID_BINDING	196	0.768721	1.58669	0.0010989	0.099205	1	2576	tags=18%, list=8%, signal=20%
GO_METALLOCARBOXYPEPTIDASE_ACTIVITY	GO_METALLOCARBOXYPEPTIDASE_ACTIVITY	24	0.890783	1.58647	0.0155521	0.0993724	1	1533	tags=33%, list=5%, signal=35%
GO_SKELETAL_MUSCLE_ADAPTATION	GO_SKELETAL_MUSCLE_ADAPTATION	21	0.921337	1.58559	0.00787402	0.100607	1	568	tags=14%, list=2%, signal=15%
GO_CAVEOLA	GO_CAVEOLA	74	0.800063	1.5848	0.0139949	0.101655	1	3710	tags=41%, list=11%, signal=45%
GO_POSITIVE_REGULATION_OF_CELL_MATRIX_ADHESION	GO_POSITIVE_REGULATION_OF_CELL_MATRIX_ADHESION	50	0.835856	1.58467	0.0124481	0.101675	1	1601	tags=16%, list=5%, signal=17%
GO_RESPONSE_TO_VITAMIN_A	GO_RESPONSE_TO_VITAMIN_A	18	0.91659	1.5845	0.0278689	0.101794	1	33	tags=11%, list=0%, signal=11%
GO_AORTA_DEVELOPMENT	GO_AORTA_DEVELOPMENT	52	0.826581	1.58448	0.0290055	0.10166	1	2709	tags=40%, list=8%, signal=44%
GO_OXIDOREDUCTASE_ACTIVITY_ACTING_ON_THE_ALDEHYDE_OR_OXO_GROUP_OF_DONORS_NAD_OR_NADP_AS_ACCEPTOR	GO_OXIDOREDUCTASE_ACTIVITY_ACTING_ON_THE_ALDEHYDE_OR_OXO_GROUP_OF_DONORS_NAD_OR_NADP_AS_ACCEPTOR	33	0.859619	1.58425	0.0302115	0.10186	1	2730	tags=27%, list=8%, signal=30%
GO_REGULATION_OF_SYSTEMIC_ARTERIAL_BLOOD_PRESSURE_BY_RENIN_ANGIOTENSIN	GO_REGULATION_OF_SYSTEMIC_ARTERIAL_BLOOD_PRESSURE_BY_RENIN_ANGIOTENSIN	24	0.897332	1.58408	0.0167939	0.101948	1	1971	tags=46%, list=6%, signal=49%
GO_REGULATION_OF_CARTILAGE_DEVELOPMENT	GO_REGULATION_OF_CARTILAGE_DEVELOPMENT	61	0.822398	1.58387	0.0182292	0.102099	1	3710	tags=38%, list=11%, signal=42%
GO_AMEBOIDAL_TYPE_CELL_MIGRATION	GO_AMEBOIDAL_TYPE_CELL_MIGRATION	374	0.753016	1.58365	0	0.102292	1	4296	tags=29%, list=13%, signal=32%
GO_OLFACTORY_LOBE_DEVELOPMENT	GO_OLFACTORY_LOBE_DEVELOPMENT	29	0.875154	1.58352	0.0242424	0.102324	1	220	tags=10%, list=1%, signal=10%
GO_MYOSIN_FILAMENT	GO_MYOSIN_FILAMENT	17	0.947302	1.58331	0.00990099	0.102493	1	984	tags=29%, list=3%, signal=30%
GO_MUSCLE_ADAPTATION	GO_MUSCLE_ADAPTATION	99	0.788951	1.58306	0.0146879	0.102796	1	2459	tags=24%, list=7%, signal=26%
GO_REGULATION_OF_CHONDROCYTE_DIFFERENTIATION	GO_REGULATION_OF_CHONDROCYTE_DIFFERENTIATION	46	0.836413	1.58294	0.0208914	0.102805	1	3596	tags=39%, list=11%, signal=44%
GO_PIGMENT_METABOLIC_PROCESS	GO_PIGMENT_METABOLIC_PROCESS	69	0.813998	1.5828	0.0156047	0.102838	1	1158	tags=6%, list=3%, signal=6%
GO_REGULATION_OF_HEART_RATE_BY_CARDIAC_CONDUCTION	GO_REGULATION_OF_HEART_RATE_BY_CARDIAC_CONDUCTION	37	0.851183	1.58174	0.036075	0.104393	1	3448	tags=41%, list=10%, signal=45%
GO_FIBROBLAST_MIGRATION	GO_FIBROBLAST_MIGRATION	38	0.849477	1.58155	0.0265734	0.104473	1	864	tags=16%, list=3%, signal=16%
GO_LIPASE_INHIBITOR_ACTIVITY	GO_LIPASE_INHIBITOR_ACTIVITY	18	0.91828	1.5813	0.0221465	0.104675	1	18	tags=6%, list=0%, signal=6%
GO_POSTSYNAPSE_ASSEMBLY	GO_POSTSYNAPSE_ASSEMBLY	30	0.865513	1.58106	0.0359281	0.104887	1	2080	tags=33%, list=6%, signal=36%
GO_CILIUM_OR_FLAGELLUM_DEPENDENT_CELL_MOTILITY	GO_CILIUM_OR_FLAGELLUM_DEPENDENT_CELL_MOTILITY	93	0.803394	1.58094	0.0137328	0.104865	1	0	tags=1%, list=0%, signal=1%
GO_REGULATION_OF_RYANODINE_SENSITIVE_CALCIUM_RELEASE_CHANNEL_ACTIVITY	GO_REGULATION_OF_RYANODINE_SENSITIVE_CALCIUM_RELEASE_CHANNEL_ACTIVITY	24	0.891855	1.58092	0.0202808	0.104708	1	1618	tags=33%, list=5%, signal=35%
GO_POLYSACCHARIDE_BINDING	GO_POLYSACCHARIDE_BINDING	25	0.893885	1.58078	0.0173502	0.104751	1	2891	tags=40%, list=9%, signal=44%
GO_LAMELLIPODIUM_ASSEMBLY	GO_LAMELLIPODIUM_ASSEMBLY	58	0.836656	1.58075	0.0191781	0.1046	1	1610	tags=12%, list=5%, signal=13%
GO_ENDOCYTIC_VESICLE_MEMBRANE	GO_ENDOCYTIC_VESICLE_MEMBRANE	151	0.780428	1.58075	0	0.104421	1	3797	tags=20%, list=11%, signal=22%
GO_CARDIAC_VENTRICLE_MORPHOGENESIS	GO_CARDIAC_VENTRICLE_MORPHOGENESIS	67	0.79775	1.58063	0.0286458	0.104425	1	2701	tags=33%, list=8%, signal=36%
GO_RESPONSE_TO_ACID_CHEMICAL	GO_RESPONSE_TO_ACID_CHEMICAL	323	0.750817	1.58052	0	0.104404	1	1736	tags=16%, list=5%, signal=17%
GO_REGULATION_OF_VASOCONSTRICTION	GO_REGULATION_OF_VASOCONSTRICTION	57	0.829889	1.5803	0.030504	0.104589	1	3992	tags=47%, list=12%, signal=54%
GO_REGULATION_OF_CATION_CHANNEL_ACTIVITY	GO_REGULATION_OF_CATION_CHANNEL_ACTIVITY	157	0.780643	1.58022	0.00225479	0.104531	1	3250	tags=26%, list=10%, signal=29%
GO_CELL_GROWTH	GO_CELL_GROWTH	450	0.744547	1.58022	0	0.104353	1	3234	tags=18%, list=10%, signal=20%
GO_REGULATION_OF_TRANSPORTER_ACTIVITY	GO_REGULATION_OF_TRANSPORTER_ACTIVITY	252	0.759799	1.57974	0.00107643	0.104917	1	3250	tags=21%, list=10%, signal=24%
GO_OXIDOREDUCTASE_ACTIVITY_ACTING_ON_THE_ALDEHYDE_OR_OXO_GROUP_OF_DONORS	GO_OXIDOREDUCTASE_ACTIVITY_ACTING_ON_THE_ALDEHYDE_OR_OXO_GROUP_OF_DONORS	40	0.85332	1.57964	0.020649	0.10492	1	2730	tags=28%, list=8%, signal=30%
GO_MALE_GENITALIA_DEVELOPMENT	GO_MALE_GENITALIA_DEVELOPMENT	23	0.885192	1.57946	0.0203762	0.105015	1	1894	tags=35%, list=6%, signal=37%
GO_COATED_VESICLE_MEMBRANE	GO_COATED_VESICLE_MEMBRANE	167	0.768722	1.57929	0.00570776	0.105093	1	2683	tags=11%, list=8%, signal=12%
GO_DEVELOPMENTAL_INDUCTION	GO_DEVELOPMENTAL_INDUCTION	33	0.864992	1.5792	0.0236337	0.105026	1	2951	tags=36%, list=9%, signal=40%
GO_AXIS_ELONGATION	GO_AXIS_ELONGATION	30	0.864009	1.57885	0.0268657	0.105394	1	1601	tags=27%, list=5%, signal=28%
GO_POSITIVE_REGULATION_OF_PHOSPHOLIPASE_ACTIVITY	GO_POSITIVE_REGULATION_OF_PHOSPHOLIPASE_ACTIVITY	57	0.832989	1.57866	0.0177353	0.105505	1	2235	tags=32%, list=7%, signal=34%
GO_EXTRACELLULAR_MATRIX_BINDING	GO_EXTRACELLULAR_MATRIX_BINDING	53	0.826439	1.57837	0.0161943	0.105778	1	1709	tags=30%, list=5%, signal=32%
GO_RENAL_WATER_HOMEOSTASIS	GO_RENAL_WATER_HOMEOSTASIS	32	0.860229	1.57781	0.0186514	0.106513	1	790	tags=16%, list=2%, signal=16%
GO_PEPTIDYL_ARGININE_MODIFICATION	GO_PEPTIDYL_ARGININE_MODIFICATION	25	0.879989	1.57772	0.020155	0.106495	1	43	tags=4%, list=0%, signal=4%
GO_CARDIOBLAST_DIFFERENTIATION	GO_CARDIOBLAST_DIFFERENTIATION	18	0.908433	1.57746	0.0208	0.106764	1	65	tags=11%, list=0%, signal=11%
GO_POSITIVE_REGULATION_OF_CARDIAC_MUSCLE_CELL_DIFFERENTIATION	GO_POSITIVE_REGULATION_OF_CARDIAC_MUSCLE_CELL_DIFFERENTIATION	19	0.908462	1.57727	0.0204082	0.106875	1	2157	tags=26%, list=6%, signal=28%
GO_NOTCH_SIGNALING_PATHWAY	GO_NOTCH_SIGNALING_PATHWAY	174	0.773903	1.57717	0.00112108	0.106841	1	2952	tags=24%, list=9%, signal=26%
GO_CGMP_MEDIATED_SIGNALING	GO_CGMP_MEDIATED_SIGNALING	28	0.87989	1.5765	0.0185471	0.107801	1	1284	tags=32%, list=4%, signal=33%
GO_INTERCALATED_DISC	GO_INTERCALATED_DISC	46	0.840859	1.57642	0.0188425	0.107759	1	4561	tags=46%, list=14%, signal=53%
GO_ACID_AMINO_ACID_LIGASE_ACTIVITY	GO_ACID_AMINO_ACID_LIGASE_ACTIVITY	16	0.934742	1.57628	0.011236	0.107806	1	214	tags=13%, list=1%, signal=13%
GO_RESPONSE_TO_INSULIN	GO_RESPONSE_TO_INSULIN	251	0.757053	1.57617	0.00105708	0.107782	1	3025	tags=16%, list=9%, signal=17%
GO_NEGATIVE_REGULATION_OF_JNK_CASCADE	GO_NEGATIVE_REGULATION_OF_JNK_CASCADE	36	0.854284	1.57608	0.0203488	0.107747	1	1899	tags=17%, list=6%, signal=18%
GO_ESTABLISHMENT_OR_MAINTENANCE_OF_BIPOLAR_CELL_POLARITY	GO_ESTABLISHMENT_OR_MAINTENANCE_OF_BIPOLAR_CELL_POLARITY	45	0.830072	1.57605	0.0285326	0.107623	1	1809	tags=18%, list=5%, signal=19%
GO_NEGATIVE_REGULATION_OF_SMALL_MOLECULE_METABOLIC_PROCESS	GO_NEGATIVE_REGULATION_OF_SMALL_MOLECULE_METABOLIC_PROCESS	86	0.796464	1.57574	0.0125628	0.107899	1	2039	tags=17%, list=6%, signal=19%
GO_NEGATIVE_REGULATION_OF_VASCULAR_SMOOTH_MUSCLE_CELL_PROLIFERATION	GO_NEGATIVE_REGULATION_OF_VASCULAR_SMOOTH_MUSCLE_CELL_PROLIFERATION	17	0.917353	1.57573	0.020339	0.107728	1	491	tags=24%, list=1%, signal=24%
GO_MONONUCLEAR_CELL_DIFFERENTIATION	GO_MONONUCLEAR_CELL_DIFFERENTIATION	35	0.855184	1.57556	0.0231839	0.107808	1	2515	tags=14%, list=7%, signal=15%
GO_RESPONSE_TO_PEPTIDE	GO_RESPONSE_TO_PEPTIDE	478	0.741999	1.57552	0	0.107699	1	2603	tags=16%, list=8%, signal=17%
GO_TRANSITION_METAL_ION_TRANSPORT	GO_TRANSITION_METAL_ION_TRANSPORT	117	0.777448	1.5755	0.0119048	0.107555	1	1847	tags=8%, list=6%, signal=8%
GO_PHOSPHOLIPID_BINDING	GO_PHOSPHOLIPID_BINDING	402	0.745976	1.57547	0	0.107425	1	3561	tags=20%, list=11%, signal=23%
GO_CELL_LEADING_EDGE	GO_CELL_LEADING_EDGE	386	0.752511	1.57525	0	0.1076	1	4568	tags=28%, list=14%, signal=32%
GO_LONG_CHAIN_FATTY_ACID_TRANSPORT	GO_LONG_CHAIN_FATTY_ACID_TRANSPORT	60	0.821032	1.57504	0.020436	0.107769	1	1658	tags=22%, list=5%, signal=23%
GO_POSITIVE_REGULATION_OF_STEM_CELL_DIFFERENTIATION	GO_POSITIVE_REGULATION_OF_STEM_CELL_DIFFERENTIATION	21	0.907566	1.57482	0.0209677	0.107914	1	1529	tags=29%, list=5%, signal=30%
GO_AMINOGLYCAN_CATABOLIC_PROCESS	GO_AMINOGLYCAN_CATABOLIC_PROCESS	64	0.801399	1.5747	0.0262123	0.107949	1	1398	tags=22%, list=4%, signal=23%
GO_RENAL_SYSTEM_PROCESS_INVOLVED_IN_REGULATION_OF_SYSTEMIC_ARTERIAL_BLOOD_PRESSURE	GO_RENAL_SYSTEM_PROCESS_INVOLVED_IN_REGULATION_OF_SYSTEMIC_ARTERIAL_BLOOD_PRESSURE	24	0.885204	1.57464	0.021875	0.107869	1	2252	tags=38%, list=7%, signal=40%
GO_POLYSACCHARIDE_BIOSYNTHETIC_PROCESS	GO_POLYSACCHARIDE_BIOSYNTHETIC_PROCESS	70	0.803271	1.57455	0.0166881	0.107827	1	2450	tags=21%, list=7%, signal=23%
GO_ADRENAL_GLAND_DEVELOPMENT	GO_ADRENAL_GLAND_DEVELOPMENT	23	0.918275	1.57436	0.0128617	0.107968	1	1158	tags=39%, list=3%, signal=41%
GO_ACTIN_FILAMENT_DEPOLYMERIZATION	GO_ACTIN_FILAMENT_DEPOLYMERIZATION	49	0.82238	1.57416	0.0184136	0.10812	1	4090	tags=31%, list=12%, signal=35%
GO_ORGANIC_ANION_TRANSPORT	GO_ORGANIC_ANION_TRANSPORT	455	0.748914	1.57396	0	0.108279	1	2026	tags=12%, list=6%, signal=12%
GO_LEUKOTRIENE_METABOLIC_PROCESS	GO_LEUKOTRIENE_METABOLIC_PROCESS	30	0.858328	1.57394	0.0294118	0.108122	1	1296	tags=17%, list=4%, signal=17%
GO_REGULATION_OF_ANATOMICAL_STRUCTURE_SIZE	GO_REGULATION_OF_ANATOMICAL_STRUCTURE_SIZE	470	0.741807	1.57361	0	0.108458	1	4824	tags=31%, list=14%, signal=35%
GO_COFACTOR_CATABOLIC_PROCESS	GO_COFACTOR_CATABOLIC_PROCESS	61	0.803111	1.57355	0.0175439	0.108398	1	1538	tags=13%, list=5%, signal=14%
GO_REGULATION_OF_POSTSYNAPTIC_DENSITY_ORGANIZATION	GO_REGULATION_OF_POSTSYNAPTIC_DENSITY_ORGANIZATION	16	0.912892	1.57334	0.031614	0.108554	1	2080	tags=44%, list=6%, signal=47%
GO_CELLULAR_RESPONSE_TO_PEPTIDE	GO_CELLULAR_RESPONSE_TO_PEPTIDE	353	0.751899	1.57331	0	0.108449	1	3070	tags=18%, list=9%, signal=19%
GO_TERPENOID_BIOSYNTHETIC_PROCESS	GO_TERPENOID_BIOSYNTHETIC_PROCESS	15	0.929881	1.57318	0.0165016	0.108498	1	712	tags=13%, list=2%, signal=14%
GO_CHONDROCYTE_DIFFERENTIATION	GO_CHONDROCYTE_DIFFERENTIATION	115	0.768874	1.57289	0.00601685	0.108759	1	3738	tags=39%, list=11%, signal=44%
GO_INTEGRIN_MEDIATED_SIGNALING_PATHWAY	GO_INTEGRIN_MEDIATED_SIGNALING_PATHWAY	98	0.78454	1.57278	0.0160692	0.10875	1	2525	tags=26%, list=8%, signal=28%
GO_REGULATION_OF_CELL_ADHESION_MEDIATED_BY_INTEGRIN	GO_REGULATION_OF_CELL_ADHESION_MEDIATED_BY_INTEGRIN	46	0.845658	1.57274	0.016129	0.10864	1	967	tags=13%, list=3%, signal=13%
GO_GLOMERULAR_EPITHELIAL_CELL_DIFFERENTIATION	GO_GLOMERULAR_EPITHELIAL_CELL_DIFFERENTIATION	17	0.909259	1.57254	0.0214876	0.10877	1	912	tags=41%, list=3%, signal=42%
GO_REGULATION_OF_GLUCOSE_METABOLIC_PROCESS	GO_REGULATION_OF_GLUCOSE_METABOLIC_PROCESS	100	0.788022	1.5725	0.00954654	0.108653	1	3561	tags=27%, list=11%, signal=30%
GO_SODIUM_CHANNEL_ACTIVITY	GO_SODIUM_CHANNEL_ACTIVITY	42	0.837615	1.57232	0.0230978	0.10875	1	2459	tags=21%, list=7%, signal=23%
GO_POLYSACCHARIDE_METABOLIC_PROCESS	GO_POLYSACCHARIDE_METABOLIC_PROCESS	100	0.786261	1.57231	0.0135468	0.108583	1	2870	tags=20%, list=9%, signal=22%
GO_ION_CHANNEL_REGULATOR_ACTIVITY	GO_ION_CHANNEL_REGULATOR_ACTIVITY	106	0.790613	1.57224	0.0086741	0.10851	1	2335	tags=20%, list=7%, signal=21%
GO_RESPONSE_TO_NUTRIENT	GO_RESPONSE_TO_NUTRIENT	210	0.749243	1.57217	0.00437637	0.108455	1	2680	tags=15%, list=8%, signal=16%
GO_POSITIVE_REGULATION_OF_RECEPTOR_INTERNALIZATION	GO_POSITIVE_REGULATION_OF_RECEPTOR_INTERNALIZATION	24	0.888483	1.57176	0.0200308	0.108935	1	2157	tags=33%, list=6%, signal=36%
GO_REGULATION_OF_SYSTEMIC_ARTERIAL_BLOOD_PRESSURE_BY_HORMONE	GO_REGULATION_OF_SYSTEMIC_ARTERIAL_BLOOD_PRESSURE_BY_HORMONE	37	0.854377	1.57135	0.0217391	0.10941	1	1971	tags=32%, list=6%, signal=34%
GO_REGULATION_OF_EPITHELIAL_CELL_MIGRATION	GO_REGULATION_OF_EPITHELIAL_CELL_MIGRATION	209	0.764872	1.57102	0.00107875	0.109744	1	4225	tags=28%, list=13%, signal=32%
GO_NEGATIVE_REGULATION_OF_ORGANIC_ACID_TRANSPORT	GO_NEGATIVE_REGULATION_OF_ORGANIC_ACID_TRANSPORT	17	0.908872	1.5709	0.0219966	0.109754	1	2188	tags=47%, list=7%, signal=50%
GO_REGULATION_OF_LIPOPROTEIN_LIPASE_ACTIVITY	GO_REGULATION_OF_LIPOPROTEIN_LIPASE_ACTIVITY	21	0.893862	1.57044	0.0239617	0.110307	1	478	tags=14%, list=1%, signal=14%
GO_NEGATIVE_REGULATION_OF_CELLULAR_RESPONSE_TO_INSULIN_STIMULUS	GO_NEGATIVE_REGULATION_OF_CELLULAR_RESPONSE_TO_INSULIN_STIMULUS	32	0.869584	1.56988	0.0227273	0.111017	1	1485	tags=13%, list=4%, signal=13%
GO_REGIONALIZATION	GO_REGIONALIZATION	326	0.74392	1.5696	0	0.111244	1	3710	tags=28%, list=11%, signal=31%
GO_NEGATIVE_REGULATION_OF_PROTEASOMAL_UBIQUITIN_DEPENDENT_PROTEIN_CATABOLIC_PROCESS	GO_NEGATIVE_REGULATION_OF_PROTEASOMAL_UBIQUITIN_DEPENDENT_PROTEIN_CATABOLIC_PROCESS	34	0.844918	1.56913	0.0288754	0.111793	1	27	tags=3%, list=0%, signal=3%
GO_REGULATION_OF_CELLULAR_RESPONSE_TO_TRANSFORMING_GROWTH_FACTOR_BETA_STIMULUS	GO_REGULATION_OF_CELLULAR_RESPONSE_TO_TRANSFORMING_GROWTH_FACTOR_BETA_STIMULUS	108	0.793786	1.56809	0.00985222	0.113224	1	2669	tags=25%, list=8%, signal=27%
GO_APICAL_PART_OF_CELL	GO_APICAL_PART_OF_CELL	372	0.750023	1.56803	0	0.113135	1	3153	tags=18%, list=9%, signal=19%
GO_NEGATIVE_REGULATION_OF_RESPONSE_TO_EXTERNAL_STIMULUS	GO_NEGATIVE_REGULATION_OF_RESPONSE_TO_EXTERNAL_STIMULUS	342	0.744529	1.56797	0	0.11305	1	3493	tags=22%, list=10%, signal=24%
GO_VENTRICULAR_CARDIAC_MUSCLE_CELL_ACTION_POTENTIAL	GO_VENTRICULAR_CARDIAC_MUSCLE_CELL_ACTION_POTENTIAL	33	0.843431	1.5679	0.029985	0.112997	1	3107	tags=42%, list=9%, signal=47%
GO_REGULATION_OF_STEROID_BIOSYNTHETIC_PROCESS	GO_REGULATION_OF_STEROID_BIOSYNTHETIC_PROCESS	83	0.790978	1.5675	0.0137328	0.113454	1	1188	tags=13%, list=4%, signal=14%
GO_NEGATIVE_REGULATION_OF_CELL_SUBSTRATE_ADHESION	GO_NEGATIVE_REGULATION_OF_CELL_SUBSTRATE_ADHESION	59	0.80483	1.56738	0.024	0.113459	1	3233	tags=39%, list=10%, signal=43%
GO_STEROID_HORMONE_RECEPTOR_ACTIVITY	GO_STEROID_HORMONE_RECEPTOR_ACTIVITY	55	0.8165	1.56714	0.0258503	0.113666	1	2515	tags=20%, list=7%, signal=22%
GO_POLYPEPTIDE_N_ACETYLGALACTOSAMINYLTRANSFERASE_ACTIVITY	GO_POLYPEPTIDE_N_ACETYLGALACTOSAMINYLTRANSFERASE_ACTIVITY	18	0.902764	1.56645	0.0250417	0.114634	1	1098	tags=11%, list=3%, signal=11%
GO_NEGATIVE_REGULATION_OF_INTRACELLULAR_TRANSPORT	GO_NEGATIVE_REGULATION_OF_INTRACELLULAR_TRANSPORT	58	0.819188	1.56643	0.0177839	0.114493	1	1691	tags=19%, list=5%, signal=20%
GO_REGULATION_OF_CELLULAR_RESPONSE_TO_VASCULAR_ENDOTHELIAL_GROWTH_FACTOR_STIMULUS	GO_REGULATION_OF_CELLULAR_RESPONSE_TO_VASCULAR_ENDOTHELIAL_GROWTH_FACTOR_STIMULUS	16	0.928212	1.56615	0.0223752	0.114889	1	518	tags=19%, list=2%, signal=19%
GO_REGULATION_OF_SMALL_MOLECULE_METABOLIC_PROCESS	GO_REGULATION_OF_SMALL_MOLECULE_METABOLIC_PROCESS	393	0.743849	1.56593	0	0.115041	1	2546	tags=13%, list=8%, signal=14%
GO_ORGANIC_ANION_TRANSMEMBRANE_TRANSPORTER_ACTIVITY	GO_ORGANIC_ANION_TRANSMEMBRANE_TRANSPORTER_ACTIVITY	193	0.760785	1.56547	0.00107527	0.115582	1	1567	tags=6%, list=5%, signal=6%
GO_MEMBRANE_REPOLARIZATION_DURING_ACTION_POTENTIAL	GO_MEMBRANE_REPOLARIZATION_DURING_ACTION_POTENTIAL	24	0.879137	1.56513	0.0345865	0.115917	1	2822	tags=38%, list=8%, signal=41%
GO_POSITIVE_REGULATION_OF_CELL_SUBSTRATE_JUNCTION_ORGANIZATION	GO_POSITIVE_REGULATION_OF_CELL_SUBSTRATE_JUNCTION_ORGANIZATION	26	0.881719	1.56481	0.0206795	0.116272	1	1601	tags=19%, list=5%, signal=20%
GO_RESPONSE_TO_OXYGEN_LEVELS	GO_RESPONSE_TO_OXYGEN_LEVELS	367	0.74419	1.5644	0	0.116735	1	2709	tags=17%, list=8%, signal=19%
GO_CLATHRIN_COATED_PIT	GO_CLATHRIN_COATED_PIT	67	0.797994	1.56407	0.023224	0.117082	1	2870	tags=28%, list=9%, signal=31%
GO_REGULATION_OF_TRIGLYCERIDE_METABOLIC_PROCESS	GO_REGULATION_OF_TRIGLYCERIDE_METABOLIC_PROCESS	36	0.845377	1.56358	0.0236337	0.117669	1	2476	tags=17%, list=7%, signal=18%
GO_NEGATIVE_REGULATION_OF_CALCIUM_ION_TRANSMEMBRANE_TRANSPORT	GO_NEGATIVE_REGULATION_OF_CALCIUM_ION_TRANSMEMBRANE_TRANSPORT	35	0.850285	1.56325	0.0315186	0.118003	1	1496	tags=23%, list=4%, signal=24%
GO_EMBRYONIC_HEART_TUBE_DEVELOPMENT	GO_EMBRYONIC_HEART_TUBE_DEVELOPMENT	77	0.79769	1.56306	0.01875	0.118141	1	3673	tags=27%, list=11%, signal=31%
GO_CELLULAR_RESPONSE_TO_RETINOIC_ACID	GO_CELLULAR_RESPONSE_TO_RETINOIC_ACID	65	0.795116	1.56289	0.0215736	0.118233	1	2515	tags=22%, list=7%, signal=23%
GO_LUNG_ALVEOLUS_DEVELOPMENT	GO_LUNG_ALVEOLUS_DEVELOPMENT	40	0.837465	1.56283	0.033675	0.118117	1	2581	tags=33%, list=8%, signal=35%
GO_SARCOMERE_ORGANIZATION	GO_SARCOMERE_ORGANIZATION	36	0.838929	1.56259	0.0327169	0.118316	1	2583	tags=33%, list=8%, signal=36%
GO_MAINTENANCE_OF_LOCATION	GO_MAINTENANCE_OF_LOCATION	315	0.744609	1.56233	0	0.118541	1	2351	tags=17%, list=7%, signal=18%
GO_GLUTAMATE_METABOLIC_PROCESS	GO_GLUTAMATE_METABOLIC_PROCESS	31	0.861379	1.56216	0.0334855	0.118659	1	58	tags=6%, list=0%, signal=6%
GO_ANTIBACTERIAL_HUMORAL_RESPONSE	GO_ANTIBACTERIAL_HUMORAL_RESPONSE	27	0.875431	1.562	0.0316742	0.118724	1	1563	tags=22%, list=5%, signal=23%
GO_STEM_CELL_DIFFERENTIATION	GO_STEM_CELL_DIFFERENTIATION	242	0.747091	1.56191	0.00217865	0.118714	1	3490	tags=21%, list=10%, signal=23%
GO_SKELETAL_SYSTEM_MORPHOGENESIS	GO_SKELETAL_SYSTEM_MORPHOGENESIS	227	0.74312	1.56153	0.00322581	0.119186	1	3738	tags=33%, list=11%, signal=37%
GO_REGULATION_OF_DNA_TEMPLATED_TRANSCRIPTION_IN_RESPONSE_TO_STRESS	GO_REGULATION_OF_DNA_TEMPLATED_TRANSCRIPTION_IN_RESPONSE_TO_STRESS	117	0.780017	1.56116	0.00233918	0.119597	1	1254	tags=4%, list=4%, signal=4%
GO_POSTSYNAPTIC_DENSITY_MEMBRANE	GO_POSTSYNAPTIC_DENSITY_MEMBRANE	76	0.795653	1.56065	0.0148331	0.120252	1	2861	tags=30%, list=9%, signal=33%
GO_CLATHRIN_COATED_VESICLE	GO_CLATHRIN_COATED_VESICLE	180	0.755383	1.56063	0.0077951	0.120112	1	2683	tags=13%, list=8%, signal=14%
GO_CARDIAC_MUSCLE_CELL_ACTION_POTENTIAL_INVOLVED_IN_CONTRACTION	GO_CARDIAC_MUSCLE_CELL_ACTION_POTENTIAL_INVOLVED_IN_CONTRACTION	50	0.819352	1.56033	0.0352609	0.120403	1	3448	tags=38%, list=10%, signal=42%
GO_PURINE_NUCLEOBASE_METABOLIC_PROCESS	GO_PURINE_NUCLEOBASE_METABOLIC_PROCESS	20	0.909821	1.56015	0.0206349	0.120525	1	16	tags=5%, list=0%, signal=5%
GO_ENDOPEPTIDASE_ACTIVITY	GO_ENDOPEPTIDASE_ACTIVITY	378	0.753355	1.55995	0	0.120689	1	2243	tags=15%, list=7%, signal=15%
GO_SMOOTH_MUSCLE_CELL_DIFFERENTIATION	GO_SMOOTH_MUSCLE_CELL_DIFFERENTIATION	54	0.818615	1.55994	0.0278884	0.12052	1	2775	tags=39%, list=8%, signal=42%
GO_HORMONE_TRANSPORT	GO_HORMONE_TRANSPORT	291	0.751576	1.55994	0	0.120347	1	2222	tags=18%, list=7%, signal=19%
GO_ARACHIDONIC_ACID_METABOLIC_PROCESS	GO_ARACHIDONIC_ACID_METABOLIC_PROCESS	52	0.823676	1.55986	0.0178082	0.120314	1	712	tags=8%, list=2%, signal=8%
GO_RHO_PROTEIN_SIGNAL_TRANSDUCTION	GO_RHO_PROTEIN_SIGNAL_TRANSDUCTION	193	0.755023	1.55879	0.00442478	0.121883	1	2546	tags=21%, list=8%, signal=22%
GO_RENAL_SYSTEM_PROCESS	GO_RENAL_SYSTEM_PROCESS	111	0.780649	1.55868	0.00948992	0.121853	1	2787	tags=27%, list=8%, signal=29%
GO_RIBOSOMAL_LARGE_SUBUNIT_BIOGENESIS	GO_RIBOSOMAL_LARGE_SUBUNIT_BIOGENESIS	64	0.799446	1.5586	0.013369	0.121817	1	72	tags=2%, list=0%, signal=2%
GO_PEPTIDASE_ACTIVATOR_ACTIVITY	GO_PEPTIDASE_ACTIVATOR_ACTIVITY	35	0.846651	1.55852	0.0315186	0.121795	1	1921	tags=23%, list=6%, signal=24%
GO_METANEPHRIC_NEPHRON_DEVELOPMENT	GO_METANEPHRIC_NEPHRON_DEVELOPMENT	37	0.840189	1.55829	0.0326241	0.12197	1	2787	tags=43%, list=8%, signal=47%
GO_TOLL_LIKE_RECEPTOR_4_SIGNALING_PATHWAY	GO_TOLL_LIKE_RECEPTOR_4_SIGNALING_PATHWAY	35	0.842871	1.5581	0.0311615	0.122071	1	607	tags=6%, list=2%, signal=6%
GO_TRANSFORMING_GROWTH_FACTOR_BETA_BINDING	GO_TRANSFORMING_GROWTH_FACTOR_BETA_BINDING	22	0.878449	1.55806	0.0342146	0.121941	1	2709	tags=50%, list=8%, signal=54%
GO_RESPONSE_TO_AXON_INJURY	GO_RESPONSE_TO_AXON_INJURY	73	0.793577	1.55747	0.0197109	0.122639	1	2768	tags=25%, list=8%, signal=27%
GO_DEFENSE_RESPONSE_TO_GRAM_NEGATIVE_BACTERIUM	GO_DEFENSE_RESPONSE_TO_GRAM_NEGATIVE_BACTERIUM	54	0.811902	1.55743	0.0326087	0.122525	1	545	tags=9%, list=2%, signal=9%
GO_NEGATIVE_REGULATION_OF_FATTY_ACID_BIOSYNTHETIC_PROCESS	GO_NEGATIVE_REGULATION_OF_FATTY_ACID_BIOSYNTHETIC_PROCESS	15	0.927446	1.5574	0.0106007	0.122379	1	179	tags=13%, list=1%, signal=13%
GO_CHEMOATTRACTANT_ACTIVITY	GO_CHEMOATTRACTANT_ACTIVITY	32	0.840633	1.55691	0.0356612	0.123051	1	1194	tags=28%, list=4%, signal=29%
GO_DIENCEPHALON_DEVELOPMENT	GO_DIENCEPHALON_DEVELOPMENT	67	0.80203	1.55685	0.0198676	0.122976	1	1095	tags=10%, list=3%, signal=11%
GO_ENDOCARDIAL_CUSHION_FORMATION	GO_ENDOCARDIAL_CUSHION_FORMATION	24	0.858586	1.5568	0.0451011	0.12285	1	3943	tags=54%, list=12%, signal=61%
GO_REGULATION_OF_CARDIAC_MUSCLE_CONTRACTION_BY_CALCIUM_ION_SIGNALING	GO_REGULATION_OF_CARDIAC_MUSCLE_CONTRACTION_BY_CALCIUM_ION_SIGNALING	24	0.894677	1.55662	0.025	0.12295	1	366	tags=17%, list=1%, signal=17%
GO_IRON_ION_TRANSPORT	GO_IRON_ION_TRANSPORT	70	0.807197	1.55661	0.0278129	0.122791	1	1847	tags=10%, list=6%, signal=11%
GO_BETA_CATENIN_BINDING	GO_BETA_CATENIN_BINDING	80	0.781665	1.55646	0.0262172	0.122836	1	3846	tags=31%, list=11%, signal=35%
GO_NUCLEOBASE_METABOLIC_PROCESS	GO_NUCLEOBASE_METABOLIC_PROCESS	35	0.851562	1.55622	0.0257576	0.122972	1	16	tags=3%, list=0%, signal=3%
GO_CELL_COMMUNICATION_BY_ELECTRICAL_COUPLING	GO_CELL_COMMUNICATION_BY_ELECTRICAL_COUPLING	30	0.854898	1.55574	0.0402477	0.123583	1	2426	tags=23%, list=7%, signal=25%
GO_PRIMARY_ALCOHOL_CATABOLIC_PROCESS	GO_PRIMARY_ALCOHOL_CATABOLIC_PROCESS	15	0.915474	1.5556	0.0243506	0.123639	1	1879	tags=40%, list=6%, signal=42%
GO_NEGATIVE_REGULATION_OF_CALCIUM_ION_TRANSPORT_INTO_CYTOSOL	GO_NEGATIVE_REGULATION_OF_CALCIUM_ION_TRANSPORT_INTO_CYTOSOL	16	0.918016	1.55532	0.0235294	0.12391	1	1496	tags=31%, list=4%, signal=33%
GO_CUL3_RING_UBIQUITIN_LIGASE_COMPLEX	GO_CUL3_RING_UBIQUITIN_LIGASE_COMPLEX	36	0.831373	1.55522	0.0239437	0.123892	1	765	tags=6%, list=2%, signal=6%
GO_CARBOHYDRATE_BINDING	GO_CARBOHYDRATE_BINDING	247	0.732425	1.55505	0.00425532	0.123966	1	3881	tags=23%, list=12%, signal=26%
GO_REGULATION_OF_FATTY_ACID_BIOSYNTHETIC_PROCESS	GO_REGULATION_OF_FATTY_ACID_BIOSYNTHETIC_PROCESS	43	0.829978	1.55466	0.0349162	0.124414	1	766	tags=9%, list=2%, signal=10%
GO_CELL_SURFACE_RECEPTOR_SIGNALING_PATHWAY_INVOLVED_IN_HEART_DEVELOPMENT	GO_CELL_SURFACE_RECEPTOR_SIGNALING_PATHWAY_INVOLVED_IN_HEART_DEVELOPMENT	29	0.873407	1.55464	0.0285262	0.124258	1	3600	tags=48%, list=11%, signal=54%
GO_TRANSFORMING_GROWTH_FACTOR_BETA_RECEPTOR_BINDING	GO_TRANSFORMING_GROWTH_FACTOR_BETA_RECEPTOR_BINDING	48	0.826429	1.5544	0.0244565	0.124459	1	2737	tags=25%, list=8%, signal=27%
GO_TRANSMEMBRANE_RECEPTOR_PROTEIN_KINASE_ACTIVITY	GO_TRANSMEMBRANE_RECEPTOR_PROTEIN_KINASE_ACTIVITY	78	0.795684	1.55432	0.0178799	0.124392	1	3710	tags=41%, list=11%, signal=46%
GO_REGULATION_OF_CARDIAC_CONDUCTION	GO_REGULATION_OF_CARDIAC_CONDUCTION	66	0.807016	1.55378	0.0283505	0.125047	1	2861	tags=32%, list=9%, signal=35%
GO_REGULATION_OF_CALCIUM_ION_TRANSPORT_INTO_CYTOSOL	GO_REGULATION_OF_CALCIUM_ION_TRANSPORT_INTO_CYTOSOL	94	0.773897	1.55366	0.0221948	0.12504	1	2277	tags=17%, list=7%, signal=18%
GO_RESPONSE_TO_RETINOIC_ACID	GO_RESPONSE_TO_RETINOIC_ACID	105	0.77378	1.55361	0.00840336	0.124934	1	2515	tags=21%, list=7%, signal=23%
GO_NEGATIVE_REGULATION_OF_RESPONSE_TO_OXIDATIVE_STRESS	GO_NEGATIVE_REGULATION_OF_RESPONSE_TO_OXIDATIVE_STRESS	44	0.828333	1.55351	0.0251046	0.124922	1	837	tags=5%, list=2%, signal=5%
GO_MESENCHYMAL_CELL_PROLIFERATION	GO_MESENCHYMAL_CELL_PROLIFERATION	44	0.834392	1.55323	0.0309859	0.125165	1	2581	tags=50%, list=8%, signal=54%
GO_REGULATION_OF_CELL_MATRIX_ADHESION	GO_REGULATION_OF_CELL_MATRIX_ADHESION	112	0.776926	1.55293	0.00962696	0.125502	1	2157	tags=18%, list=6%, signal=19%
GO_ALDO_KETO_REDUCTASE_NADP_ACTIVITY	GO_ALDO_KETO_REDUCTASE_NADP_ACTIVITY	24	0.899463	1.55285	0.0149254	0.125435	1	1494	tags=29%, list=4%, signal=31%
GO_EXPORT_ACROSS_PLASMA_MEMBRANE	GO_EXPORT_ACROSS_PLASMA_MEMBRANE	45	0.823766	1.55255	0.0365169	0.125738	1	2901	tags=29%, list=9%, signal=32%
GO_BLOOD_COAGULATION_INTRINSIC_PATHWAY	GO_BLOOD_COAGULATION_INTRINSIC_PATHWAY	18	0.901415	1.55248	0.0272	0.125663	1	1960	tags=39%, list=6%, signal=41%
GO_ORGAN_INDUCTION	GO_ORGAN_INDUCTION	22	0.879572	1.55242	0.0208333	0.125588	1	3218	tags=55%, list=10%, signal=60%
GO_DETERMINATION_OF_HEART_LEFT_RIGHT_ASYMMETRY	GO_DETERMINATION_OF_HEART_LEFT_RIGHT_ASYMMETRY	67	0.795067	1.55217	0.0248042	0.125793	1	3600	tags=27%, list=11%, signal=30%
GO_REGULATION_OF_REACTIVE_OXYGEN_SPECIES_METABOLIC_PROCESS	GO_REGULATION_OF_REACTIVE_OXYGEN_SPECIES_METABOLIC_PROCESS	170	0.753356	1.55209	0.00681044	0.125755	1	2362	tags=19%, list=7%, signal=20%
GO_NEGATIVE_REGULATION_OF_PROTEIN_MODIFICATION_BY_SMALL_PROTEIN_CONJUGATION_OR_REMOVAL	GO_NEGATIVE_REGULATION_OF_PROTEIN_MODIFICATION_BY_SMALL_PROTEIN_CONJUGATION_OR_REMOVAL	78	0.786219	1.55191	0.0235602	0.125837	1	1435	tags=8%, list=4%, signal=8%
GO_ACTIN_CYTOSKELETON_REORGANIZATION	GO_ACTIN_CYTOSKELETON_REORGANIZATION	99	0.784331	1.55174	0.0135802	0.125929	1	1980	tags=20%, list=6%, signal=21%
GO_NEUROTROPHIN_SIGNALING_PATHWAY	GO_NEUROTROPHIN_SIGNALING_PATHWAY	38	0.830668	1.55167	0.0406386	0.125862	1	2770	tags=39%, list=8%, signal=43%
GO_MYOSIN_COMPLEX	GO_MYOSIN_COMPLEX	47	0.81268	1.55161	0.0302613	0.1258	1	2507	tags=17%, list=7%, signal=18%
GO_SODIUM_ION_TRANSMEMBRANE_TRANSPORT	GO_SODIUM_ION_TRANSMEMBRANE_TRANSPORT	137	0.762367	1.55118	0.0127315	0.126275	1	2680	tags=18%, list=8%, signal=20%
GO_UNSATURATED_FATTY_ACID_METABOLIC_PROCESS	GO_UNSATURATED_FATTY_ACID_METABOLIC_PROCESS	106	0.776231	1.55096	0.0130024	0.126395	1	3118	tags=15%, list=9%, signal=17%
GO_TRABECULA_FORMATION	GO_TRABECULA_FORMATION	24	0.882298	1.55095	0.0424886	0.12624	1	3107	tags=50%, list=9%, signal=55%
GO_NEGATIVE_REGULATION_OF_INTRACELLULAR_PROTEIN_TRANSPORT	GO_NEGATIVE_REGULATION_OF_INTRACELLULAR_PROTEIN_TRANSPORT	40	0.828629	1.55072	0.0346741	0.126449	1	1192	tags=15%, list=4%, signal=16%
GO_TRANSMEMBRANE_RECEPTOR_PROTEIN_PHOSPHATASE_ACTIVITY	GO_TRANSMEMBRANE_RECEPTOR_PROTEIN_PHOSPHATASE_ACTIVITY	17	0.902371	1.55052	0.0246305	0.126587	1	2149	tags=35%, list=6%, signal=38%
GO_PROTEIN_FOLDING_CHAPERONE	GO_PROTEIN_FOLDING_CHAPERONE	25	0.857371	1.55007	0.0363349	0.127125	1	1695	tags=12%, list=5%, signal=13%
GO_MYOSIN_II_COMPLEX	GO_MYOSIN_II_COMPLEX	15	0.929947	1.54997	0.0216667	0.127082	1	378	tags=27%, list=1%, signal=27%
GO_LIGAND_ACTIVATED_TRANSCRIPTION_FACTOR_ACTIVITY	GO_LIGAND_ACTIVATED_TRANSCRIPTION_FACTOR_ACTIVITY	46	0.825268	1.54988	0.0269886	0.127035	1	2515	tags=22%, list=7%, signal=23%
GO_PROTEIN_KINASE_B_SIGNALING	GO_PROTEIN_KINASE_B_SIGNALING	235	0.739271	1.54984	0.00643087	0.126912	1	1951	tags=18%, list=6%, signal=19%
GO_ANTIBIOTIC_METABOLIC_PROCESS	GO_ANTIBIOTIC_METABOLIC_PROCESS	116	0.780582	1.54938	0.0131894	0.127475	1	2863	tags=26%, list=9%, signal=28%
GO_EXCITATORY_SYNAPSE_ASSEMBLY	GO_EXCITATORY_SYNAPSE_ASSEMBLY	26	0.868968	1.54923	0.0308824	0.127512	1	2080	tags=35%, list=6%, signal=37%
GO_CELLULAR_ALDEHYDE_METABOLIC_PROCESS	GO_CELLULAR_ALDEHYDE_METABOLIC_PROCESS	58	0.80306	1.54907	0.0267738	0.127593	1	2730	tags=21%, list=8%, signal=22%
GO_POSITIVE_REGULATION_OF_SODIUM_ION_TRANSMEMBRANE_TRANSPORT	GO_POSITIVE_REGULATION_OF_SODIUM_ION_TRANSMEMBRANE_TRANSPORT	21	0.893377	1.54898	0.0260586	0.127559	1	1575	tags=19%, list=5%, signal=20%
GO_NEGATIVE_REGULATION_OF_CELLULAR_PROTEIN_CATABOLIC_PROCESS	GO_NEGATIVE_REGULATION_OF_CELLULAR_PROTEIN_CATABOLIC_PROCESS	83	0.7951	1.54891	0.0174782	0.127481	1	98	tags=2%, list=0%, signal=2%
GO_DEVELOPMENT_OF_PRIMARY_SEXUAL_CHARACTERISTICS	GO_DEVELOPMENT_OF_PRIMARY_SEXUAL_CHARACTERISTICS	202	0.74754	1.54884	0.00219058	0.127406	1	2843	tags=18%, list=8%, signal=20%
GO_REGULATION_OF_FATTY_ACID_BETA_OXIDATION	GO_REGULATION_OF_FATTY_ACID_BETA_OXIDATION	17	0.905817	1.54874	0.0360065	0.127376	1	1658	tags=24%, list=5%, signal=25%
GO_POSITIVE_REGULATION_OF_SUBSTRATE_ADHESION_DEPENDENT_CELL_SPREADING	GO_POSITIVE_REGULATION_OF_SUBSTRATE_ADHESION_DEPENDENT_CELL_SPREADING	36	0.829635	1.54777	0.0262009	0.128694	1	3587	tags=31%, list=11%, signal=34%
GO_CELLULAR_CARBOHYDRATE_METABOLIC_PROCESS	GO_CELLULAR_CARBOHYDRATE_METABOLIC_PROCESS	254	0.74257	1.54746	0.00212314	0.129058	1	2476	tags=15%, list=7%, signal=16%
GO_MYOTUBE_CELL_DEVELOPMENT	GO_MYOTUBE_CELL_DEVELOPMENT	28	0.85117	1.54744	0.0350076	0.12891	1	1086	tags=14%, list=3%, signal=15%
GO_RESPONSE_TO_THYROID_HORMONE	GO_RESPONSE_TO_THYROID_HORMONE	26	0.870894	1.54738	0.0317965	0.128811	1	469	tags=8%, list=1%, signal=8%
GO_REGULATION_OF_ANIMAL_ORGAN_FORMATION	GO_REGULATION_OF_ANIMAL_ORGAN_FORMATION	36	0.830729	1.54722	0.0303468	0.128859	1	3416	tags=42%, list=10%, signal=46%
GO_COSTAMERE	GO_COSTAMERE	18	0.916558	1.54719	0.0229885	0.128714	1	1467	tags=39%, list=4%, signal=41%
GO_PEPTIDASE_COMPLEX	GO_PEPTIDASE_COMPLEX	85	0.799421	1.54702	0.0189873	0.12878	1	2468	tags=6%, list=7%, signal=6%
GO_PATTERN_SPECIFICATION_PROCESS	GO_PATTERN_SPECIFICATION_PROCESS	412	0.738293	1.54699	0.00103306	0.128655	1	3710	tags=28%, list=11%, signal=32%
GO_ISOPRENOID_BINDING	GO_ISOPRENOID_BINDING	34	0.845362	1.5466	0.0537313	0.129072	1	1064	tags=9%, list=3%, signal=9%
GO_POSTSYNAPTIC_SPECIALIZATION_ASSEMBLY	GO_POSTSYNAPTIC_SPECIALIZATION_ASSEMBLY	21	0.888851	1.54641	0.038835	0.129157	1	2080	tags=43%, list=6%, signal=46%
GO_NEGATIVE_REGULATION_OF_GLYCOPROTEIN_METABOLIC_PROCESS	GO_NEGATIVE_REGULATION_OF_GLYCOPROTEIN_METABOLIC_PROCESS	15	0.918441	1.54637	0.0201005	0.129052	1	717	tags=20%, list=2%, signal=20%
GO_ERK1_AND_ERK2_CASCADE	GO_ERK1_AND_ERK2_CASCADE	279	0.745945	1.54634	0.0010627	0.128941	1	2314	tags=17%, list=7%, signal=18%
GO_NEGATIVE_REGULATION_OF_GROWTH	GO_NEGATIVE_REGULATION_OF_GROWTH	231	0.749527	1.54606	0.00539374	0.129233	1	3179	tags=24%, list=9%, signal=27%
GO_REGULATION_OF_GLYCOPROTEIN_METABOLIC_PROCESS	GO_REGULATION_OF_GLYCOPROTEIN_METABOLIC_PROCESS	45	0.829671	1.5456	0.0315186	0.129793	1	1086	tags=13%, list=3%, signal=14%
GO_GABA_ERGIC_SYNAPSE	GO_GABA_ERGIC_SYNAPSE	65	0.802109	1.54547	0.027137	0.129843	1	3818	tags=40%, list=11%, signal=45%
GO_EAR_MORPHOGENESIS	GO_EAR_MORPHOGENESIS	109	0.773116	1.54516	0.0086741	0.130167	1	3481	tags=25%, list=10%, signal=28%
GO_REGULATION_OF_ORGANIC_ACID_TRANSPORT	GO_REGULATION_OF_ORGANIC_ACID_TRANSPORT	52	0.818031	1.54501	0.0280899	0.130226	1	2188	tags=25%, list=7%, signal=27%
GO_HORMONE_BINDING	GO_HORMONE_BINDING	97	0.774307	1.54437	0.0172414	0.13105	1	1925	tags=23%, list=6%, signal=24%
GO_REGULATION_OF_THE_FORCE_OF_HEART_CONTRACTION	GO_REGULATION_OF_THE_FORCE_OF_HEART_CONTRACTION	22	0.887385	1.54404	0.0290076	0.131419	1	2156	tags=41%, list=6%, signal=44%
GO_ACTIVATION_OF_PROTEIN_KINASE_B_ACTIVITY	GO_ACTIVATION_OF_PROTEIN_KINASE_B_ACTIVITY	32	0.846112	1.54394	0.0352941	0.131403	1	3999	tags=41%, list=12%, signal=46%
GO_NEUROTROPHIN_TRK_RECEPTOR_SIGNALING_PATHWAY	GO_NEUROTROPHIN_TRK_RECEPTOR_SIGNALING_PATHWAY	32	0.840002	1.54383	0.0324859	0.131393	1	2770	tags=44%, list=8%, signal=48%
GO_POSITIVE_CHEMOTAXIS	GO_POSITIVE_CHEMOTAXIS	61	0.808384	1.5438	0.0220493	0.131276	1	2987	tags=41%, list=9%, signal=45%
GO_HEART_TRABECULA_MORPHOGENESIS	GO_HEART_TRABECULA_MORPHOGENESIS	32	0.864773	1.54348	0.0166163	0.131592	1	3107	tags=47%, list=9%, signal=52%
GO_REGULATION_OF_ACTIVIN_RECEPTOR_SIGNALING_PATHWAY	GO_REGULATION_OF_ACTIVIN_RECEPTOR_SIGNALING_PATHWAY	24	0.858372	1.54345	0.029734	0.13145	1	332	tags=17%, list=1%, signal=17%
GO_PERIPHERAL_NERVOUS_SYSTEM_DEVELOPMENT	GO_PERIPHERAL_NERVOUS_SYSTEM_DEVELOPMENT	70	0.787018	1.54336	0.0328084	0.13141	1	1639	tags=24%, list=5%, signal=25%
GO_ORGANIC_ACID_TRANSMEMBRANE_TRANSPORTER_ACTIVITY	GO_ORGANIC_ACID_TRANSMEMBRANE_TRANSPORTER_ACTIVITY	137	0.762767	1.54295	0.00909091	0.131851	1	1567	tags=7%, list=5%, signal=8%
GO_VITAMIN_B6_BINDING	GO_VITAMIN_B6_BINDING	46	0.812272	1.54261	0.038835	0.132252	1	595	tags=7%, list=2%, signal=7%
GO_REGULATION_OF_WNT_SIGNALING_PATHWAY	GO_REGULATION_OF_WNT_SIGNALING_PATHWAY	350	0.736367	1.54257	0.00102354	0.132115	1	3676	tags=25%, list=11%, signal=28%
GO_ANIMAL_ORGAN_FORMATION	GO_ANIMAL_ORGAN_FORMATION	63	0.801499	1.54244	0.0265957	0.132136	1	3596	tags=40%, list=11%, signal=44%
GO_BASOLATERAL_PLASMA_MEMBRANE	GO_BASOLATERAL_PLASMA_MEMBRANE	217	0.736682	1.54197	0.00213675	0.132683	1	2017	tags=12%, list=6%, signal=13%
GO_REVERSE_CHOLESTEROL_TRANSPORT	GO_REVERSE_CHOLESTEROL_TRANSPORT	16	0.898957	1.54173	0.0253807	0.132876	1	18	tags=6%, list=0%, signal=6%
GO_RETINOL_DEHYDROGENASE_ACTIVITY	GO_RETINOL_DEHYDROGENASE_ACTIVITY	18	0.884812	1.54168	0.0303541	0.132764	1	1093	tags=22%, list=3%, signal=23%
GO_CARTILAGE_DEVELOPMENT	GO_CARTILAGE_DEVELOPMENT	192	0.750975	1.54153	0.00551268	0.132806	1	3738	tags=37%, list=11%, signal=41%
GO_NEGATIVE_REGULATION_OF_ACTIN_FILAMENT_POLYMERIZATION	GO_NEGATIVE_REGULATION_OF_ACTIN_FILAMENT_POLYMERIZATION	51	0.811554	1.54151	0.0356653	0.132662	1	4090	tags=29%, list=12%, signal=33%
GO_WATER_HOMEOSTASIS	GO_WATER_HOMEOSTASIS	68	0.772729	1.54146	0.0361757	0.132555	1	1064	tags=10%, list=3%, signal=11%
GO_ATPASE_DEPENDENT_TRANSMEMBRANE_TRANSPORT_COMPLEX	GO_ATPASE_DEPENDENT_TRANSMEMBRANE_TRANSPORT_COMPLEX	20	0.887613	1.54133	0.0344262	0.132569	1	366	tags=15%, list=1%, signal=15%
GO_REGULATION_OF_RHO_PROTEIN_SIGNAL_TRANSDUCTION	GO_REGULATION_OF_RHO_PROTEIN_SIGNAL_TRANSDUCTION	134	0.761296	1.54122	0.00947867	0.132537	1	2546	tags=20%, list=8%, signal=22%
GO_NEGATIVE_REGULATION_OF_TRANSPORT	GO_NEGATIVE_REGULATION_OF_TRANSPORT	441	0.729197	1.54122	0	0.132365	1	2822	tags=17%, list=8%, signal=19%
GO_NEGATIVE_REGULATION_OF_STRESS_ACTIVATED_PROTEIN_KINASE_SIGNALING_CASCADE	GO_NEGATIVE_REGULATION_OF_STRESS_ACTIVATED_PROTEIN_KINASE_SIGNALING_CASCADE	44	0.810156	1.54085	0.0384615	0.132776	1	1899	tags=16%, list=6%, signal=17%
GO_BROWN_FAT_CELL_DIFFERENTIATION	GO_BROWN_FAT_CELL_DIFFERENTIATION	34	0.836943	1.54051	0.0379562	0.133134	1	3070	tags=29%, list=9%, signal=32%
GO_FEMALE_PREGNANCY	GO_FEMALE_PREGNANCY	178	0.756259	1.54031	0.0077951	0.133287	1	2880	tags=21%, list=9%, signal=23%
GO_EPOXYGENASE_P450_PATHWAY	GO_EPOXYGENASE_P450_PATHWAY	19	0.885311	1.54019	0.0402576	0.133309	1	73	tags=11%, list=0%, signal=11%
GO_HIGH_DENSITY_LIPOPROTEIN_PARTICLE_REMODELING	GO_HIGH_DENSITY_LIPOPROTEIN_PARTICLE_REMODELING	17	0.907318	1.54008	0.0195759	0.133265	1	257	tags=12%, list=1%, signal=12%
GO_PRESYNAPSE_ORGANIZATION	GO_PRESYNAPSE_ORGANIZATION	46	0.819271	1.54003	0.0347705	0.133163	1	2726	tags=35%, list=8%, signal=38%
GO_ALCOHOL_DEHYDROGENASE_NADPPLUS_ACTIVITY	GO_ALCOHOL_DEHYDROGENASE_NADPPLUS_ACTIVITY	19	0.902904	1.53973	0.0360065	0.133431	1	1494	tags=32%, list=4%, signal=33%
GO_DICARBOXYLIC_ACID_METABOLIC_PROCESS	GO_DICARBOXYLIC_ACID_METABOLIC_PROCESS	90	0.777509	1.53964	0.013597	0.133388	1	3203	tags=13%, list=10%, signal=15%
GO_GLAND_DEVELOPMENT	GO_GLAND_DEVELOPMENT	423	0.732921	1.53951	0	0.133433	1	2251	tags=17%, list=7%, signal=18%
GO_NEGATIVE_REGULATION_OF_SMOOTH_MUSCLE_CELL_MIGRATION	GO_NEGATIVE_REGULATION_OF_SMOOTH_MUSCLE_CELL_MIGRATION	21	0.890704	1.53946	0.0370968	0.133332	1	2703	tags=48%, list=8%, signal=52%
GO_R_SMAD_BINDING	GO_R_SMAD_BINDING	23	0.853756	1.53934	0.0404355	0.133347	1	2583	tags=13%, list=8%, signal=14%
GO_METALLOPEPTIDASE_ACTIVITY	GO_METALLOPEPTIDASE_ACTIVITY	161	0.733995	1.53931	0.0124014	0.133225	1	2880	tags=21%, list=9%, signal=23%
GO_POSITIVE_REGULATION_OF_OSSIFICATION	GO_POSITIVE_REGULATION_OF_OSSIFICATION	79	0.764915	1.53921	0.035409	0.133201	1	3965	tags=38%, list=12%, signal=43%
GO_CELLULAR_RESPONSE_TO_CAMP	GO_CELLULAR_RESPONSE_TO_CAMP	51	0.801922	1.53916	0.0368852	0.133105	1	1618	tags=25%, list=5%, signal=27%
GO_REGULATION_OF_EXCITATORY_SYNAPSE_ASSEMBLY	GO_REGULATION_OF_EXCITATORY_SYNAPSE_ASSEMBLY	15	0.912187	1.53905	0.0290102	0.13314	1	2080	tags=47%, list=6%, signal=50%
GO_ADRENERGIC_RECEPTOR_BINDING	GO_ADRENERGIC_RECEPTOR_BINDING	18	0.895833	1.53876	0.0281457	0.133387	1	753	tags=17%, list=2%, signal=17%
GO_REGULATION_OF_CHEMOTAXIS	GO_REGULATION_OF_CHEMOTAXIS	199	0.739855	1.53845	0.00444939	0.133725	1	2987	tags=23%, list=9%, signal=25%
GO_ACTIN_FILAMENT_ORGANIZATION	GO_ACTIN_FILAMENT_ORGANIZATION	360	0.727153	1.53841	0	0.133632	1	3185	tags=21%, list=9%, signal=23%
GO_CELL_FATE_COMMITMENT_INVOLVED_IN_FORMATION_OF_PRIMARY_GERM_LAYER	GO_CELL_FATE_COMMITMENT_INVOLVED_IN_FORMATION_OF_PRIMARY_GERM_LAYER	32	0.841814	1.53836	0.0406977	0.133534	1	3218	tags=50%, list=10%, signal=55%
GO_BASEMENT_MEMBRANE_ORGANIZATION	GO_BASEMENT_MEMBRANE_ORGANIZATION	29	0.857653	1.53834	0.0446841	0.133396	1	3294	tags=52%, list=10%, signal=57%
GO_SARCOPLASMIC_RETICULUM_CALCIUM_ION_TRANSPORT	GO_SARCOPLASMIC_RETICULUM_CALCIUM_ION_TRANSPORT	34	0.81526	1.53823	0.0558069	0.133377	1	1699	tags=21%, list=5%, signal=22%
GO_CARBOHYDRATE_BIOSYNTHETIC_PROCESS	GO_CARBOHYDRATE_BIOSYNTHETIC_PROCESS	193	0.749864	1.53799	0.00217865	0.133557	1	2703	tags=16%, list=8%, signal=17%
GO_ENDODERM_FORMATION	GO_ENDODERM_FORMATION	50	0.810897	1.53787	0.0350631	0.133586	1	3259	tags=44%, list=10%, signal=49%
GO_DISRUPTION_OF_CELLS_OF_OTHER_ORGANISM_INVOLVED_IN_SYMBIOTIC_INTERACTION	GO_DISRUPTION_OF_CELLS_OF_OTHER_ORGANISM_INVOLVED_IN_SYMBIOTIC_INTERACTION	17	0.907901	1.53782	0.0303541	0.133499	1	1960	tags=35%, list=6%, signal=37%
GO_LATERAL_PLASMA_MEMBRANE	GO_LATERAL_PLASMA_MEMBRANE	56	0.805311	1.53759	0.0343407	0.133719	1	3192	tags=21%, list=10%, signal=24%
GO_AZUROPHIL_GRANULE	GO_AZUROPHIL_GRANULE	150	0.761354	1.53755	0.00817757	0.133602	1	4766	tags=22%, list=14%, signal=26%
GO_REGULATION_OF_SMOOTH_MUSCLE_CONTRACTION	GO_REGULATION_OF_SMOOTH_MUSCLE_CONTRACTION	60	0.803297	1.53696	0.0222805	0.134293	1	2675	tags=27%, list=8%, signal=29%
GO_REGULATION_OF_CARDIAC_MUSCLE_CONTRACTION_BY_REGULATION_OF_THE_RELEASE_OF_SEQUESTERED_CALCIUM_ION	GO_REGULATION_OF_CARDIAC_MUSCLE_CONTRACTION_BY_REGULATION_OF_THE_RELEASE_OF_SEQUESTERED_CALCIUM_ION	19	0.898599	1.53667	0.0228013	0.134606	1	366	tags=21%, list=1%, signal=21%
GO_RESPONSE_TO_MANGANESE_ION	GO_RESPONSE_TO_MANGANESE_ION	18	0.893146	1.53662	0.0288462	0.134516	1	1447	tags=22%, list=4%, signal=23%
GO_REGULATION_OF_SODIUM_ION_TRANSPORT	GO_REGULATION_OF_SODIUM_ION_TRANSPORT	81	0.771386	1.53645	0.0294494	0.134604	1	4035	tags=27%, list=12%, signal=31%
GO_CELLULAR_RESPONSE_TO_CHEMICAL_STRESS	GO_CELLULAR_RESPONSE_TO_CHEMICAL_STRESS	321	0.738305	1.5363	0	0.134691	1	1659	tags=12%, list=5%, signal=12%
GO_TRANSFORMING_GROWTH_FACTOR_BETA_PRODUCTION	GO_TRANSFORMING_GROWTH_FACTOR_BETA_PRODUCTION	37	0.832394	1.53625	0.0263158	0.134596	1	1261	tags=16%, list=4%, signal=17%
GO_APOLIPOPROTEIN_BINDING	GO_APOLIPOPROTEIN_BINDING	17	0.902644	1.53611	0.0218487	0.134636	1	1485	tags=29%, list=4%, signal=31%
GO_REGULATION_OF_ACTIN_FILAMENT_ORGANIZATION	GO_REGULATION_OF_ACTIN_FILAMENT_ORGANIZATION	238	0.733224	1.53607	0.00106838	0.134529	1	4090	tags=27%, list=12%, signal=30%
GO_REGULATION_OF_ENDOTHELIAL_CELL_CHEMOTAXIS	GO_REGULATION_OF_ENDOTHELIAL_CELL_CHEMOTAXIS	21	0.887455	1.53584	0.0372671	0.134731	1	570	tags=24%, list=2%, signal=24%
GO_RESPONSE_TO_CORTICOSTEROID	GO_RESPONSE_TO_CORTICOSTEROID	158	0.746585	1.53583	0.00917431	0.134566	1	1586	tags=17%, list=5%, signal=18%
GO_SPECIFICATION_OF_ANIMAL_ORGAN_IDENTITY	GO_SPECIFICATION_OF_ANIMAL_ORGAN_IDENTITY	33	0.845323	1.53582	0.0310192	0.134418	1	3596	tags=48%, list=11%, signal=54%
GO_EMBRYONIC_HINDLIMB_MORPHOGENESIS	GO_EMBRYONIC_HINDLIMB_MORPHOGENESIS	28	0.843018	1.53565	0.0396947	0.134518	1	2928	tags=29%, list=9%, signal=31%
GO_SERINE_FAMILY_AMINO_ACID_BIOSYNTHETIC_PROCESS	GO_SERINE_FAMILY_AMINO_ACID_BIOSYNTHETIC_PROCESS	16	0.912202	1.53521	0.0285714	0.135046	1	1998	tags=19%, list=6%, signal=20%
GO_TRANSFERASE_ACTIVITY_TRANSFERRING_NITROGENOUS_GROUPS	GO_TRANSFERASE_ACTIVITY_TRANSFERRING_NITROGENOUS_GROUPS	20	0.895964	1.53508	0.0335008	0.135081	1	38	tags=5%, list=0%, signal=5%
GO_NEGATIVE_REGULATION_OF_LIPID_LOCALIZATION	GO_NEGATIVE_REGULATION_OF_LIPID_LOCALIZATION	40	0.841083	1.53506	0.0293255	0.134944	1	1586	tags=25%, list=5%, signal=26%
GO_NEGATIVE_REGULATION_OF_ENDOTHELIAL_CELL_APOPTOTIC_PROCESS	GO_NEGATIVE_REGULATION_OF_ENDOTHELIAL_CELL_APOPTOTIC_PROCESS	27	0.843243	1.53449	0.0395137	0.135586	1	1741	tags=37%, list=5%, signal=39%
GO_POSITIVE_REGULATION_OF_ACTIN_FILAMENT_BUNDLE_ASSEMBLY	GO_POSITIVE_REGULATION_OF_ACTIN_FILAMENT_BUNDLE_ASSEMBLY	57	0.795542	1.53432	0.0437666	0.135695	1	2524	tags=30%, list=8%, signal=32%
GO_SARCOPLASMIC_RETICULUM_MEMBRANE	GO_SARCOPLASMIC_RETICULUM_MEMBRANE	34	0.842106	1.53423	0.0349854	0.135662	1	2178	tags=26%, list=6%, signal=28%
GO_PHOSPHOLIPID_BIOSYNTHETIC_PROCESS	GO_PHOSPHOLIPID_BIOSYNTHETIC_PROCESS	249	0.729534	1.53398	0	0.135856	1	2617	tags=9%, list=8%, signal=10%
GO_SMOOTH_MUSCLE_CONTRACTION	GO_SMOOTH_MUSCLE_CONTRACTION	103	0.775995	1.53378	0.0204082	0.135998	1	2675	tags=28%, list=8%, signal=31%
GO_REGULATION_OF_RAS_PROTEIN_SIGNAL_TRANSDUCTION	GO_REGULATION_OF_RAS_PROTEIN_SIGNAL_TRANSDUCTION	229	0.739952	1.53369	0.0021692	0.135974	1	2685	tags=17%, list=8%, signal=18%
GO_POSITIVE_REGULATION_OF_TRANSPORTER_ACTIVITY	GO_POSITIVE_REGULATION_OF_TRANSPORTER_ACTIVITY	102	0.762416	1.53333	0.0220318	0.13632	1	3532	tags=21%, list=11%, signal=23%
GO_REGULATION_OF_EXTRACELLULAR_MATRIX_ORGANIZATION	GO_REGULATION_OF_EXTRACELLULAR_MATRIX_ORGANIZATION	36	0.824358	1.53307	0.0321637	0.136552	1	4641	tags=42%, list=14%, signal=48%
GO_REGULATION_OF_ANION_TRANSPORT	GO_REGULATION_OF_ANION_TRANSPORT	88	0.77013	1.5329	0.0382166	0.136631	1	2351	tags=20%, list=7%, signal=22%
GO_RESPONSE_TO_ESTROGEN	GO_RESPONSE_TO_ESTROGEN	70	0.773888	1.53283	0.047014	0.136583	1	2840	tags=26%, list=8%, signal=28%
GO_TRANSITION_METAL_ION_TRANSMEMBRANE_TRANSPORTER_ACTIVITY	GO_TRANSITION_METAL_ION_TRANSMEMBRANE_TRANSPORTER_ACTIVITY	37	0.818201	1.5327	0.0337553	0.136624	1	1847	tags=8%, list=6%, signal=9%
GO_MEMBRANE_DEPOLARIZATION_DURING_ACTION_POTENTIAL	GO_MEMBRANE_DEPOLARIZATION_DURING_ACTION_POTENTIAL	36	0.826364	1.53265	0.0395894	0.136524	1	4561	tags=53%, list=14%, signal=61%
GO_EPITHELIAL_TUBE_MORPHOGENESIS	GO_EPITHELIAL_TUBE_MORPHOGENESIS	320	0.730859	1.53263	0	0.136377	1	3475	tags=27%, list=10%, signal=30%
GO_LEADING_EDGE_MEMBRANE	GO_LEADING_EDGE_MEMBRANE	160	0.740623	1.53257	0.00906002	0.13632	1	2550	tags=20%, list=8%, signal=22%
GO_MODULATION_BY_HOST_OF_VIRAL_PROCESS	GO_MODULATION_BY_HOST_OF_VIRAL_PROCESS	24	0.875089	1.53248	0.0314465	0.136279	1	471	tags=8%, list=1%, signal=8%
GO_ALPHA_AMINO_ACID_BIOSYNTHETIC_PROCESS	GO_ALPHA_AMINO_ACID_BIOSYNTHETIC_PROCESS	60	0.791345	1.53245	0.0281125	0.136132	1	2314	tags=12%, list=7%, signal=13%
GO_REGULATION_OF_PHOSPHOLIPASE_C_ACTIVITY	GO_REGULATION_OF_PHOSPHOLIPASE_C_ACTIVITY	44	0.814681	1.53232	0.035868	0.136175	1	3744	tags=48%, list=11%, signal=54%
GO_REGULATION_OF_RENAL_SYSTEM_PROCESS	GO_REGULATION_OF_RENAL_SYSTEM_PROCESS	32	0.844972	1.53232	0.0492537	0.136018	1	4087	tags=50%, list=12%, signal=57%
GO_NEGATIVE_REGULATION_OF_CHEMOTAXIS	GO_NEGATIVE_REGULATION_OF_CHEMOTAXIS	56	0.800578	1.5323	0.0441379	0.135881	1	1054	tags=13%, list=3%, signal=13%
GO_SEX_DIFFERENTIATION	GO_SEX_DIFFERENTIATION	246	0.72937	1.53224	0.00212089	0.135812	1	2843	tags=20%, list=8%, signal=21%
GO_NEGATIVE_REGULATION_OF_LIPASE_ACTIVITY	GO_NEGATIVE_REGULATION_OF_LIPASE_ACTIVITY	17	0.898413	1.53219	0.0405186	0.135717	1	2351	tags=35%, list=7%, signal=38%
GO_DETECTION_OF_MECHANICAL_STIMULUS	GO_DETECTION_OF_MECHANICAL_STIMULUS	38	0.829869	1.5318	0.0464441	0.136155	1	3192	tags=29%, list=10%, signal=32%
GO_NEGATIVE_REGULATION_OF_MYELOID_CELL_DIFFERENTIATION	GO_NEGATIVE_REGULATION_OF_MYELOID_CELL_DIFFERENTIATION	73	0.779261	1.53177	0.0224439	0.136043	1	847	tags=8%, list=3%, signal=8%
GO_POSITIVE_REGULATION_OF_CALCIUM_ION_TRANSMEMBRANE_TRANSPORTER_ACTIVITY	GO_POSITIVE_REGULATION_OF_CALCIUM_ION_TRANSMEMBRANE_TRANSPORTER_ACTIVITY	36	0.839516	1.53157	0.0303907	0.136175	1	2476	tags=28%, list=7%, signal=30%
GO_ETHANOL_METABOLIC_PROCESS	GO_ETHANOL_METABOLIC_PROCESS	21	0.883064	1.53133	0.0358814	0.136381	1	2254	tags=43%, list=7%, signal=46%
GO_NEGATIVE_REGULATION_OF_REACTIVE_OXYGEN_SPECIES_METABOLIC_PROCESS	GO_NEGATIVE_REGULATION_OF_REACTIVE_OXYGEN_SPECIES_METABOLIC_PROCESS	52	0.816099	1.5312	0.0227273	0.136394	1	2787	tags=23%, list=8%, signal=25%
GO_NEGATIVE_REGULATION_OF_DEFENSE_RESPONSE	GO_NEGATIVE_REGULATION_OF_DEFENSE_RESPONSE	192	0.744745	1.53068	0.00445434	0.136993	1	2515	tags=16%, list=7%, signal=17%
GO_FERTILIZATION	GO_FERTILIZATION	144	0.75625	1.53062	0.0135747	0.1369	1	2366	tags=8%, list=7%, signal=9%
GO_CELL_MIGRATION_INVOLVED_IN_SPROUTING_ANGIOGENESIS	GO_CELL_MIGRATION_INVOLVED_IN_SPROUTING_ANGIOGENESIS	53	0.800443	1.53029	0.041841	0.137249	1	4225	tags=47%, list=13%, signal=54%
GO_PROTEIN_TARGETING	GO_PROTEIN_TARGETING	415	0.71999	1.53011	0.00102564	0.137347	1	2955	tags=7%, list=9%, signal=8%
GO_CELLULAR_MODIFIED_AMINO_ACID_BIOSYNTHETIC_PROCESS	GO_CELLULAR_MODIFIED_AMINO_ACID_BIOSYNTHETIC_PROCESS	48	0.806484	1.52995	0.0353607	0.137392	1	21	tags=2%, list=0%, signal=2%
GO_MODIFICATION_OF_POSTSYNAPTIC_STRUCTURE	GO_MODIFICATION_OF_POSTSYNAPTIC_STRUCTURE	16	0.892594	1.52984	0.0273312	0.137394	1	972	tags=25%, list=3%, signal=26%
GO_GLUTAMINE_METABOLIC_PROCESS	GO_GLUTAMINE_METABOLIC_PROCESS	22	0.863095	1.52977	0.030581	0.137325	1	1998	tags=14%, list=6%, signal=14%
GO_POSITIVE_REGULATION_OF_FATTY_ACID_METABOLIC_PROCESS	GO_POSITIVE_REGULATION_OF_FATTY_ACID_METABOLIC_PROCESS	33	0.837429	1.52977	0.0416069	0.137162	1	2703	tags=27%, list=8%, signal=30%
GO_INTESTINAL_EPITHELIAL_CELL_DIFFERENTIATION	GO_INTESTINAL_EPITHELIAL_CELL_DIFFERENTIATION	19	0.870026	1.5295	0.0326087	0.137384	1	2002	tags=21%, list=6%, signal=22%
GO_REGULATION_OF_ACTIN_FILAMENT_BUNDLE_ASSEMBLY	GO_REGULATION_OF_ACTIN_FILAMENT_BUNDLE_ASSEMBLY	87	0.773127	1.52927	0.0263819	0.137538	1	4185	tags=36%, list=12%, signal=41%
GO_OVULATION	GO_OVULATION	19	0.895469	1.529	0.0331675	0.137749	1	865	tags=16%, list=3%, signal=16%
GO_NEGATIVE_REGULATION_OF_CELL_MATRIX_ADHESION	GO_NEGATIVE_REGULATION_OF_CELL_MATRIX_ADHESION	37	0.825362	1.52891	0.042029	0.137696	1	912	tags=27%, list=3%, signal=28%
GO_INTRINSIC_COMPONENT_OF_POSTSYNAPTIC_DENSITY_MEMBRANE	GO_INTRINSIC_COMPONENT_OF_POSTSYNAPTIC_DENSITY_MEMBRANE	48	0.807139	1.52887	0.0389972	0.137609	1	2726	tags=38%, list=8%, signal=41%
GO_REGULATION_OF_INSULIN_LIKE_GROWTH_FACTOR_RECEPTOR_SIGNALING_PATHWAY	GO_REGULATION_OF_INSULIN_LIKE_GROWTH_FACTOR_RECEPTOR_SIGNALING_PATHWAY	20	0.873665	1.52868	0.02589	0.137755	1	2392	tags=45%, list=7%, signal=48%
GO_C21_STEROID_HORMONE_METABOLIC_PROCESS	GO_C21_STEROID_HORMONE_METABOLIC_PROCESS	35	0.84159	1.52856	0.0394737	0.137776	1	1494	tags=26%, list=4%, signal=27%
GO_ENDOTHELIAL_CELL_CHEMOTAXIS	GO_ENDOTHELIAL_CELL_CHEMOTAXIS	27	0.85959	1.52848	0.0319635	0.137746	1	1833	tags=30%, list=5%, signal=31%
GO_NEGATIVE_REGULATION_OF_CELL_SUBSTRATE_JUNCTION_ORGANIZATION	GO_NEGATIVE_REGULATION_OF_CELL_SUBSTRATE_JUNCTION_ORGANIZATION	18	0.901912	1.5283	0.0385233	0.13788	1	778	tags=33%, list=2%, signal=34%
GO_CARDIAC_ATRIUM_DEVELOPMENT	GO_CARDIAC_ATRIUM_DEVELOPMENT	32	0.843503	1.52818	0.0310559	0.137871	1	3943	tags=53%, list=12%, signal=60%
GO_POSITIVE_REGULATION_OF_STRESS_FIBER_ASSEMBLY	GO_POSITIVE_REGULATION_OF_STRESS_FIBER_ASSEMBLY	49	0.799609	1.52785	0.0425824	0.138204	1	2935	tags=31%, list=9%, signal=33%
GO_POSITIVE_REGULATION_OF_ENDOTHELIAL_CELL_MIGRATION	GO_POSITIVE_REGULATION_OF_ENDOTHELIAL_CELL_MIGRATION	92	0.770401	1.52723	0.0182039	0.138937	1	4225	tags=35%, list=13%, signal=40%
GO_AMINOPEPTIDASE_ACTIVITY	GO_AMINOPEPTIDASE_ACTIVITY	46	0.807359	1.52713	0.042641	0.138955	1	2102	tags=17%, list=6%, signal=19%
GO_RESPONSE_TO_STEROID_HORMONE	GO_RESPONSE_TO_STEROID_HORMONE	370	0.731399	1.52711	0	0.138812	1	2703	tags=18%, list=8%, signal=19%
GO_AORTA_MORPHOGENESIS	GO_AORTA_MORPHOGENESIS	29	0.84872	1.5271	0.042963	0.138665	1	2709	tags=52%, list=8%, signal=56%
GO_RELAXATION_OF_CARDIAC_MUSCLE	GO_RELAXATION_OF_CARDIAC_MUSCLE	15	0.90353	1.52696	0.0423012	0.13872	1	2277	tags=27%, list=7%, signal=29%
GO_REGULATION_OF_CARDIAC_MUSCLE_TISSUE_DEVELOPMENT	GO_REGULATION_OF_CARDIAC_MUSCLE_TISSUE_DEVELOPMENT	79	0.773052	1.52685	0.0212766	0.138744	1	3218	tags=37%, list=10%, signal=41%
GO_PROTEIN_HETERODIMERIZATION_ACTIVITY	GO_PROTEIN_HETERODIMERIZATION_ACTIVITY	389	0.716808	1.52635	0.00103093	0.139286	1	2721	tags=16%, list=8%, signal=17%
GO_REGULATION_OF_PRESYNAPSE_ORGANIZATION	GO_REGULATION_OF_PRESYNAPSE_ORGANIZATION	32	0.833489	1.52617	0.0646203	0.139385	1	2726	tags=41%, list=8%, signal=44%
GO_NEGATIVE_REGULATION_OF_ANDROGEN_RECEPTOR_SIGNALING_PATHWAY	GO_NEGATIVE_REGULATION_OF_ANDROGEN_RECEPTOR_SIGNALING_PATHWAY	15	0.9007	1.52607	0.0420875	0.139346	1	1753	tags=20%, list=5%, signal=21%
GO_WNT_PROTEIN_BINDING	GO_WNT_PROTEIN_BINDING	32	0.831185	1.52599	0.0498489	0.139299	1	2308	tags=50%, list=7%, signal=54%
GO_GLYCOSIDE_METABOLIC_PROCESS	GO_GLYCOSIDE_METABOLIC_PROCESS	20	0.8711	1.52598	0.029595	0.13916	1	1494	tags=15%, list=4%, signal=16%
GO_BONE_DEVELOPMENT	GO_BONE_DEVELOPMENT	204	0.726088	1.52573	0.00433369	0.139377	1	3738	tags=32%, list=11%, signal=36%
GO_SYNAPTIC_MEMBRANE_ADHESION	GO_SYNAPTIC_MEMBRANE_ADHESION	26	0.853456	1.52573	0.0485133	0.139224	1	2726	tags=42%, list=8%, signal=46%
GO_REGULATION_OF_CATION_TRANSMEMBRANE_TRANSPORT	GO_REGULATION_OF_CATION_TRANSMEMBRANE_TRANSPORT	306	0.724625	1.52552	0.00208768	0.139352	1	3250	tags=22%, list=10%, signal=24%
GO_SMOOTH_MUSCLE_CELL_PROLIFERATION	GO_SMOOTH_MUSCLE_CELL_PROLIFERATION	132	0.746114	1.52515	0.0083632	0.139735	1	2718	tags=28%, list=8%, signal=30%
GO_LIPID_DROPLET	GO_LIPID_DROPLET	75	0.778753	1.5247	0.02267	0.140248	1	1649	tags=16%, list=5%, signal=17%
GO_INTERLEUKIN_8_PRODUCTION	GO_INTERLEUKIN_8_PRODUCTION	72	0.775645	1.52416	0.028314	0.14088	1	542	tags=7%, list=2%, signal=7%
GO_HYPEROSMOTIC_RESPONSE	GO_HYPEROSMOTIC_RESPONSE	27	0.864216	1.52405	0.0449775	0.140861	1	553	tags=15%, list=2%, signal=15%
GO_NEURON_PROJECTION_MEMBRANE	GO_NEURON_PROJECTION_MEMBRANE	51	0.795686	1.52402	0.0434783	0.140754	1	3378	tags=35%, list=10%, signal=39%
GO_MORPHOGENESIS_OF_A_POLARIZED_EPITHELIUM	GO_MORPHOGENESIS_OF_A_POLARIZED_EPITHELIUM	138	0.74002	1.52389	0.0140187	0.140761	1	4254	tags=25%, list=13%, signal=29%
GO_CELL_CORTEX_REGION	GO_CELL_CORTEX_REGION	42	0.811908	1.5236	0.0568182	0.141002	1	2854	tags=24%, list=9%, signal=26%
GO_NEGATIVE_REGULATION_OF_PROTEIN_LOCALIZATION_TO_NUCLEUS	GO_NEGATIVE_REGULATION_OF_PROTEIN_LOCALIZATION_TO_NUCLEUS	28	0.862626	1.52344	0.0341753	0.141067	1	1192	tags=25%, list=4%, signal=26%
GO_SCHWANN_CELL_DEVELOPMENT	GO_SCHWANN_CELL_DEVELOPMENT	28	0.859758	1.5234	0.0369823	0.140974	1	1090	tags=21%, list=3%, signal=22%
GO_SCHWANN_CELL_DIFFERENTIATION	GO_SCHWANN_CELL_DIFFERENTIATION	36	0.829879	1.52329	0.042963	0.140982	1	1090	tags=19%, list=3%, signal=20%
GO_ENDOCRINE_PROCESS	GO_ENDOCRINE_PROCESS	77	0.77564	1.52311	0.0220207	0.14106	1	2156	tags=30%, list=6%, signal=32%
GO_SODIUM_ION_TRANSPORT	GO_SODIUM_ION_TRANSPORT	209	0.730927	1.52242	0.00550661	0.141959	1	3609	tags=19%, list=11%, signal=21%
GO_EPITHELIAL_TO_MESENCHYMAL_TRANSITION_INVOLVED_IN_ENDOCARDIAL_CUSHION_FORMATION	GO_EPITHELIAL_TO_MESENCHYMAL_TRANSITION_INVOLVED_IN_ENDOCARDIAL_CUSHION_FORMATION	17	0.875789	1.52229	0.0469012	0.141983	1	2669	tags=41%, list=8%, signal=45%
GO_NEGATIVE_REGULATION_OF_CELL_ADHESION	GO_NEGATIVE_REGULATION_OF_CELL_ADHESION	256	0.729135	1.52224	0.00748663	0.141908	1	2414	tags=16%, list=7%, signal=17%
GO_CARDIAC_MUSCLE_TISSUE_MORPHOGENESIS	GO_CARDIAC_MUSCLE_TISSUE_MORPHOGENESIS	54	0.802784	1.52217	0.0374833	0.141869	1	2701	tags=37%, list=8%, signal=40%
GO_VERY_LONG_CHAIN_FATTY_ACID_METABOLIC_PROCESS	GO_VERY_LONG_CHAIN_FATTY_ACID_METABOLIC_PROCESS	27	0.858499	1.52212	0.0345345	0.14178	1	916	tags=7%, list=3%, signal=8%
GO_ACETYL_COA_BIOSYNTHETIC_PROCESS	GO_ACETYL_COA_BIOSYNTHETIC_PROCESS	21	0.865541	1.52206	0.0335878	0.141686	1	2435	tags=19%, list=7%, signal=21%
GO_APICOLATERAL_PLASMA_MEMBRANE	GO_APICOLATERAL_PLASMA_MEMBRANE	17	0.898834	1.52199	0.037829	0.141641	1	906	tags=18%, list=3%, signal=18%
GO_NEGATIVE_REGULATION_OF_PROTEOLYSIS_INVOLVED_IN_CELLULAR_PROTEIN_CATABOLIC_PROCESS	GO_NEGATIVE_REGULATION_OF_PROTEOLYSIS_INVOLVED_IN_CELLULAR_PROTEIN_CATABOLIC_PROCESS	68	0.774841	1.52175	0.0471204	0.141832	1	27	tags=1%, list=0%, signal=1%
GO_IMMUNE_RESPONSE_TO_TUMOR_CELL	GO_IMMUNE_RESPONSE_TO_TUMOR_CELL	16	0.896045	1.52174	0.0408163	0.141688	1	13	tags=6%, list=0%, signal=6%
GO_CALMODULIN_BINDING	GO_CALMODULIN_BINDING	186	0.73286	1.52167	0.00995575	0.141631	1	3987	tags=28%, list=12%, signal=32%
GO_MUSCLE_FILAMENT_SLIDING	GO_MUSCLE_FILAMENT_SLIDING	25	0.857237	1.52163	0.0474006	0.14151	1	2472	tags=40%, list=7%, signal=43%
GO_HINDLIMB_MORPHOGENESIS	GO_HINDLIMB_MORPHOGENESIS	35	0.811471	1.52143	0.0481203	0.141651	1	3284	tags=29%, list=10%, signal=32%
GO_APICAL_PLASMA_MEMBRANE	GO_APICAL_PLASMA_MEMBRANE	309	0.721974	1.52141	0.00104384	0.141526	1	3153	tags=17%, list=9%, signal=18%
GO_CATION_CHANNEL_COMPLEX	GO_CATION_CHANNEL_COMPLEX	200	0.735262	1.52122	0.00440044	0.141663	1	3784	tags=32%, list=11%, signal=35%
GO_ALPHA_ACTININ_BINDING	GO_ALPHA_ACTININ_BINDING	24	0.859302	1.52109	0.0410095	0.141699	1	2515	tags=46%, list=7%, signal=50%
GO_REGULATION_OF_SUPRAMOLECULAR_FIBER_ORGANIZATION	GO_REGULATION_OF_SUPRAMOLECULAR_FIBER_ORGANIZATION	322	0.720614	1.52093	0.00206398	0.141741	1	4582	tags=30%, list=14%, signal=35%
GO_GLOMERULAR_MESANGIUM_DEVELOPMENT	GO_GLOMERULAR_MESANGIUM_DEVELOPMENT	15	0.909097	1.52088	0.0354132	0.141652	1	898	tags=33%, list=3%, signal=34%
GO_HOMOTYPIC_CELL_CELL_ADHESION	GO_HOMOTYPIC_CELL_CELL_ADHESION	80	0.782149	1.52086	0.016731	0.141532	1	1655	tags=25%, list=5%, signal=26%
GO_NEGATIVE_REGULATION_OF_CELLULAR_RESPONSE_TO_TRANSFORMING_GROWTH_FACTOR_BETA_STIMULUS	GO_NEGATIVE_REGULATION_OF_CELLULAR_RESPONSE_TO_TRANSFORMING_GROWTH_FACTOR_BETA_STIMULUS	71	0.761382	1.52046	0.0469543	0.141991	1	2565	tags=24%, list=8%, signal=26%
GO_NON_CANONICAL_WNT_SIGNALING_PATHWAY	GO_NON_CANONICAL_WNT_SIGNALING_PATHWAY	148	0.743526	1.52042	0.014977	0.141897	1	3543	tags=22%, list=11%, signal=24%
GO_AMMONIUM_ION_BINDING	GO_AMMONIUM_ION_BINDING	66	0.776009	1.52034	0.0368421	0.141849	1	450	tags=5%, list=1%, signal=5%
GO_OXIDOREDUCTASE_ACTIVITY_ACTING_ON_PAIRED_DONORS_WITH_INCORPORATION_OR_REDUCTION_OF_MOLECULAR_OXYGEN_REDUCED_FLAVIN_OR_FLAVOPROTEIN_AS_ONE_DONOR_AND_INCORPORATION_OF_ONE_ATOM_OF_OXYGEN	GO_OXIDOREDUCTASE_ACTIVITY_ACTING_ON_PAIRED_DONORS_WITH_INCORPORATION_OR_REDUCTION_OF_MOLECULAR_OXYGEN_REDUCED_FLAVIN_OR_FLAVOPROTEIN_AS_ONE_DONOR_AND_INCORPORATION_OF_ONE_ATOM_OF_OXYGEN	35	0.820834	1.52001	0.0412518	0.142201	1	524	tags=11%, list=2%, signal=12%
GO_MULTI_ORGANISM_CELLULAR_PROCESS	GO_MULTI_ORGANISM_CELLULAR_PROCESS	42	0.825016	1.51986	0.0462185	0.142253	1	724	tags=5%, list=2%, signal=5%
GO_REGULATION_OF_OXIDATIVE_STRESS_INDUCED_CELL_DEATH	GO_REGULATION_OF_OXIDATIVE_STRESS_INDUCED_CELL_DEATH	60	0.77814	1.51976	0.0253672	0.142245	1	1910	tags=7%, list=6%, signal=7%
GO_RESPONSE_TO_TUMOR_CELL	GO_RESPONSE_TO_TUMOR_CELL	22	0.866733	1.51929	0.0415335	0.142726	1	1051	tags=14%, list=3%, signal=14%
GO_REGULATION_OF_ANION_TRANSMEMBRANE_TRANSPORT	GO_REGULATION_OF_ANION_TRANSMEMBRANE_TRANSPORT	26	0.852941	1.51922	0.0512422	0.142674	1	2188	tags=23%, list=7%, signal=25%
GO_MEMBRANE_BIOGENESIS	GO_MEMBRANE_BIOGENESIS	39	0.822626	1.51896	0.0446304	0.142873	1	2582	tags=28%, list=8%, signal=31%
GO_PROSTANOID_METABOLIC_PROCESS	GO_PROSTANOID_METABOLIC_PROCESS	40	0.811047	1.5185	0.0550206	0.143407	1	1494	tags=10%, list=4%, signal=10%
GO_CORONARY_VASCULATURE_MORPHOGENESIS	GO_CORONARY_VASCULATURE_MORPHOGENESIS	16	0.892183	1.5181	0.0467128	0.143849	1	898	tags=31%, list=3%, signal=32%
GO_POSITIVE_REGULATION_OF_UBIQUITIN_DEPENDENT_PROTEIN_CATABOLIC_PROCESS	GO_POSITIVE_REGULATION_OF_UBIQUITIN_DEPENDENT_PROTEIN_CATABOLIC_PROCESS	94	0.765133	1.51762	0.0231425	0.144426	1	486	tags=6%, list=1%, signal=6%
GO_PEPTIDE_HORMONE_PROCESSING	GO_PEPTIDE_HORMONE_PROCESSING	27	0.851544	1.51738	0.0495356	0.144591	1	3877	tags=52%, list=12%, signal=59%
GO_PROTEIN_FOLDING	GO_PROTEIN_FOLDING	204	0.734525	1.51721	0.00981461	0.144698	1	3019	tags=12%, list=9%, signal=13%
GO_POSITIVE_REGULATION_OF_CHONDROCYTE_DIFFERENTIATION	GO_POSITIVE_REGULATION_OF_CHONDROCYTE_DIFFERENTIATION	22	0.877614	1.51705	0.0503145	0.144774	1	2709	tags=41%, list=8%, signal=44%
GO_MUSCLE_CELL_PROLIFERATION	GO_MUSCLE_CELL_PROLIFERATION	185	0.731649	1.51696	0.00780379	0.144771	1	2718	tags=29%, list=8%, signal=31%
GO_NEGATIVE_REGULATION_OF_EPITHELIAL_CELL_APOPTOTIC_PROCESS	GO_NEGATIVE_REGULATION_OF_EPITHELIAL_CELL_APOPTOTIC_PROCESS	39	0.819489	1.51687	0.0574713	0.144723	1	1741	tags=31%, list=5%, signal=32%
GO_REGULATION_OF_FATTY_ACID_TRANSPORT	GO_REGULATION_OF_FATTY_ACID_TRANSPORT	23	0.858847	1.51659	0.0394322	0.144994	1	1586	tags=22%, list=5%, signal=23%
GO_T_TUBULE	GO_T_TUBULE	49	0.803921	1.51653	0.0405594	0.14491	1	3980	tags=39%, list=12%, signal=44%
GO_REGULATION_OF_FIBROBLAST_MIGRATION	GO_REGULATION_OF_FIBROBLAST_MIGRATION	30	0.822032	1.51629	0.0664697	0.14508	1	864	tags=13%, list=3%, signal=14%
GO_REGULATION_OF_CELL_MIGRATION_INVOLVED_IN_SPROUTING_ANGIOGENESIS	GO_REGULATION_OF_CELL_MIGRATION_INVOLVED_IN_SPROUTING_ANGIOGENESIS	37	0.814598	1.51604	0.0302594	0.14529	1	4225	tags=46%, list=13%, signal=53%
GO_MYOFILAMENT	GO_MYOFILAMENT	22	0.872216	1.51598	0.0461049	0.145211	1	2319	tags=45%, list=7%, signal=49%
GO_NEGATIVE_REGULATION_OF_POTASSIUM_ION_TRANSPORT	GO_NEGATIVE_REGULATION_OF_POTASSIUM_ION_TRANSPORT	29	0.832192	1.51583	0.041979	0.145266	1	2188	tags=34%, list=7%, signal=37%
GO_POSTSYNAPTIC_SPECIALIZATION_ORGANIZATION	GO_POSTSYNAPTIC_SPECIALIZATION_ORGANIZATION	34	0.832963	1.51566	0.0413589	0.145368	1	2080	tags=29%, list=6%, signal=31%
GO_POSITIVE_REGULATION_OF_NOTCH_SIGNALING_PATHWAY	GO_POSITIVE_REGULATION_OF_NOTCH_SIGNALING_PATHWAY	46	0.801239	1.51553	0.0409277	0.145384	1	2721	tags=26%, list=8%, signal=28%
GO_NEGATIVE_REGULATION_OF_PLATELET_ACTIVATION	GO_NEGATIVE_REGULATION_OF_PLATELET_ACTIVATION	19	0.865413	1.5153	0.0338164	0.145547	1	3493	tags=42%, list=10%, signal=47%
GO_REGULATION_OF_SYSTEMIC_ARTERIAL_BLOOD_PRESSURE_BY_CIRCULATORY_RENIN_ANGIOTENSIN	GO_REGULATION_OF_SYSTEMIC_ARTERIAL_BLOOD_PRESSURE_BY_CIRCULATORY_RENIN_ANGIOTENSIN	18	0.882934	1.51505	0.037415	0.145769	1	1971	tags=50%, list=6%, signal=53%
GO_GLOMERULAR_EPITHELIUM_DEVELOPMENT	GO_GLOMERULAR_EPITHELIUM_DEVELOPMENT	20	0.854686	1.51504	0.0445151	0.145624	1	912	tags=35%, list=3%, signal=36%
GO_OUTFLOW_TRACT_MORPHOGENESIS	GO_OUTFLOW_TRACT_MORPHOGENESIS	78	0.773477	1.51495	0.0265823	0.145597	1	3710	tags=47%, list=11%, signal=53%
GO_INSULIN_LIKE_GROWTH_FACTOR_BINDING	GO_INSULIN_LIKE_GROWTH_FACTOR_BINDING	23	0.846486	1.51473	0.0496894	0.145764	1	2742	tags=43%, list=8%, signal=47%
GO_EXTRACELLULAR_MATRIX_DISASSEMBLY	GO_EXTRACELLULAR_MATRIX_DISASSEMBLY	71	0.781584	1.5147	0.0419314	0.145637	1	2921	tags=32%, list=9%, signal=35%
GO_POSITIVE_REGULATION_OF_SUPRAMOLECULAR_FIBER_ORGANIZATION	GO_POSITIVE_REGULATION_OF_SUPRAMOLECULAR_FIBER_ORGANIZATION	187	0.737934	1.51444	0.00552486	0.145861	1	3999	tags=26%, list=12%, signal=30%
GO_HORMONE_METABOLIC_PROCESS	GO_HORMONE_METABOLIC_PROCESS	218	0.725004	1.51419	0.00746269	0.146024	1	2834	tags=22%, list=8%, signal=23%
GO_CELL_ADHESION_MOLECULE_BINDING	GO_CELL_ADHESION_MOLECULE_BINDING	463	0.717157	1.51393	0	0.146258	1	3846	tags=22%, list=11%, signal=25%
GO_RENAL_SODIUM_EXCRETION	GO_RENAL_SODIUM_EXCRETION	21	0.866982	1.51379	0.0334928	0.146303	1	1882	tags=33%, list=6%, signal=35%
GO_TRANSMEMBRANE_RECEPTOR_PROTEIN_TYROSINE_KINASE_ACTIVITY	GO_TRANSMEMBRANE_RECEPTOR_PROTEIN_TYROSINE_KINASE_ACTIVITY	62	0.788674	1.51334	0.0382586	0.146808	1	3566	tags=40%, list=11%, signal=45%
GO_FIBROBLAST_GROWTH_FACTOR_RECEPTOR_BINDING	GO_FIBROBLAST_GROWTH_FACTOR_RECEPTOR_BINDING	22	0.861152	1.51323	0.0453125	0.146812	1	3965	tags=45%, list=12%, signal=52%
GO_ORGANOPHOSPHATE_ESTER_TRANSPORT	GO_ORGANOPHOSPHATE_ESTER_TRANSPORT	111	0.743579	1.51297	0.0230863	0.147027	1	1027	tags=5%, list=3%, signal=6%
GO_POSITIVE_REGULATION_OF_REACTIVE_OXYGEN_SPECIES_METABOLIC_PROCESS	GO_POSITIVE_REGULATION_OF_REACTIVE_OXYGEN_SPECIES_METABOLIC_PROCESS	92	0.762405	1.51287	0.02457	0.147023	1	2476	tags=24%, list=7%, signal=26%
GO_ADHERENS_JUNCTION	GO_ADHERENS_JUNCTION	156	0.740303	1.51278	0.00896861	0.146994	1	4390	tags=30%, list=13%, signal=35%
GO_CELL_FATE_SPECIFICATION	GO_CELL_FATE_SPECIFICATION	86	0.763084	1.51273	0.0376412	0.146913	1	3596	tags=38%, list=11%, signal=43%
GO_MESODERM_MORPHOGENESIS	GO_MESODERM_MORPHOGENESIS	67	0.779112	1.51253	0.0473752	0.147034	1	2296	tags=33%, list=7%, signal=35%
GO_NEGATIVE_REGULATION_OF_VIRAL_ENTRY_INTO_HOST_CELL	GO_NEGATIVE_REGULATION_OF_VIRAL_ENTRY_INTO_HOST_CELL	17	0.884131	1.51243	0.0423453	0.147007	1	2760	tags=47%, list=8%, signal=51%
GO_NEUROMUSCULAR_JUNCTION_DEVELOPMENT	GO_NEUROMUSCULAR_JUNCTION_DEVELOPMENT	46	0.79824	1.5124	0.0431755	0.146898	1	3950	tags=33%, list=12%, signal=37%
GO_CELLULAR_RESPONSE_TO_STEROID_HORMONE_STIMULUS	GO_CELLULAR_RESPONSE_TO_STEROID_HORMONE_STIMULUS	238	0.728238	1.51224	0.00321543	0.146958	1	2827	tags=16%, list=8%, signal=17%
GO_MESENCHYMAL_CELL_DIFFERENTIATION	GO_MESENCHYMAL_CELL_DIFFERENTIATION	201	0.730993	1.5121	0.00888889	0.146994	1	4434	tags=36%, list=13%, signal=42%
GO_MYELOID_CELL_DEVELOPMENT	GO_MYELOID_CELL_DEVELOPMENT	67	0.774869	1.51182	0.0517928	0.147217	1	1610	tags=10%, list=5%, signal=11%
GO_POSITIVE_REGULATION_OF_CARTILAGE_DEVELOPMENT	GO_POSITIVE_REGULATION_OF_CARTILAGE_DEVELOPMENT	32	0.828402	1.51168	0.053701	0.147267	1	2709	tags=28%, list=8%, signal=31%
GO_POSITIVE_REGULATION_OF_LIPID_METABOLIC_PROCESS	GO_POSITIVE_REGULATION_OF_LIPID_METABOLIC_PROCESS	134	0.734862	1.51155	0.02194	0.147288	1	2515	tags=20%, list=7%, signal=22%
GO_REGULATION_OF_ACTOMYOSIN_STRUCTURE_ORGANIZATION	GO_REGULATION_OF_ACTOMYOSIN_STRUCTURE_ORGANIZATION	86	0.762121	1.51149	0.0293742	0.14722	1	4185	tags=31%, list=12%, signal=36%
GO_POSITIVE_REGULATION_OF_CATION_CHANNEL_ACTIVITY	GO_POSITIVE_REGULATION_OF_CATION_CHANNEL_ACTIVITY	63	0.770799	1.51113	0.0460705	0.147588	1	3532	tags=27%, list=11%, signal=30%
GO_INSULIN_RECEPTOR_BINDING	GO_INSULIN_RECEPTOR_BINDING	22	0.861021	1.51089	0.0372093	0.147783	1	2742	tags=27%, list=8%, signal=30%
GO_CARDIAC_MUSCLE_CELL_MEMBRANE_REPOLARIZATION	GO_CARDIAC_MUSCLE_CELL_MEMBRANE_REPOLARIZATION	34	0.812174	1.51078	0.0543478	0.147791	1	3900	tags=44%, list=12%, signal=50%
GO_NEGATIVE_REGULATION_OF_CELLULAR_PROTEIN_LOCALIZATION	GO_NEGATIVE_REGULATION_OF_CELLULAR_PROTEIN_LOCALIZATION	107	0.749548	1.51075	0.0337349	0.14768	1	3264	tags=23%, list=10%, signal=26%
GO_POSITIVE_REGULATION_OF_BLOOD_VESSEL_ENDOTHELIAL_CELL_MIGRATION	GO_POSITIVE_REGULATION_OF_BLOOD_VESSEL_ENDOTHELIAL_CELL_MIGRATION	51	0.798848	1.51069	0.0444444	0.147628	1	4225	tags=37%, list=13%, signal=43%
GO_NEGATIVE_REGULATION_OF_MUSCLE_CONTRACTION	GO_NEGATIVE_REGULATION_OF_MUSCLE_CONTRACTION	22	0.845641	1.51057	0.0493631	0.147676	1	1875	tags=27%, list=6%, signal=29%
GO_CELLULAR_RESPONSE_TO_CORTICOSTEROID_STIMULUS	GO_CELLULAR_RESPONSE_TO_CORTICOSTEROID_STIMULUS	60	0.784647	1.51	0.0395778	0.148344	1	2019	tags=18%, list=6%, signal=19%
GO_AGING	GO_AGING	287	0.715589	1.50994	0.00420168	0.148259	1	2808	tags=19%, list=8%, signal=21%
GO_ARACHIDONIC_ACID_MONOOXYGENASE_ACTIVITY	GO_ARACHIDONIC_ACID_MONOOXYGENASE_ACTIVITY	16	0.896092	1.50968	0.0368509	0.148451	1	73	tags=13%, list=0%, signal=13%
GO_NEGATIVE_REGULATION_OF_CARDIOCYTE_DIFFERENTIATION	GO_NEGATIVE_REGULATION_OF_CARDIOCYTE_DIFFERENTIATION	21	0.857456	1.50936	0.0539291	0.148721	1	3218	tags=38%, list=10%, signal=42%
GO_AMYLOID_FIBRIL_FORMATION	GO_AMYLOID_FIBRIL_FORMATION	18	0.873557	1.50891	0.0500808	0.149181	1	2065	tags=28%, list=6%, signal=30%
GO_EMBRYONIC_SKELETAL_SYSTEM_DEVELOPMENT	GO_EMBRYONIC_SKELETAL_SYSTEM_DEVELOPMENT	125	0.747818	1.50848	0.0223005	0.149671	1	4088	tags=33%, list=12%, signal=37%
GO_INSULIN_SECRETION_INVOLVED_IN_CELLULAR_RESPONSE_TO_GLUCOSE_STIMULUS	GO_INSULIN_SECRETION_INVOLVED_IN_CELLULAR_RESPONSE_TO_GLUCOSE_STIMULUS	59	0.782145	1.50843	0.0497238	0.149586	1	1648	tags=14%, list=5%, signal=14%
GO_POSITIVE_REGULATION_OF_PATHWAY_RESTRICTED_SMAD_PROTEIN_PHOSPHORYLATION	GO_POSITIVE_REGULATION_OF_PATHWAY_RESTRICTED_SMAD_PROTEIN_PHOSPHORYLATION	47	0.807474	1.50836	0.0489511	0.149539	1	2737	tags=28%, list=8%, signal=30%
GO_CELL_CELL_SIGNALING_BY_WNT	GO_CELL_CELL_SIGNALING_BY_WNT	495	0.712722	1.50808	0	0.149793	1	3676	tags=23%, list=11%, signal=26%
GO_NEGATIVE_REGULATION_OF_PROTEASOMAL_PROTEIN_CATABOLIC_PROCESS	GO_NEGATIVE_REGULATION_OF_PROTEASOMAL_PROTEIN_CATABOLIC_PROCESS	53	0.785587	1.50745	0.0542005	0.15051	1	27	tags=2%, list=0%, signal=2%
GO_REGULATION_OF_METAL_ION_TRANSPORT	GO_REGULATION_OF_METAL_ION_TRANSPORT	358	0.71455	1.50684	0	0.151232	1	2476	tags=17%, list=7%, signal=18%
GO_FILAMENTOUS_ACTIN	GO_FILAMENTOUS_ACTIN	34	0.801709	1.50661	0.0514706	0.151404	1	4426	tags=44%, list=13%, signal=51%
GO_OSSIFICATION	GO_OSSIFICATION	363	0.716451	1.50645	0.00310559	0.151443	1	3710	tags=33%, list=11%, signal=36%
GO_CELL_CELL_JUNCTION	GO_CELL_CELL_JUNCTION	453	0.714845	1.50644	0	0.151305	1	4155	tags=27%, list=12%, signal=30%
GO_FAT_CELL_DIFFERENTIATION	GO_FAT_CELL_DIFFERENTIATION	194	0.731894	1.50641	0.00761697	0.151193	1	3142	tags=28%, list=9%, signal=31%
GO_RESPONSE_TO_STEROL	GO_RESPONSE_TO_STEROL	30	0.821276	1.5061	0.0534125	0.15146	1	26	tags=3%, list=0%, signal=3%
GO_CELLULAR_RESPONSE_TO_HYDROGEN_PEROXIDE	GO_CELLULAR_RESPONSE_TO_HYDROGEN_PEROXIDE	85	0.756924	1.50589	0.0318878	0.151618	1	1659	tags=9%, list=5%, signal=10%
GO_POSITIVE_REGULATION_OF_HORMONE_SECRETION	GO_POSITIVE_REGULATION_OF_HORMONE_SECRETION	120	0.74316	1.50584	0.0188679	0.151536	1	2156	tags=18%, list=6%, signal=19%
GO_REGULATION_OF_SODIUM_ION_TRANSMEMBRANE_TRANSPORTER_ACTIVITY	GO_REGULATION_OF_SODIUM_ION_TRANSMEMBRANE_TRANSPORTER_ACTIVITY	50	0.78409	1.5058	0.0447761	0.151439	1	4528	tags=32%, list=14%, signal=37%
GO_REGULATION_OF_ION_TRANSMEMBRANE_TRANSPORT	GO_REGULATION_OF_ION_TRANSMEMBRANE_TRANSPORT	439	0.715513	1.50572	0	0.151391	1	3631	tags=23%, list=11%, signal=25%
GO_POSITIVE_REGULATION_OF_WNT_SIGNALING_PATHWAY	GO_POSITIVE_REGULATION_OF_WNT_SIGNALING_PATHWAY	173	0.737104	1.50571	0.0100559	0.151255	1	2371	tags=16%, list=7%, signal=17%
GO_REGULATION_OF_PROTEIN_IMPORT	GO_REGULATION_OF_PROTEIN_IMPORT	55	0.780525	1.50563	0.0607735	0.151184	1	1622	tags=15%, list=5%, signal=15%
GO_RIBOSOME_ASSEMBLY	GO_RIBOSOME_ASSEMBLY	56	0.788597	1.50541	0.0355191	0.151335	1	72	tags=2%, list=0%, signal=2%
GO_DIGESTION	GO_DIGESTION	119	0.739112	1.50508	0.0225386	0.151624	1	2369	tags=15%, list=7%, signal=16%
GO_ATRIOVENTRICULAR_VALVE_DEVELOPMENT	GO_ATRIOVENTRICULAR_VALVE_DEVELOPMENT	25	0.849912	1.50506	0.0478395	0.151511	1	2605	tags=40%, list=8%, signal=43%
GO_VOLTAGE_GATED_SODIUM_CHANNEL_ACTIVITY	GO_VOLTAGE_GATED_SODIUM_CHANNEL_ACTIVITY	23	0.835536	1.50504	0.0633694	0.151384	1	1496	tags=22%, list=4%, signal=23%
GO_HEPATICOBILIARY_SYSTEM_DEVELOPMENT	GO_HEPATICOBILIARY_SYSTEM_DEVELOPMENT	137	0.742536	1.50476	0.0163743	0.151646	1	2088	tags=10%, list=6%, signal=11%
GO_GLAND_MORPHOGENESIS	GO_GLAND_MORPHOGENESIS	118	0.756367	1.50474	0.0213018	0.151517	1	2235	tags=23%, list=7%, signal=24%
GO_REGULATION_OF_POSITIVE_CHEMOTAXIS	GO_REGULATION_OF_POSITIVE_CHEMOTAXIS	24	0.832267	1.50472	0.0525502	0.151385	1	1951	tags=42%, list=6%, signal=44%
GO_CARBOHYDRATE_TRANSMEMBRANE_TRANSPORTER_ACTIVITY	GO_CARBOHYDRATE_TRANSMEMBRANE_TRANSPORTER_ACTIVITY	35	0.819169	1.5043	0.0485021	0.151823	1	1351	tags=17%, list=4%, signal=18%
GO_NEGATIVE_REGULATION_OF_BIOMINERALIZATION	GO_NEGATIVE_REGULATION_OF_BIOMINERALIZATION	24	0.849829	1.50419	0.0288	0.151813	1	2157	tags=33%, list=6%, signal=36%
GO_MULTI_MULTICELLULAR_ORGANISM_PROCESS	GO_MULTI_MULTICELLULAR_ORGANISM_PROCESS	213	0.729362	1.50359	0.00652174	0.15254	1	2880	tags=20%, list=9%, signal=21%
GO_CARDIAC_MYOFIBRIL_ASSEMBLY	GO_CARDIAC_MYOFIBRIL_ASSEMBLY	16	0.885056	1.50337	0.0394945	0.152695	1	2241	tags=50%, list=7%, signal=54%
GO_METANEPHROS_MORPHOGENESIS	GO_METANEPHROS_MORPHOGENESIS	32	0.827501	1.50328	0.0522388	0.152678	1	2705	tags=38%, list=8%, signal=41%
GO_RESPONSE_TO_ANGIOTENSIN	GO_RESPONSE_TO_ANGIOTENSIN	26	0.842061	1.50326	0.0507937	0.152557	1	458	tags=15%, list=1%, signal=16%
GO_REGULATION_OF_VOLTAGE_GATED_CALCIUM_CHANNEL_ACTIVITY	GO_REGULATION_OF_VOLTAGE_GATED_CALCIUM_CHANNEL_ACTIVITY	35	0.8209	1.50298	0.0687679	0.152812	1	1920	tags=23%, list=6%, signal=24%
GO_NEGATIVE_REGULATION_OF_TUMOR_NECROSIS_FACTOR_MEDIATED_SIGNALING_PATHWAY	GO_NEGATIVE_REGULATION_OF_TUMOR_NECROSIS_FACTOR_MEDIATED_SIGNALING_PATHWAY	16	0.890668	1.50296	0.035533	0.152682	1	724	tags=19%, list=2%, signal=19%
GO_GLUTAMATERGIC_SYNAPSE	GO_GLUTAMATERGIC_SYNAPSE	340	0.718915	1.50288	0	0.152652	1	4621	tags=31%, list=14%, signal=35%
GO_PHAGOCYTOSIS	GO_PHAGOCYTOSIS	332	0.713995	1.50271	0.003125	0.152746	1	2533	tags=11%, list=8%, signal=11%
GO_COLUMNAR_CUBOIDAL_EPITHELIAL_CELL_DIFFERENTIATION	GO_COLUMNAR_CUBOIDAL_EPITHELIAL_CELL_DIFFERENTIATION	107	0.749461	1.50206	0.0289855	0.153495	1	2885	tags=17%, list=9%, signal=18%
GO_COMPLEX_OF_COLLAGEN_TRIMERS	GO_COMPLEX_OF_COLLAGEN_TRIMERS	21	0.866141	1.50195	0.0362776	0.153508	1	3969	tags=62%, list=12%, signal=70%
GO_NEGATIVE_REGULATION_OF_CYCLIN_DEPENDENT_PROTEIN_KINASE_ACTIVITY	GO_NEGATIVE_REGULATION_OF_CYCLIN_DEPENDENT_PROTEIN_KINASE_ACTIVITY	30	0.824016	1.50166	0.0506706	0.153785	1	927	tags=10%, list=3%, signal=10%
GO_MEMBRANE_DEPOLARIZATION	GO_MEMBRANE_DEPOLARIZATION	82	0.764177	1.50161	0.0330789	0.153704	1	3693	tags=30%, list=11%, signal=34%
GO_GLIAL_CELL_PROJECTION	GO_GLIAL_CELL_PROJECTION	23	0.84865	1.50158	0.0416667	0.153571	1	1659	tags=30%, list=5%, signal=32%
GO_POSITIVE_REGULATION_OF_ANIMAL_ORGAN_MORPHOGENESIS	GO_POSITIVE_REGULATION_OF_ANIMAL_ORGAN_MORPHOGENESIS	78	0.763454	1.50133	0.0283951	0.153783	1	3218	tags=36%, list=10%, signal=40%
GO_DIGESTIVE_SYSTEM_PROCESS	GO_DIGESTIVE_SYSTEM_PROCESS	90	0.750765	1.5011	0.0361596	0.153961	1	733	tags=7%, list=2%, signal=7%
GO_REGULATION_OF_PROTEIN_DEPOLYMERIZATION	GO_REGULATION_OF_PROTEIN_DEPOLYMERIZATION	74	0.771424	1.50098	0.0430248	0.153989	1	3844	tags=27%, list=11%, signal=30%
GO_AUTOPHAGOSOME	GO_AUTOPHAGOSOME	92	0.751243	1.50093	0.037831	0.153915	1	5205	tags=26%, list=16%, signal=31%
GO_TERTIARY_ALCOHOL_METABOLIC_PROCESS	GO_TERTIARY_ALCOHOL_METABOLIC_PROCESS	17	0.884379	1.50081	0.0393443	0.153948	1	1494	tags=35%, list=4%, signal=37%
GO_DEFENSE_RESPONSE_TO_BACTERIUM	GO_DEFENSE_RESPONSE_TO_BACTERIUM	233	0.718874	1.5004	0.00538213	0.154423	1	1563	tags=8%, list=5%, signal=8%
GO_LYMPHOCYTE_MEDIATED_IMMUNITY	GO_LYMPHOCYTE_MEDIATED_IMMUNITY	321	0.709006	1.50027	0.00417537	0.154459	1	912	tags=4%, list=3%, signal=4%
GO_NEGATIVE_REGULATION_OF_PROTEIN_CATABOLIC_PROCESS	GO_NEGATIVE_REGULATION_OF_PROTEIN_CATABOLIC_PROCESS	127	0.732698	1.50004	0.0226501	0.154641	1	3128	tags=12%, list=9%, signal=13%
GO_WNT_SIGNALING_PATHWAY_CALCIUM_MODULATING_PATHWAY	GO_WNT_SIGNALING_PATHWAY_CALCIUM_MODULATING_PATHWAY	38	0.794543	1.50001	0.0576923	0.15453	1	3465	tags=21%, list=10%, signal=23%
GO_KERATINOCYTE_PROLIFERATION	GO_KERATINOCYTE_PROLIFERATION	43	0.784711	1.49989	0.0562588	0.154578	1	1593	tags=19%, list=5%, signal=20%
GO_3_PHOSPHOADENOSINE_5_PHOSPHOSULFATE_METABOLIC_PROCESS	GO_3_PHOSPHOADENOSINE_5_PHOSPHOSULFATE_METABOLIC_PROCESS	23	0.843431	1.4998	0.0424144	0.154559	1	2010	tags=13%, list=6%, signal=14%
GO_REGULATION_OF_MEMBRANE_REPOLARIZATION	GO_REGULATION_OF_MEMBRANE_REPOLARIZATION	32	0.828646	1.4995	0.0568356	0.15486	1	3900	tags=47%, list=12%, signal=53%
GO_FEMALE_SEX_DIFFERENTIATION	GO_FEMALE_SEX_DIFFERENTIATION	109	0.739375	1.49949	0.0304507	0.154725	1	2843	tags=25%, list=8%, signal=27%
GO_PLATELET_AGGREGATION	GO_PLATELET_AGGREGATION	60	0.791254	1.49916	0.0427807	0.155031	1	1622	tags=25%, list=5%, signal=26%
GO_RESPONSE_TO_EXTRACELLULAR_STIMULUS	GO_RESPONSE_TO_EXTRACELLULAR_STIMULUS	488	0.717268	1.49907	0	0.155007	1	3561	tags=18%, list=11%, signal=20%
GO_MICROBODY_MEMBRANE	GO_MICROBODY_MEMBRANE	58	0.767746	1.49888	0.0391892	0.155115	1	2603	tags=5%, list=8%, signal=6%
GO_MESODERM_DEVELOPMENT	GO_MESODERM_DEVELOPMENT	117	0.742467	1.49886	0.018648	0.154987	1	3710	tags=33%, list=11%, signal=37%
GO_VASCULAR_ASSOCIATED_SMOOTH_MUSCLE_CELL_MIGRATION	GO_VASCULAR_ASSOCIATED_SMOOTH_MUSCLE_CELL_MIGRATION	21	0.876526	1.49885	0.045302	0.154855	1	1882	tags=33%, list=6%, signal=35%
GO_DIGESTIVE_SYSTEM_DEVELOPMENT	GO_DIGESTIVE_SYSTEM_DEVELOPMENT	137	0.740582	1.4987	0.0163743	0.154909	1	3468	tags=35%, list=10%, signal=39%
GO_NEGATIVE_REGULATION_OF_VASCULATURE_DEVELOPMENT	GO_NEGATIVE_REGULATION_OF_VASCULATURE_DEVELOPMENT	107	0.75048	1.4981	0.025393	0.155563	1	2605	tags=30%, list=8%, signal=32%
GO_OXIDOREDUCTASE_ACTIVITY_ACTING_ON_THE_CH_CH_GROUP_OF_DONORS	GO_OXIDOREDUCTASE_ACTIVITY_ACTING_ON_THE_CH_CH_GROUP_OF_DONORS	57	0.780468	1.4981	0.0376344	0.155413	1	4327	tags=21%, list=13%, signal=24%
GO_CELLULAR_RESPONSE_TO_GLUCAGON_STIMULUS	GO_CELLULAR_RESPONSE_TO_GLUCAGON_STIMULUS	23	0.829626	1.49793	0.0387481	0.155488	1	3987	tags=30%, list=12%, signal=35%
GO_REGULATION_OF_POSTSYNAPTIC_MEMBRANE_NEUROTRANSMITTER_RECEPTOR_LEVELS	GO_REGULATION_OF_POSTSYNAPTIC_MEMBRANE_NEUROTRANSMITTER_RECEPTOR_LEVELS	63	0.783788	1.49786	0.0434211	0.155431	1	4936	tags=33%, list=15%, signal=39%
GO_CELL_PROJECTION_MEMBRANE	GO_CELL_PROJECTION_MEMBRANE	306	0.717661	1.49769	0.00310881	0.15553	1	4372	tags=24%, list=13%, signal=28%
GO_FORELIMB_MORPHOGENESIS	GO_FORELIMB_MORPHOGENESIS	39	0.808469	1.49724	0.0678925	0.156034	1	3284	tags=31%, list=10%, signal=34%
GO_GLYCOPROTEIN_COMPLEX	GO_GLYCOPROTEIN_COMPLEX	18	0.891347	1.49715	0.0512821	0.155992	1	1406	tags=44%, list=4%, signal=46%
GO_BODY_MORPHOGENESIS	GO_BODY_MORPHOGENESIS	49	0.778858	1.49706	0.0580737	0.155982	1	2524	tags=27%, list=8%, signal=29%
GO_BIOMINERALIZATION	GO_BIOMINERALIZATION	141	0.729396	1.4969	0.024447	0.156081	1	3999	tags=33%, list=12%, signal=38%
GO_POSITIVE_REGULATION_OF_LIPID_CATABOLIC_PROCESS	GO_POSITIVE_REGULATION_OF_LIPID_CATABOLIC_PROCESS	24	0.847129	1.4967	0.0545455	0.156177	1	2508	tags=25%, list=7%, signal=27%
GO_LIPOPROTEIN_PARTICLE_RECEPTOR_ACTIVITY	GO_LIPOPROTEIN_PARTICLE_RECEPTOR_ACTIVITY	15	0.886594	1.4967	0.0513245	0.156025	1	2189	tags=33%, list=7%, signal=36%
GO_NEGATIVE_REGULATION_OF_CARTILAGE_DEVELOPMENT	GO_NEGATIVE_REGULATION_OF_CARTILAGE_DEVELOPMENT	23	0.846217	1.49653	0.068254	0.156106	1	3485	tags=43%, list=10%, signal=48%
GO_NEGATIVE_REGULATION_OF_INTRINSIC_APOPTOTIC_SIGNALING_PATHWAY	GO_NEGATIVE_REGULATION_OF_INTRINSIC_APOPTOTIC_SIGNALING_PATHWAY	91	0.760167	1.4964	0.0322981	0.15615	1	2468	tags=12%, list=7%, signal=13%
GO_EPITHELIAL_CELL_PROLIFERATION	GO_EPITHELIAL_CELL_PROLIFERATION	370	0.705803	1.49638	0.00103199	0.156024	1	3008	tags=26%, list=9%, signal=28%
GO_REGULATION_OF_SUPEROXIDE_METABOLIC_PROCESS	GO_REGULATION_OF_SUPEROXIDE_METABOLIC_PROCESS	34	0.795703	1.49612	0.0577778	0.156241	1	343	tags=9%, list=1%, signal=9%
GO_NEGATIVE_REGULATION_OF_INTRACELLULAR_SIGNAL_TRANSDUCTION	GO_NEGATIVE_REGULATION_OF_INTRACELLULAR_SIGNAL_TRANSDUCTION	460	0.706221	1.49581	0	0.156559	1	2755	tags=12%, list=8%, signal=13%
GO_FAD_BINDING	GO_FAD_BINDING	31	0.824836	1.49538	0.0627803	0.157007	1	4047	tags=29%, list=12%, signal=33%
GO_RNA_POLYMERASE_II_TRANSCRIPTION_FACTOR_COMPLEX	GO_RNA_POLYMERASE_II_TRANSCRIPTION_FACTOR_COMPLEX	157	0.725175	1.49517	0.0178372	0.157124	1	1482	tags=6%, list=4%, signal=7%
GO_CELLULAR_AMINO_ACID_BIOSYNTHETIC_PROCESS	GO_CELLULAR_AMINO_ACID_BIOSYNTHETIC_PROCESS	75	0.769242	1.49499	0.0474308	0.157229	1	4597	tags=24%, list=14%, signal=28%
GO_POSITIVE_REGULATION_OF_EPITHELIAL_CELL_MIGRATION	GO_POSITIVE_REGULATION_OF_EPITHELIAL_CELL_MIGRATION	135	0.733719	1.49492	0.0277457	0.157165	1	4296	tags=29%, list=13%, signal=33%
GO_POSITIVE_REGULATION_OF_MUSCLE_TISSUE_DEVELOPMENT	GO_POSITIVE_REGULATION_OF_MUSCLE_TISSUE_DEVELOPMENT	67	0.768701	1.49468	0.0476804	0.157383	1	2711	tags=34%, list=8%, signal=37%
GO_DENDRITE_MEMBRANE	GO_DENDRITE_MEMBRANE	37	0.815845	1.49433	0.0609579	0.15772	1	3378	tags=38%, list=10%, signal=42%
GO_ENDOCARDIAL_CUSHION_MORPHOGENESIS	GO_ENDOCARDIAL_CUSHION_MORPHOGENESIS	35	0.822169	1.49426	0.038961	0.157681	1	3485	tags=51%, list=10%, signal=57%
GO_PEPTIDYL_PROLINE_MODIFICATION	GO_PEPTIDYL_PROLINE_MODIFICATION	50	0.782133	1.49403	0.0516039	0.15787	1	1780	tags=22%, list=5%, signal=23%
GO_COATED_VESICLE	GO_COATED_VESICLE	275	0.719042	1.49402	0.00106045	0.157729	1	3220	tags=13%, list=10%, signal=14%
GO_MONOVALENT_INORGANIC_CATION_HOMEOSTASIS	GO_MONOVALENT_INORGANIC_CATION_HOMEOSTASIS	148	0.732951	1.4937	0.0178147	0.158064	1	2808	tags=16%, list=8%, signal=17%
GO_CELL_DIFFERENTIATION_INVOLVED_IN_METANEPHROS_DEVELOPMENT	GO_CELL_DIFFERENTIATION_INVOLVED_IN_METANEPHROS_DEVELOPMENT	23	0.854574	1.49341	0.0478548	0.15835	1	2787	tags=57%, list=8%, signal=62%
GO_BONE_MORPHOGENESIS	GO_BONE_MORPHOGENESIS	108	0.74054	1.49339	0.0308422	0.158228	1	3738	tags=38%, list=11%, signal=43%
GO_ANGIOGENESIS_INVOLVED_IN_WOUND_HEALING	GO_ANGIOGENESIS_INVOLVED_IN_WOUND_HEALING	21	0.85497	1.49313	0.0454545	0.158422	1	1474	tags=29%, list=4%, signal=30%
GO_NEGATIVE_REGULATION_OF_MYELOID_LEUKOCYTE_DIFFERENTIATION	GO_NEGATIVE_REGULATION_OF_MYELOID_LEUKOCYTE_DIFFERENTIATION	43	0.794199	1.49261	0.0516499	0.159025	1	2052	tags=14%, list=6%, signal=15%
GO_ALKALI_METAL_ION_BINDING	GO_ALKALI_METAL_ION_BINDING	16	0.885887	1.4925	0.0356506	0.159036	1	234	tags=13%, list=1%, signal=13%
GO_TRANSCRIPTION_COACTIVATOR_ACTIVITY	GO_TRANSCRIPTION_COACTIVATOR_ACTIVITY	309	0.710409	1.49217	0.00312826	0.159312	1	2703	tags=11%, list=8%, signal=12%
GO_REGULATION_OF_HEART_MORPHOGENESIS	GO_REGULATION_OF_HEART_MORPHOGENESIS	38	0.805319	1.49147	0.0586552	0.160175	1	3710	tags=42%, list=11%, signal=47%
GO_PROTEIN_KINASE_C_SIGNALING	GO_PROTEIN_KINASE_C_SIGNALING	27	0.84089	1.4913	0.0507937	0.160285	1	777	tags=22%, list=2%, signal=23%
GO_RESPONSE_TO_ACIDIC_PH	GO_RESPONSE_TO_ACIDIC_PH	23	0.853969	1.49108	0.0454545	0.160442	1	1955	tags=13%, list=6%, signal=14%
GO_POSITIVE_REGULATION_OF_GLUCOSE_TRANSMEMBRANE_TRANSPORT	GO_POSITIVE_REGULATION_OF_GLUCOSE_TRANSMEMBRANE_TRANSPORT	35	0.812839	1.49089	0.0634218	0.160561	1	2299	tags=20%, list=7%, signal=21%
GO_INSULIN_LIKE_GROWTH_FACTOR_RECEPTOR_SIGNALING_PATHWAY	GO_INSULIN_LIKE_GROWTH_FACTOR_RECEPTOR_SIGNALING_PATHWAY	32	0.827112	1.49071	0.0540541	0.160626	1	2742	tags=38%, list=8%, signal=41%
GO_REPRODUCTIVE_SYSTEM_DEVELOPMENT	GO_REPRODUCTIVE_SYSTEM_DEVELOPMENT	410	0.714193	1.49066	0	0.160545	1	2281	tags=15%, list=7%, signal=16%
GO_POSITIVE_REGULATION_OF_CYTOSKELETON_ORGANIZATION	GO_POSITIVE_REGULATION_OF_CYTOSKELETON_ORGANIZATION	210	0.724026	1.49032	0.00863931	0.160871	1	3744	tags=23%, list=11%, signal=26%
GO_FOREBRAIN_GENERATION_OF_NEURONS	GO_FOREBRAIN_GENERATION_OF_NEURONS	57	0.770183	1.49003	0.0614754	0.161135	1	165	tags=4%, list=0%, signal=4%
GO_UTERUS_DEVELOPMENT	GO_UTERUS_DEVELOPMENT	22	0.84651	1.49	0.0633117	0.161031	1	2692	tags=27%, list=8%, signal=30%
GO_BONE_MINERALIZATION	GO_BONE_MINERALIZATION	103	0.74414	1.48986	0.0334988	0.161055	1	3969	tags=36%, list=12%, signal=41%
GO_OVULATION_CYCLE	GO_OVULATION_CYCLE	65	0.768658	1.48976	0.0520966	0.16104	1	2843	tags=23%, list=8%, signal=25%
GO_METALLOENDOPEPTIDASE_INHIBITOR_ACTIVITY	GO_METALLOENDOPEPTIDASE_INHIBITOR_ACTIVITY	16	0.883376	1.48971	0.045302	0.160977	1	1358	tags=38%, list=4%, signal=39%
GO_REGULATION_OF_MEMBRANE_DEPOLARIZATION	GO_REGULATION_OF_MEMBRANE_DEPOLARIZATION	42	0.805411	1.48928	0.0619597	0.161411	1	3693	tags=31%, list=11%, signal=35%
GO_GROWTH_FACTOR_ACTIVITY	GO_GROWTH_FACTOR_ACTIVITY	143	0.728846	1.48921	0.0253456	0.161358	1	3800	tags=34%, list=11%, signal=38%
GO_NEUROMUSCULAR_JUNCTION	GO_NEUROMUSCULAR_JUNCTION	73	0.7622	1.48912	0.0466321	0.16133	1	2269	tags=23%, list=7%, signal=25%
GO_EPIDERMIS_MORPHOGENESIS	GO_EPIDERMIS_MORPHOGENESIS	28	0.817024	1.48876	0.0537313	0.161731	1	2605	tags=25%, list=8%, signal=27%
GO_SCAFFOLD_PROTEIN_BINDING	GO_SCAFFOLD_PROTEIN_BINDING	57	0.774119	1.48873	0.0416107	0.161613	1	3185	tags=21%, list=9%, signal=23%
GO_NEGATIVE_REGULATION_OF_ACTIN_FILAMENT_DEPOLYMERIZATION	GO_NEGATIVE_REGULATION_OF_ACTIN_FILAMENT_DEPOLYMERIZATION	35	0.8181	1.48867	0.0652819	0.161537	1	4090	tags=31%, list=12%, signal=36%
GO_CELL_FATE_COMMITMENT	GO_CELL_FATE_COMMITMENT	241	0.719248	1.48862	0.00535332	0.161464	1	3600	tags=30%, list=11%, signal=34%
GO_VENTRICULAR_CARDIAC_MUSCLE_TISSUE_DEVELOPMENT	GO_VENTRICULAR_CARDIAC_MUSCLE_TISSUE_DEVELOPMENT	49	0.784976	1.48842	0.0528512	0.1616	1	3693	tags=39%, list=11%, signal=44%
GO_ADAPTIVE_IMMUNE_RESPONSE_BASED_ON_SOMATIC_RECOMBINATION_OF_IMMUNE_RECEPTORS_BUILT_FROM_IMMUNOGLOBULIN_SUPERFAMILY_DOMAINS	GO_ADAPTIVE_IMMUNE_RESPONSE_BASED_ON_SOMATIC_RECOMBINATION_OF_IMMUNE_RECEPTORS_BUILT_FROM_IMMUNOGLOBULIN_SUPERFAMILY_DOMAINS	325	0.707823	1.4884	0.00312175	0.161473	1	1089	tags=5%, list=3%, signal=5%
GO_MORPHOGENESIS_OF_A_BRANCHING_STRUCTURE	GO_MORPHOGENESIS_OF_A_BRANCHING_STRUCTURE	196	0.713126	1.48835	0.0120087	0.161386	1	3192	tags=32%, list=10%, signal=35%
GO_NEGATIVE_REGULATION_OF_CATABOLIC_PROCESS	GO_NEGATIVE_REGULATION_OF_CATABOLIC_PROCESS	285	0.705429	1.4883	0.0063425	0.161305	1	2703	tags=12%, list=8%, signal=13%
GO_ACTIVATION_OF_ADENYLATE_CYCLASE_ACTIVITY	GO_ACTIVATION_OF_ADENYLATE_CYCLASE_ACTIVITY	38	0.792259	1.48801	0.0589102	0.16158	1	4659	tags=47%, list=14%, signal=55%
GO_INTRAMOLECULAR_OXIDOREDUCTASE_ACTIVITY	GO_INTRAMOLECULAR_OXIDOREDUCTASE_ACTIVITY	46	0.775986	1.48798	0.0431035	0.161461	1	3387	tags=13%, list=10%, signal=14%
GO_PEPTIDE_CATABOLIC_PROCESS	GO_PEPTIDE_CATABOLIC_PROCESS	28	0.821179	1.48782	0.053681	0.161547	1	684	tags=11%, list=2%, signal=11%
GO_REGULATION_OF_ICOSANOID_SECRETION	GO_REGULATION_OF_ICOSANOID_SECRETION	17	0.857423	1.48758	0.0477032	0.161736	1	1586	tags=18%, list=5%, signal=19%
GO_REGULATION_OF_POTASSIUM_ION_TRANSPORT	GO_REGULATION_OF_POTASSIUM_ION_TRANSPORT	89	0.754817	1.48717	0.0409429	0.162183	1	2426	tags=21%, list=7%, signal=23%
GO_POSTSYNAPTIC_SPECIALIZATION_MEMBRANE	GO_POSTSYNAPTIC_SPECIALIZATION_MEMBRANE	99	0.746329	1.48688	0.0324519	0.162428	1	2861	tags=27%, list=9%, signal=30%
GO_EXTRACELLULAR_MATRIX_STRUCTURAL_CONSTITUENT_CONFERRING_COMPRESSION_RESISTANCE	GO_EXTRACELLULAR_MATRIX_STRUCTURAL_CONSTITUENT_CONFERRING_COMPRESSION_RESISTANCE	17	0.868688	1.48675	0.0555556	0.162455	1	2576	tags=65%, list=8%, signal=70%
GO_MAINTENANCE_OF_CELL_NUMBER	GO_MAINTENANCE_OF_CELL_NUMBER	157	0.720229	1.48655	0.0213004	0.162609	1	2712	tags=15%, list=8%, signal=17%
GO_POSITIVE_REGULATION_OF_CATABOLIC_PROCESS	GO_POSITIVE_REGULATION_OF_CATABOLIC_PROCESS	412	0.707871	1.48605	0.00102881	0.163183	1	3635	tags=18%, list=11%, signal=20%
GO_POSITIVE_REGULATION_OF_CELLULAR_PROTEIN_CATABOLIC_PROCESS	GO_POSITIVE_REGULATION_OF_CELLULAR_PROTEIN_CATABOLIC_PROCESS	138	0.728344	1.48588	0.0326721	0.163271	1	3353	tags=17%, list=10%, signal=18%
GO_SECONDARY_ACTIVE_TRANSMEMBRANE_TRANSPORTER_ACTIVITY	GO_SECONDARY_ACTIVE_TRANSMEMBRANE_TRANSPORTER_ACTIVITY	223	0.715204	1.48564	0.00765864	0.163473	1	2604	tags=11%, list=8%, signal=12%
GO_INTRINSIC_COMPONENT_OF_POSTSYNAPTIC_SPECIALIZATION_MEMBRANE	GO_INTRINSIC_COMPONENT_OF_POSTSYNAPTIC_SPECIALIZATION_MEMBRANE	68	0.757377	1.48535	0.053455	0.163705	1	2726	tags=32%, list=8%, signal=35%
GO_OXIDOREDUCTASE_ACTIVITY_ACTING_ON_THE_CH_NH2_GROUP_OF_DONORS	GO_OXIDOREDUCTASE_ACTIVITY_ACTING_ON_THE_CH_NH2_GROUP_OF_DONORS	20	0.861157	1.48518	0.0531401	0.163798	1	590	tags=20%, list=2%, signal=20%
GO_PLASMA_MEMBRANE_RAFT	GO_PLASMA_MEMBRANE_RAFT	103	0.739813	1.48497	0.034565	0.163945	1	5055	tags=47%, list=15%, signal=55%
GO_NEGATIVE_REGULATION_OF_TRANSMEMBRANE_TRANSPORT	GO_NEGATIVE_REGULATION_OF_TRANSMEMBRANE_TRANSPORT	106	0.729664	1.48495	0.0387409	0.163832	1	2277	tags=21%, list=7%, signal=22%
GO_MONOSACCHARIDE_METABOLIC_PROCESS	GO_MONOSACCHARIDE_METABOLIC_PROCESS	265	0.708472	1.48493	0.00107411	0.163703	1	2476	tags=13%, list=7%, signal=14%
GO_NEGATIVE_REGULATION_OF_SODIUM_ION_TRANSPORT	GO_NEGATIVE_REGULATION_OF_SODIUM_ION_TRANSPORT	17	0.876457	1.48488	0.0570033	0.163612	1	1109	tags=18%, list=3%, signal=18%
GO_COENZYME_CATABOLIC_PROCESS	GO_COENZYME_CATABOLIC_PROCESS	15	0.891955	1.48487	0.0451505	0.163477	1	1433	tags=13%, list=4%, signal=14%
GO_CALCIUM_DEPENDENT_CELL_CELL_ADHESION_VIA_PLASMA_MEMBRANE_CELL_ADHESION_MOLECULES	GO_CALCIUM_DEPENDENT_CELL_CELL_ADHESION_VIA_PLASMA_MEMBRANE_CELL_ADHESION_MOLECULES	46	0.784689	1.48453	0.0502874	0.163744	1	4241	tags=37%, list=13%, signal=42%
GO_MISFOLDED_PROTEIN_BINDING	GO_MISFOLDED_PROTEIN_BINDING	27	0.828522	1.48396	0.068038	0.164372	1	2224	tags=19%, list=7%, signal=20%
GO_REACTIVE_OXYGEN_SPECIES_METABOLIC_PROCESS	GO_REACTIVE_OXYGEN_SPECIES_METABOLIC_PROCESS	247	0.715731	1.48382	0.00963597	0.164423	1	2362	tags=18%, list=7%, signal=19%
GO_REGULATION_OF_SODIUM_ION_TRANSMEMBRANE_TRANSPORT	GO_REGULATION_OF_SODIUM_ION_TRANSMEMBRANE_TRANSPORT	59	0.781799	1.48375	0.0421607	0.164394	1	3425	tags=25%, list=10%, signal=28%
GO_REGULATION_OF_INCLUSION_BODY_ASSEMBLY	GO_REGULATION_OF_INCLUSION_BODY_ASSEMBLY	16	0.885428	1.48362	0.0413907	0.164427	1	2065	tags=31%, list=6%, signal=33%
GO_N_ACYLTRANSFERASE_ACTIVITY	GO_N_ACYLTRANSFERASE_ACTIVITY	99	0.73109	1.48351	0.0440252	0.164424	1	15	tags=1%, list=0%, signal=1%
GO_POSITIVE_REGULATION_OF_BLOOD_VESSEL_DIAMETER	GO_POSITIVE_REGULATION_OF_BLOOD_VESSEL_DIAMETER	55	0.771796	1.48336	0.0536193	0.164489	1	4603	tags=40%, list=14%, signal=46%
GO_REGULATION_OF_ANOIKIS	GO_REGULATION_OF_ANOIKIS	22	0.847053	1.48321	0.0777778	0.164564	1	1617	tags=27%, list=5%, signal=29%
GO_NEGATIVE_REGULATION_OF_BLOOD_CIRCULATION	GO_NEGATIVE_REGULATION_OF_BLOOD_CIRCULATION	28	0.816771	1.4831	0.0603715	0.16455	1	4346	tags=50%, list=13%, signal=57%
GO_NEGATIVE_REGULATION_OF_SUPRAMOLECULAR_FIBER_ORGANIZATION	GO_NEGATIVE_REGULATION_OF_SUPRAMOLECULAR_FIBER_ORGANIZATION	125	0.735013	1.48309	0.0315421	0.164404	1	4090	tags=30%, list=12%, signal=34%
GO_REGULATION_OF_CELL_JUNCTION_ASSEMBLY	GO_REGULATION_OF_CELL_JUNCTION_ASSEMBLY	92	0.734341	1.483	0.0349127	0.164413	1	2970	tags=26%, list=9%, signal=29%
GO_CANONICAL_WNT_SIGNALING_PATHWAY	GO_CANONICAL_WNT_SIGNALING_PATHWAY	316	0.705139	1.48283	0.00518672	0.164496	1	3676	tags=24%, list=11%, signal=27%
GO_POTASSIUM_ION_TRANSPORT	GO_POTASSIUM_ION_TRANSPORT	217	0.715445	1.48266	0.0141151	0.164579	1	2822	tags=21%, list=8%, signal=22%
GO_POSITIVE_REGULATION_OF_VASCULAR_ENDOTHELIAL_GROWTH_FACTOR_PRODUCTION	GO_POSITIVE_REGULATION_OF_VASCULAR_ENDOTHELIAL_GROWTH_FACTOR_PRODUCTION	28	0.828594	1.48257	0.0639269	0.164544	1	8	tags=4%, list=0%, signal=4%
GO_NEGATIVE_REGULATION_OF_APOPTOTIC_SIGNALING_PATHWAY	GO_NEGATIVE_REGULATION_OF_APOPTOTIC_SIGNALING_PATHWAY	219	0.709287	1.48243	0.0119695	0.16459	1	2558	tags=14%, list=8%, signal=15%
GO_NEGATIVE_REGULATION_OF_PHOSPHORYLATION	GO_NEGATIVE_REGULATION_OF_PHOSPHORYLATION	414	0.706519	1.48236	0.00102775	0.164556	1	3218	tags=15%, list=10%, signal=16%
GO_INTRINSIC_COMPONENT_OF_SYNAPTIC_MEMBRANE	GO_INTRINSIC_COMPONENT_OF_SYNAPTIC_MEMBRANE	152	0.723227	1.482	0.0175644	0.164971	1	4621	tags=36%, list=14%, signal=41%
GO_RECEPTOR_INTERNALIZATION	GO_RECEPTOR_INTERNALIZATION	105	0.743548	1.48198	0.033121	0.164856	1	3490	tags=31%, list=10%, signal=35%
GO_BRANCHING_MORPHOGENESIS_OF_AN_EPITHELIAL_TUBE	GO_BRANCHING_MORPHOGENESIS_OF_AN_EPITHELIAL_TUBE	149	0.73149	1.4818	0.0229885	0.164954	1	3373	tags=36%, list=10%, signal=39%
GO_RESPIRATORY_SYSTEM_PROCESS	GO_RESPIRATORY_SYSTEM_PROCESS	26	0.833796	1.48162	0.0648148	0.165061	1	3211	tags=38%, list=10%, signal=43%
GO_CYTOKINE_BINDING	GO_CYTOKINE_BINDING	125	0.732845	1.48146	0.024619	0.165138	1	2935	tags=26%, list=9%, signal=29%
GO_POSITIVE_REGULATION_OF_PROTEIN_CATABOLIC_PROCESS	GO_POSITIVE_REGULATION_OF_PROTEIN_CATABOLIC_PROCESS	211	0.712251	1.48143	0.0109409	0.165027	1	2476	tags=13%, list=7%, signal=14%
GO_MAINTENANCE_OF_PROTEIN_LOCATION	GO_MAINTENANCE_OF_PROTEIN_LOCATION	100	0.740669	1.48132	0.0433735	0.16504	1	4524	tags=30%, list=13%, signal=35%
GO_INTERFERON_GAMMA_SECRETION	GO_INTERFERON_GAMMA_SECRETION	19	0.852762	1.48093	0.0675676	0.165435	1	43	tags=5%, list=0%, signal=5%
GO_REGULATION_OF_INFLAMMATORY_RESPONSE	GO_REGULATION_OF_INFLAMMATORY_RESPONSE	315	0.712216	1.48086	0	0.165382	1	2396	tags=17%, list=7%, signal=18%
GO_PHOSPHATIDYLINOSITOL_4_5_BISPHOSPHATE_BINDING	GO_PHOSPHATIDYLINOSITOL_4_5_BISPHOSPHATE_BINDING	69	0.771368	1.48039	0.0431267	0.165901	1	4088	tags=26%, list=12%, signal=30%
GO_POSITIVE_REGULATION_OF_PHOSPHATIDYLINOSITOL_3_KINASE_SIGNALING	GO_POSITIVE_REGULATION_OF_PHOSPHATIDYLINOSITOL_3_KINASE_SIGNALING	86	0.751089	1.47987	0.0298507	0.166486	1	3038	tags=36%, list=9%, signal=40%
GO_SENSORY_ORGAN_MORPHOGENESIS	GO_SENSORY_ORGAN_MORPHOGENESIS	240	0.70396	1.47937	0.00855615	0.167039	1	3888	tags=26%, list=12%, signal=29%
GO_TONGUE_DEVELOPMENT	GO_TONGUE_DEVELOPMENT	18	0.856842	1.47917	0.0577849	0.167202	1	3596	tags=39%, list=11%, signal=44%
GO_ERBB_SIGNALING_PATHWAY	GO_ERBB_SIGNALING_PATHWAY	135	0.72194	1.47914	0.0308219	0.167092	1	2686	tags=12%, list=8%, signal=13%
GO_SECONDARY_PALATE_DEVELOPMENT	GO_SECONDARY_PALATE_DEVELOPMENT	23	0.824452	1.47909	0.0690738	0.167	1	2605	tags=30%, list=8%, signal=33%
GO_PARAXIAL_MESODERM_DEVELOPMENT	GO_PARAXIAL_MESODERM_DEVELOPMENT	17	0.883643	1.47898	0.0541872	0.166979	1	2126	tags=35%, list=6%, signal=38%
GO_SPROUTING_ANGIOGENESIS	GO_SPROUTING_ANGIOGENESIS	110	0.729539	1.47836	0.0445783	0.167681	1	3561	tags=37%, list=11%, signal=42%
GO_NERVE_DEVELOPMENT	GO_NERVE_DEVELOPMENT	73	0.755291	1.47828	0.0613577	0.167668	1	1551	tags=15%, list=5%, signal=16%
GO_PROTEIN_COMPLEX_INVOLVED_IN_CELL_ADHESION	GO_PROTEIN_COMPLEX_INVOLVED_IN_CELL_ADHESION	34	0.808182	1.47805	0.0613139	0.167837	1	1617	tags=32%, list=5%, signal=34%
GO_PROSTATE_GLAND_MORPHOGENESIS	GO_PROSTATE_GLAND_MORPHOGENESIS	27	0.815742	1.47792	0.0533537	0.167869	1	2235	tags=22%, list=7%, signal=24%
GO_REGULATION_OF_ALCOHOL_BIOSYNTHETIC_PROCESS	GO_REGULATION_OF_ALCOHOL_BIOSYNTHETIC_PROCESS	73	0.750874	1.47788	0.0418782	0.167755	1	683	tags=5%, list=2%, signal=6%
GO_CELL_CELL_SIGNALING_INVOLVED_IN_CARDIAC_CONDUCTION	GO_CELL_CELL_SIGNALING_INVOLVED_IN_CARDIAC_CONDUCTION	30	0.827991	1.47785	0.0546282	0.167651	1	3448	tags=33%, list=10%, signal=37%
GO_MUSCLE_ORGAN_MORPHOGENESIS	GO_MUSCLE_ORGAN_MORPHOGENESIS	71	0.764765	1.4777	0.0478088	0.167688	1	2795	tags=38%, list=8%, signal=41%
GO_RELEASE_OF_SEQUESTERED_CALCIUM_ION_INTO_CYTOSOL_BY_ENDOPLASMIC_RETICULUM	GO_RELEASE_OF_SEQUESTERED_CALCIUM_ION_INTO_CYTOSOL_BY_ENDOPLASMIC_RETICULUM	32	0.807369	1.4775	0.0661765	0.167832	1	1699	tags=22%, list=5%, signal=23%
GO_MITOCHONDRIAL_DEPOLARIZATION	GO_MITOCHONDRIAL_DEPOLARIZATION	22	0.845033	1.4775	0.0544323	0.167686	1	1158	tags=14%, list=3%, signal=14%
GO_APOPTOTIC_PROCESS_INVOLVED_IN_MORPHOGENESIS	GO_APOPTOTIC_PROCESS_INVOLVED_IN_MORPHOGENESIS	23	0.827594	1.47716	0.066874	0.168024	1	640	tags=13%, list=2%, signal=13%
GO_ACTIVIN_RECEPTOR_SIGNALING_PATHWAY	GO_ACTIVIN_RECEPTOR_SIGNALING_PATHWAY	42	0.789378	1.47695	0.0606488	0.168172	1	3710	tags=29%, list=11%, signal=32%
GO_NEUROTRANSMITTER_BINDING	GO_NEUROTRANSMITTER_BINDING	52	0.764562	1.4768	0.0614754	0.168254	1	1259	tags=10%, list=4%, signal=10%
GO_SODIUM_ION_TRANSMEMBRANE_TRANSPORTER_ACTIVITY	GO_SODIUM_ION_TRANSMEMBRANE_TRANSPORTER_ACTIVITY	148	0.733448	1.47676	0.0248307	0.168168	1	2591	tags=16%, list=8%, signal=17%
GO_MYOSIN_BINDING	GO_MYOSIN_BINDING	66	0.756362	1.47664	0.0630749	0.168201	1	2058	tags=18%, list=6%, signal=19%
GO_BRUSH_BORDER	GO_BRUSH_BORDER	97	0.746937	1.47659	0.0343137	0.16811	1	4146	tags=27%, list=12%, signal=30%
GO_CELL_KILLING	GO_CELL_KILLING	142	0.722999	1.47613	0.0315789	0.168608	1	1253	tags=6%, list=4%, signal=7%
GO_SPECIFIC_GRANULE_LUMEN	GO_SPECIFIC_GRANULE_LUMEN	60	0.756637	1.47606	0.0583554	0.168568	1	3297	tags=23%, list=10%, signal=26%
GO_MYOBLAST_PROLIFERATION	GO_MYOBLAST_PROLIFERATION	17	0.863226	1.47587	0.0512821	0.16869	1	3191	tags=29%, list=10%, signal=32%
GO_MAMMARY_GLAND_MORPHOGENESIS	GO_MAMMARY_GLAND_MORPHOGENESIS	44	0.787128	1.47567	0.0690141	0.168789	1	2235	tags=25%, list=7%, signal=27%
GO_INTRINSIC_COMPONENT_OF_POSTSYNAPTIC_MEMBRANE	GO_INTRINSIC_COMPONENT_OF_POSTSYNAPTIC_MEMBRANE	110	0.734921	1.4754	0.0445247	0.169023	1	3961	tags=35%, list=12%, signal=40%
GO_PEPTIDE_HORMONE_BINDING	GO_PEPTIDE_HORMONE_BINDING	47	0.773067	1.47526	0.0599721	0.169085	1	3650	tags=45%, list=11%, signal=50%
GO_REGULATION_OF_EXCRETION	GO_REGULATION_OF_EXCRETION	22	0.835117	1.47526	0.0529695	0.168938	1	1882	tags=32%, list=6%, signal=34%
GO_ANCHORED_COMPONENT_OF_MEMBRANE	GO_ANCHORED_COMPONENT_OF_MEMBRANE	149	0.731394	1.4751	0.0228833	0.169003	1	3379	tags=28%, list=10%, signal=31%
GO_CELLULAR_RESPONSE_TO_KETONE	GO_CELLULAR_RESPONSE_TO_KETONE	90	0.749366	1.47499	0.0365854	0.169023	1	2515	tags=20%, list=7%, signal=22%
GO_POSITIVE_REGULATION_OF_ACTIN_CYTOSKELETON_REORGANIZATION	GO_POSITIVE_REGULATION_OF_ACTIN_CYTOSKELETON_REORGANIZATION	19	0.85178	1.47478	0.0641447	0.169174	1	1344	tags=21%, list=4%, signal=22%
GO_POSITIVE_REGULATION_OF_GLYCOGEN_METABOLIC_PROCESS	GO_POSITIVE_REGULATION_OF_GLYCOGEN_METABOLIC_PROCESS	16	0.856451	1.47459	0.0553633	0.169296	1	3561	tags=50%, list=11%, signal=56%
GO_PROTEIN_O_LINKED_MANNOSYLATION	GO_PROTEIN_O_LINKED_MANNOSYLATION	15	0.878473	1.47408	0.0621762	0.169845	1	2602	tags=27%, list=8%, signal=29%
GO_POSITIVE_REGULATION_OF_SMOOTH_MUSCLE_CELL_MIGRATION	GO_POSITIVE_REGULATION_OF_SMOOTH_MUSCLE_CELL_MIGRATION	37	0.810793	1.47347	0.0526316	0.170556	1	3992	tags=41%, list=12%, signal=46%
GO_ANTIOXIDANT_ACTIVITY	GO_ANTIOXIDANT_ACTIVITY	73	0.750748	1.47331	0.0467172	0.170612	1	1858	tags=15%, list=6%, signal=16%
GO_NEURON_SPINE	GO_NEURON_SPINE	165	0.712436	1.4731	0.0200222	0.170772	1	3576	tags=19%, list=11%, signal=21%
GO_SULFUR_COMPOUND_CATABOLIC_PROCESS	GO_SULFUR_COMPOUND_CATABOLIC_PROCESS	55	0.766246	1.47305	0.0702479	0.17069	1	4730	tags=38%, list=14%, signal=44%
GO_MORPHOGENESIS_OF_AN_EPITHELIAL_FOLD	GO_MORPHOGENESIS_OF_AN_EPITHELIAL_FOLD	25	0.837593	1.47269	0.0579937	0.17105	1	2235	tags=24%, list=7%, signal=26%
GO_MYOTUBE_DIFFERENTIATION	GO_MYOTUBE_DIFFERENTIATION	90	0.737974	1.4723	0.0416157	0.171417	1	2407	tags=19%, list=7%, signal=20%
GO_POSITIVE_REGULATION_OF_SMALL_GTPASE_MEDIATED_SIGNAL_TRANSDUCTION	GO_POSITIVE_REGULATION_OF_SMALL_GTPASE_MEDIATED_SIGNAL_TRANSDUCTION	69	0.747673	1.4722	0.0609272	0.171379	1	2351	tags=16%, list=7%, signal=17%
GO_REGULATION_OF_ESTABLISHMENT_OF_PLANAR_POLARITY	GO_REGULATION_OF_ESTABLISHMENT_OF_PLANAR_POLARITY	108	0.740734	1.47184	0.0300842	0.171729	1	3543	tags=22%, list=11%, signal=25%
GO_REGULATION_OF_STEROL_TRANSPORT	GO_REGULATION_OF_STEROL_TRANSPORT	44	0.790273	1.47183	0.0546985	0.171587	1	2678	tags=18%, list=8%, signal=20%
GO_REGULATION_OF_NEUROTRANSMITTER_RECEPTOR_ACTIVITY	GO_REGULATION_OF_NEUROTRANSMITTER_RECEPTOR_ACTIVITY	66	0.757834	1.47176	0.0585176	0.171547	1	3333	tags=32%, list=10%, signal=35%
GO_METANEPHRIC_NEPHRON_MORPHOGENESIS	GO_METANEPHRIC_NEPHRON_MORPHOGENESIS	25	0.83198	1.47148	0.0536278	0.171787	1	2558	tags=36%, list=8%, signal=39%
GO_NEGATIVE_REGULATION_OF_CELL_MIGRATION_INVOLVED_IN_SPROUTING_ANGIOGENESIS	GO_NEGATIVE_REGULATION_OF_CELL_MIGRATION_INVOLVED_IN_SPROUTING_ANGIOGENESIS	15	0.867237	1.47139	0.0537459	0.171772	1	2358	tags=40%, list=7%, signal=43%
GO_CARDIAC_RIGHT_VENTRICLE_MORPHOGENESIS	GO_CARDIAC_RIGHT_VENTRICLE_MORPHOGENESIS	19	0.835137	1.47131	0.0545746	0.171729	1	912	tags=21%, list=3%, signal=22%
GO_POSITIVE_REGULATION_OF_BLOOD_PRESSURE	GO_POSITIVE_REGULATION_OF_BLOOD_PRESSURE	31	0.817629	1.47095	0.0663717	0.172083	1	3754	tags=42%, list=11%, signal=47%
GO_INCLUSION_BODY_ASSEMBLY	GO_INCLUSION_BODY_ASSEMBLY	22	0.836018	1.47068	0.0603175	0.172327	1	2065	tags=23%, list=6%, signal=24%
GO_MULTICELLULAR_ORGANISMAL_MOVEMENT	GO_MULTICELLULAR_ORGANISMAL_MOVEMENT	49	0.778864	1.47048	0.069863	0.172485	1	3128	tags=27%, list=9%, signal=29%
GO_MODIFIED_AMINO_ACID_BINDING	GO_MODIFIED_AMINO_ACID_BINDING	83	0.743683	1.47036	0.0444727	0.172524	1	3096	tags=24%, list=9%, signal=26%
GO_ODONTOGENESIS	GO_ODONTOGENESIS	123	0.731538	1.4702	0.0304094	0.172617	1	3673	tags=28%, list=11%, signal=31%
GO_ENDOCYTIC_VESICLE	GO_ENDOCYTIC_VESICLE	281	0.708366	1.46963	0.00421941	0.173197	1	3797	tags=19%, list=11%, signal=21%
GO_REGULATION_OF_ACTIN_CYTOSKELETON_REORGANIZATION	GO_REGULATION_OF_ACTIN_CYTOSKELETON_REORGANIZATION	37	0.820089	1.46961	0.0577778	0.173069	1	3600	tags=30%, list=11%, signal=33%
GO_RENAL_SYSTEM_PROCESS_INVOLVED_IN_REGULATION_OF_BLOOD_VOLUME	GO_RENAL_SYSTEM_PROCESS_INVOLVED_IN_REGULATION_OF_BLOOD_VOLUME	15	0.873618	1.46957	0.056701	0.172966	1	3950	tags=53%, list=12%, signal=60%
GO_PROTEIN_KINASE_A_BINDING	GO_PROTEIN_KINASE_A_BINDING	45	0.770216	1.46918	0.0726027	0.173334	1	3075	tags=16%, list=9%, signal=17%
GO_PROGESTERONE_METABOLIC_PROCESS	GO_PROGESTERONE_METABOLIC_PROCESS	16	0.881079	1.46903	0.0527211	0.173399	1	2811	tags=38%, list=8%, signal=41%
GO_NEUTRAL_LIPID_BIOSYNTHETIC_PROCESS	GO_NEUTRAL_LIPID_BIOSYNTHETIC_PROCESS	36	0.802524	1.46884	0.0670641	0.173526	1	5124	tags=36%, list=15%, signal=43%
GO_NEURON_PROJECTION_TERMINUS	GO_NEURON_PROJECTION_TERMINUS	130	0.71679	1.46864	0.0326877	0.173667	1	2770	tags=22%, list=8%, signal=23%
GO_CELL_COMMUNICATION_BY_ELECTRICAL_COUPLING_INVOLVED_IN_CARDIAC_CONDUCTION	GO_CELL_COMMUNICATION_BY_ELECTRICAL_COUPLING_INVOLVED_IN_CARDIAC_CONDUCTION	23	0.84824	1.46855	0.0583717	0.173639	1	1838	tags=22%, list=5%, signal=23%
GO_RAS_PROTEIN_SIGNAL_TRANSDUCTION	GO_RAS_PROTEIN_SIGNAL_TRANSDUCTION	431	0.695135	1.46844	0.00204918	0.17365	1	3600	tags=18%, list=11%, signal=20%
GO_PROTEIN_HYDROXYLATION	GO_PROTEIN_HYDROXYLATION	24	0.833901	1.46839	0.0723271	0.173565	1	1754	tags=25%, list=5%, signal=26%
GO_ACTIVE_ION_TRANSMEMBRANE_TRANSPORTER_ACTIVITY	GO_ACTIVE_ION_TRANSMEMBRANE_TRANSPORTER_ACTIVITY	223	0.710675	1.46754	0.00441014	0.174607	1	2604	tags=12%, list=8%, signal=13%
GO_MESODERMAL_CELL_DIFFERENTIATION	GO_MESODERMAL_CELL_DIFFERENTIATION	30	0.808827	1.46732	0.0689655	0.174752	1	3371	tags=57%, list=10%, signal=63%
GO_PYRIDINE_CONTAINING_COMPOUND_METABOLIC_PROCESS	GO_PYRIDINE_CONTAINING_COMPOUND_METABOLIC_PROCESS	37	0.782047	1.46725	0.0732759	0.174707	1	1532	tags=11%, list=5%, signal=11%
GO_CONVERGENT_EXTENSION	GO_CONVERGENT_EXTENSION	15	0.873717	1.46703	0.0573356	0.174874	1	2284	tags=47%, list=7%, signal=50%
GO_HEPARAN_SULFATE_PROTEOGLYCAN_BINDING	GO_HEPARAN_SULFATE_PROTEOGLYCAN_BINDING	16	0.862257	1.46672	0.0587302	0.175143	1	577	tags=38%, list=2%, signal=38%
GO_METALLOAMINOPEPTIDASE_ACTIVITY	GO_METALLOAMINOPEPTIDASE_ACTIVITY	20	0.851486	1.46671	0.0606061	0.17502	1	2840	tags=25%, list=8%, signal=27%
GO_NEGATIVE_REGULATION_OF_ANOIKIS	GO_NEGATIVE_REGULATION_OF_ANOIKIS	16	0.864128	1.46656	0.056314	0.1751	1	1617	tags=38%, list=5%, signal=39%
GO_RECEPTOR_LOCALIZATION_TO_SYNAPSE	GO_RECEPTOR_LOCALIZATION_TO_SYNAPSE	52	0.767946	1.46638	0.0630137	0.175197	1	4804	tags=35%, list=14%, signal=40%
GO_BODY_FLUID_SECRETION	GO_BODY_FLUID_SECRETION	84	0.730297	1.46568	0.056391	0.176056	1	2251	tags=14%, list=7%, signal=15%
GO_NEGATIVE_REGULATION_OF_BONE_MINERALIZATION	GO_NEGATIVE_REGULATION_OF_BONE_MINERALIZATION	15	0.870525	1.46522	0.0494038	0.176541	1	6	tags=7%, list=0%, signal=7%
GO_REGULATION_OF_CELLULAR_CARBOHYDRATE_METABOLIC_PROCESS	GO_REGULATION_OF_CELLULAR_CARBOHYDRATE_METABOLIC_PROCESS	125	0.731768	1.46503	0.0385064	0.176652	1	3650	tags=25%, list=11%, signal=28%
GO_STEM_CELL_DIVISION	GO_STEM_CELL_DIVISION	40	0.783669	1.465	0.0706052	0.176542	1	3155	tags=35%, list=9%, signal=39%
GO_CELLULAR_RESPONSE_TO_DEXAMETHASONE_STIMULUS	GO_CELLULAR_RESPONSE_TO_DEXAMETHASONE_STIMULUS	32	0.802773	1.46494	0.0740181	0.176493	1	2019	tags=19%, list=6%, signal=20%
GO_LAMININ_BINDING	GO_LAMININ_BINDING	27	0.814851	1.46478	0.0724191	0.17656	1	1444	tags=26%, list=4%, signal=27%
GO_VENTRICULAR_CARDIAC_MUSCLE_CELL_MEMBRANE_REPOLARIZATION	GO_VENTRICULAR_CARDIAC_MUSCLE_CELL_MEMBRANE_REPOLARIZATION	25	0.829451	1.46477	0.0727848	0.17642	1	3900	tags=52%, list=12%, signal=59%
GO_ATRIAL_SEPTUM_DEVELOPMENT	GO_ATRIAL_SEPTUM_DEVELOPMENT	19	0.853699	1.4647	0.0564516	0.176378	1	619	tags=11%, list=2%, signal=11%
GO_CELL_DEATH_IN_RESPONSE_TO_OXIDATIVE_STRESS	GO_CELL_DEATH_IN_RESPONSE_TO_OXIDATIVE_STRESS	79	0.75388	1.46458	0.0547397	0.176395	1	1910	tags=6%, list=6%, signal=7%
GO_VASCULAR_ENDOTHELIAL_GROWTH_FACTOR_PRODUCTION	GO_VASCULAR_ENDOTHELIAL_GROWTH_FACTOR_PRODUCTION	32	0.805248	1.46439	0.0612245	0.176519	1	8	tags=3%, list=0%, signal=3%
GO_RENAL_FILTRATION	GO_RENAL_FILTRATION	22	0.833935	1.4639	0.062701	0.177068	1	3950	tags=36%, list=12%, signal=41%
GO_FACE_DEVELOPMENT	GO_FACE_DEVELOPMENT	49	0.759852	1.4638	0.0727763	0.177056	1	3218	tags=24%, list=10%, signal=27%
GO_OXIDOREDUCTASE_ACTIVITY_ACTING_ON_THE_CH_NH2_GROUP_OF_DONORS_OXYGEN_AS_ACCEPTOR	GO_OXIDOREDUCTASE_ACTIVITY_ACTING_ON_THE_CH_NH2_GROUP_OF_DONORS_OXYGEN_AS_ACCEPTOR	16	0.877284	1.46295	0.0677686	0.178048	1	590	tags=25%, list=2%, signal=25%
GO_RECEPTOR_SERINE_THREONINE_KINASE_BINDING	GO_RECEPTOR_SERINE_THREONINE_KINASE_BINDING	20	0.830523	1.46285	0.062701	0.178017	1	2085	tags=25%, list=6%, signal=27%
GO_REGULATION_OF_CALCIUM_ION_TRANSPORT	GO_REGULATION_OF_CALCIUM_ION_TRANSPORT	233	0.691789	1.4626	0.0138445	0.178224	1	2476	tags=15%, list=7%, signal=16%
GO_DEVELOPMENTAL_GROWTH_INVOLVED_IN_MORPHOGENESIS	GO_DEVELOPMENTAL_GROWTH_INVOLVED_IN_MORPHOGENESIS	224	0.709033	1.46219	0.0206074	0.178681	1	4820	tags=28%, list=14%, signal=33%
GO_PHOSPHATIDYLINOSITOL_3_PHOSPHATE_BINDING	GO_PHOSPHATIDYLINOSITOL_3_PHOSPHATE_BINDING	37	0.778971	1.46189	0.0676259	0.178996	1	5548	tags=35%, list=17%, signal=42%
GO_POSITIVE_REGULATION_OF_TRANSFORMING_GROWTH_FACTOR_BETA_PRODUCTION	GO_POSITIVE_REGULATION_OF_TRANSFORMING_GROWTH_FACTOR_BETA_PRODUCTION	19	0.841244	1.46177	0.076412	0.179024	1	1043	tags=16%, list=3%, signal=16%
GO_ESTABLISHMENT_OR_MAINTENANCE_OF_MONOPOLAR_CELL_POLARITY	GO_ESTABLISHMENT_OR_MAINTENANCE_OF_MONOPOLAR_CELL_POLARITY	20	0.830363	1.46153	0.0680062	0.179243	1	1473	tags=15%, list=4%, signal=16%
GO_TRANS_GOLGI_NETWORK_TRANSPORT_VESICLE	GO_TRANS_GOLGI_NETWORK_TRANSPORT_VESICLE	31	0.792042	1.46136	0.0659509	0.179348	1	4349	tags=35%, list=13%, signal=41%
GO_RESPONSE_TO_NERVE_GROWTH_FACTOR	GO_RESPONSE_TO_NERVE_GROWTH_FACTOR	52	0.757271	1.46124	0.0656836	0.179395	1	2208	tags=19%, list=7%, signal=21%
GO_POSITIVE_REGULATION_OF_G1_S_TRANSITION_OF_MITOTIC_CELL_CYCLE	GO_POSITIVE_REGULATION_OF_G1_S_TRANSITION_OF_MITOTIC_CELL_CYCLE	36	0.803954	1.46108	0.0681159	0.179481	1	156	tags=8%, list=0%, signal=8%
GO_MALE_SEX_DIFFERENTIATION	GO_MALE_SEX_DIFFERENTIATION	149	0.716164	1.46106	0.0247934	0.179347	1	2961	tags=18%, list=9%, signal=20%
GO_OVULATION_CYCLE_PROCESS	GO_OVULATION_CYCLE_PROCESS	43	0.780526	1.46046	0.0630137	0.180046	1	2843	tags=26%, list=8%, signal=28%
GO_MULTIVESICULAR_BODY	GO_MULTIVESICULAR_BODY	43	0.777253	1.46041	0.0629371	0.179986	1	3795	tags=23%, list=11%, signal=26%
GO_REGULATION_OF_HEART_GROWTH	GO_REGULATION_OF_HEART_GROWTH	64	0.747291	1.46034	0.0677291	0.17992	1	2235	tags=33%, list=7%, signal=35%
GO_POSITIVE_REGULATION_OF_NEURON_PROJECTION_DEVELOPMENT	GO_POSITIVE_REGULATION_OF_NEURON_PROJECTION_DEVELOPMENT	271	0.696782	1.45968	0.00421053	0.180702	1	3938	tags=24%, list=12%, signal=27%
GO_PDZ_DOMAIN_BINDING	GO_PDZ_DOMAIN_BINDING	83	0.743581	1.45967	0.0486891	0.180558	1	4146	tags=35%, list=12%, signal=40%
GO_OXIDOREDUCTASE_ACTIVITY_ACTING_ON_THE_CH_CH_GROUP_OF_DONORS_NAD_OR_NADP_AS_ACCEPTOR	GO_OXIDOREDUCTASE_ACTIVITY_ACTING_ON_THE_CH_CH_GROUP_OF_DONORS_NAD_OR_NADP_AS_ACCEPTOR	26	0.814866	1.45958	0.0650794	0.180559	1	4156	tags=27%, list=12%, signal=31%
GO_REGULATION_OF_MUSCLE_ORGAN_DEVELOPMENT	GO_REGULATION_OF_MUSCLE_ORGAN_DEVELOPMENT	130	0.720027	1.45958	0.0460449	0.180418	1	2711	tags=24%, list=8%, signal=26%
GO_EMBRYONIC_ORGAN_DEVELOPMENT	GO_EMBRYONIC_ORGAN_DEVELOPMENT	414	0.69535	1.45919	0.00102249	0.180797	1	3600	tags=26%, list=11%, signal=29%
GO_NEURONAL_ACTION_POTENTIAL	GO_NEURONAL_ACTION_POTENTIAL	33	0.794769	1.45907	0.0672646	0.180794	1	2459	tags=21%, list=7%, signal=23%
GO_ACETYL_COA_BIOSYNTHETIC_PROCESS_FROM_PYRUVATE	GO_ACETYL_COA_BIOSYNTHETIC_PROCESS_FROM_PYRUVATE	15	0.870711	1.459	0.0690236	0.180754	1	2435	tags=20%, list=7%, signal=22%
GO_PROSTATE_GLAND_DEVELOPMENT	GO_PROSTATE_GLAND_DEVELOPMENT	47	0.780617	1.45894	0.0627503	0.18069	1	2235	tags=17%, list=7%, signal=18%
GO_POSITIVE_REGULATION_OF_PROTEIN_KINASE_B_SIGNALING	GO_POSITIVE_REGULATION_OF_PROTEIN_KINASE_B_SIGNALING	159	0.710108	1.45884	0.0337458	0.180704	1	2235	tags=23%, list=7%, signal=24%
GO_RETINA_VASCULATURE_DEVELOPMENT_IN_CAMERA_TYPE_EYE	GO_RETINA_VASCULATURE_DEVELOPMENT_IN_CAMERA_TYPE_EYE	18	0.851447	1.45883	0.0715447	0.180562	1	4225	tags=78%, list=13%, signal=89%
GO_PHOSPHATIDYLINOSITOL_3_4_5_TRISPHOSPHATE_BINDING	GO_PHOSPHATIDYLINOSITOL_3_4_5_TRISPHOSPHATE_BINDING	38	0.771511	1.4583	0.0691177	0.181184	1	4715	tags=32%, list=14%, signal=37%
GO_SULFUR_COMPOUND_BIOSYNTHETIC_PROCESS	GO_SULFUR_COMPOUND_BIOSYNTHETIC_PROCESS	185	0.706916	1.45824	0.0264901	0.181131	1	3911	tags=23%, list=12%, signal=26%
GO_MEMBRANE_RAFT_ORGANIZATION	GO_MEMBRANE_RAFT_ORGANIZATION	23	0.829642	1.45778	0.0676923	0.181581	1	935	tags=17%, list=3%, signal=18%
GO_REGULATION_OF_HORMONE_SECRETION	GO_REGULATION_OF_HORMONE_SECRETION	238	0.703333	1.45774	0.0219298	0.181503	1	2222	tags=18%, list=7%, signal=19%
GO_ALDITOL_METABOLIC_PROCESS	GO_ALDITOL_METABOLIC_PROCESS	20	0.829916	1.45774	0.071656	0.181363	1	702	tags=10%, list=2%, signal=10%
GO_REGULATION_OF_MEMBRANE_POTENTIAL	GO_REGULATION_OF_MEMBRANE_POTENTIAL	398	0.698808	1.45743	0.00102987	0.181644	1	3693	tags=26%, list=11%, signal=29%
GO_SODIUM_CHANNEL_COMPLEX	GO_SODIUM_CHANNEL_COMPLEX	25	0.830832	1.45735	0.0781011	0.181597	1	3609	tags=40%, list=11%, signal=45%
GO_NEGATIVE_REGULATION_OF_NEURON_DEATH	GO_NEGATIVE_REGULATION_OF_NEURON_DEATH	196	0.705792	1.45727	0.0187019	0.181565	1	2787	tags=15%, list=8%, signal=16%
GO_TRANSFERASE_ACTIVITY_TRANSFERRING_SULFUR_CONTAINING_GROUPS	GO_TRANSFERASE_ACTIVITY_TRANSFERRING_SULFUR_CONTAINING_GROUPS	66	0.74347	1.45727	0.0589005	0.181423	1	2834	tags=12%, list=8%, signal=13%
GO_SULFOTRANSFERASE_ACTIVITY	GO_SULFOTRANSFERASE_ACTIVITY	47	0.767852	1.45726	0.0810056	0.181286	1	2834	tags=15%, list=8%, signal=16%
GO_POSITIVE_REGULATION_OF_PROTEOLYSIS_INVOLVED_IN_CELLULAR_PROTEIN_CATABOLIC_PROCESS	GO_POSITIVE_REGULATION_OF_PROTEOLYSIS_INVOLVED_IN_CELLULAR_PROTEIN_CATABOLIC_PROCESS	117	0.731727	1.45696	0.0417163	0.18157	1	4189	tags=20%, list=12%, signal=22%
GO_POSITIVE_REGULATION_OF_TRANSMEMBRANE_TRANSPORT	GO_POSITIVE_REGULATION_OF_TRANSMEMBRANE_TRANSPORT	181	0.712171	1.45691	0.0164654	0.181493	1	2476	tags=18%, list=7%, signal=19%
GO_REGULATION_OF_KERATINOCYTE_PROLIFERATION	GO_REGULATION_OF_KERATINOCYTE_PROLIFERATION	32	0.795167	1.4569	0.073487	0.181349	1	1593	tags=19%, list=5%, signal=20%
GO_ATRIAL_CARDIAC_MUSCLE_CELL_TO_AV_NODE_CELL_SIGNALING	GO_ATRIAL_CARDIAC_MUSCLE_CELL_TO_AV_NODE_CELL_SIGNALING	19	0.839414	1.45686	0.0669782	0.181262	1	2680	tags=37%, list=8%, signal=40%
GO_ICOSANOID_RECEPTOR_ACTIVITY	GO_ICOSANOID_RECEPTOR_ACTIVITY	15	0.849581	1.45678	0.0536332	0.181199	1	3907	tags=40%, list=12%, signal=45%
GO_MAMMARY_GLAND_DUCT_MORPHOGENESIS	GO_MAMMARY_GLAND_DUCT_MORPHOGENESIS	32	0.794419	1.45639	0.0630499	0.181608	1	2235	tags=25%, list=7%, signal=27%
GO_POSITIVE_REGULATION_OF_CHEMOTAXIS	GO_POSITIVE_REGULATION_OF_CHEMOTAXIS	129	0.717423	1.45627	0.0461361	0.181635	1	2987	tags=24%, list=9%, signal=26%
GO_LIPID_EXPORT_FROM_CELL	GO_LIPID_EXPORT_FROM_CELL	25	0.8158	1.45614	0.057377	0.181693	1	1882	tags=36%, list=6%, signal=38%
GO_POSITIVE_REGULATION_OF_EPITHELIAL_CELL_DIFFERENTIATION	GO_POSITIVE_REGULATION_OF_EPITHELIAL_CELL_DIFFERENTIATION	53	0.748861	1.45612	0.0723227	0.181568	1	2709	tags=21%, list=8%, signal=23%
GO_CELL_AGGREGATION	GO_CELL_AGGREGATION	18	0.84513	1.4559	0.0622896	0.18177	1	3192	tags=39%, list=10%, signal=43%
GO_LYMPH_VESSEL_DEVELOPMENT	GO_LYMPH_VESSEL_DEVELOPMENT	25	0.824994	1.45576	0.0597907	0.181827	1	4165	tags=48%, list=12%, signal=55%
GO_ANION_TRANSMEMBRANE_TRANSPORTER_ACTIVITY	GO_ANION_TRANSMEMBRANE_TRANSPORTER_ACTIVITY	308	0.693078	1.45568	0.0104167	0.181784	1	2604	tags=11%, list=8%, signal=12%
GO_REGULATION_OF_ANDROGEN_RECEPTOR_SIGNALING_PATHWAY	GO_REGULATION_OF_ANDROGEN_RECEPTOR_SIGNALING_PATHWAY	26	0.803171	1.45564	0.0732824	0.181708	1	1753	tags=12%, list=5%, signal=12%
GO_NEGATIVE_REGULATION_OF_KINASE_ACTIVITY	GO_NEGATIVE_REGULATION_OF_KINASE_ACTIVITY	226	0.699981	1.45507	0.012945	0.182385	1	3107	tags=13%, list=9%, signal=14%
GO_EXTRACELLULAR_MATRIX_STRUCTURAL_CONSTITUENT_CONFERRING_TENSILE_STRENGTH	GO_EXTRACELLULAR_MATRIX_STRUCTURAL_CONSTITUENT_CONFERRING_TENSILE_STRENGTH	40	0.785129	1.45481	0.0814286	0.182608	1	3294	tags=58%, list=10%, signal=64%
GO_PEPTIDYL_CYSTEINE_MODIFICATION	GO_PEPTIDYL_CYSTEINE_MODIFICATION	45	0.777553	1.45474	0.0825175	0.182566	1	2191	tags=11%, list=7%, signal=12%
GO_POSITIVE_REGULATION_OF_SODIUM_ION_TRANSMEMBRANE_TRANSPORTER_ACTIVITY	GO_POSITIVE_REGULATION_OF_SODIUM_ION_TRANSMEMBRANE_TRANSPORTER_ACTIVITY	16	0.866633	1.45467	0.0611205	0.182511	1	1575	tags=13%, list=5%, signal=13%
GO_REGULATION_OF_CYTOSOLIC_CALCIUM_ION_CONCENTRATION	GO_REGULATION_OF_CYTOSOLIC_CALCIUM_ION_CONCENTRATION	342	0.686505	1.45452	0.00310238	0.182584	1	2443	tags=18%, list=7%, signal=20%
GO_RESPONSE_TO_INTERLEUKIN_1	GO_RESPONSE_TO_INTERLEUKIN_1	192	0.703169	1.45451	0.0221239	0.182447	1	3176	tags=13%, list=9%, signal=14%
GO_REGULATION_OF_MITOTIC_SPINDLE_ASSEMBLY	GO_REGULATION_OF_MITOTIC_SPINDLE_ASSEMBLY	20	0.829712	1.45445	0.0582192	0.182378	1	347	tags=10%, list=1%, signal=10%
GO_CHAPERONE_MEDIATED_PROTEIN_FOLDING	GO_CHAPERONE_MEDIATED_PROTEIN_FOLDING	58	0.758329	1.45428	0.0631001	0.182451	1	3013	tags=17%, list=9%, signal=19%
GO_REGULATION_OF_CELL_GROWTH_INVOLVED_IN_CARDIAC_MUSCLE_CELL_DEVELOPMENT	GO_REGULATION_OF_CELL_GROWTH_INVOLVED_IN_CARDIAC_MUSCLE_CELL_DEVELOPMENT	18	0.852717	1.45393	0.0767918	0.182793	1	3107	tags=28%, list=9%, signal=31%
GO_POSITIVE_REGULATION_OF_VASOCONSTRICTION	GO_POSITIVE_REGULATION_OF_VASOCONSTRICTION	32	0.794061	1.45362	0.0804769	0.183097	1	3950	tags=47%, list=12%, signal=53%
GO_NEGATIVE_REGULATION_OF_HEART_CONTRACTION	GO_NEGATIVE_REGULATION_OF_HEART_CONTRACTION	21	0.839107	1.45348	0.0799347	0.183128	1	1955	tags=33%, list=6%, signal=35%
GO_REGULATION_OF_PHOSPHOLIPID_METABOLIC_PROCESS	GO_REGULATION_OF_PHOSPHOLIPID_METABOLIC_PROCESS	84	0.747752	1.4533	0.04266	0.18324	1	2396	tags=18%, list=7%, signal=19%
GO_POSITIVE_REGULATION_OF_NEURON_DIFFERENTIATION	GO_POSITIVE_REGULATION_OF_NEURON_DIFFERENTIATION	352	0.688802	1.45325	0.00519211	0.183191	1	4979	tags=31%, list=15%, signal=36%
GO_ODONTOGENESIS_OF_DENTIN_CONTAINING_TOOTH	GO_ODONTOGENESIS_OF_DENTIN_CONTAINING_TOOTH	83	0.735563	1.45323	0.0699746	0.183061	1	3673	tags=25%, list=11%, signal=28%
GO_CLUSTER_OF_ACTIN_BASED_CELL_PROJECTIONS	GO_CLUSTER_OF_ACTIN_BASED_CELL_PROJECTIONS	144	0.707989	1.45312	0.0362812	0.183086	1	4241	tags=23%, list=13%, signal=26%
GO_ADRENERGIC_RECEPTOR_SIGNALING_PATHWAY	GO_ADRENERGIC_RECEPTOR_SIGNALING_PATHWAY	26	0.822358	1.45303	0.0643713	0.183066	1	3874	tags=42%, list=12%, signal=48%
GO_LUNG_CELL_DIFFERENTIATION	GO_LUNG_CELL_DIFFERENTIATION	23	0.823087	1.45294	0.0753846	0.183047	1	2066	tags=30%, list=6%, signal=32%
GO_RESPONSE_TO_GROWTH_HORMONE	GO_RESPONSE_TO_GROWTH_HORMONE	37	0.784587	1.45273	0.0830904	0.183191	1	1403	tags=14%, list=4%, signal=14%
GO_REGULATION_OF_ORGAN_GROWTH	GO_REGULATION_OF_ORGAN_GROWTH	92	0.724564	1.4526	0.0605296	0.183247	1	2407	tags=28%, list=7%, signal=30%
GO_CALCIUM_CHANNEL_COMPLEX	GO_CALCIUM_CHANNEL_COMPLEX	55	0.757691	1.45258	0.0816327	0.183123	1	3784	tags=33%, list=11%, signal=37%
GO_GLUTAMINE_FAMILY_AMINO_ACID_CATABOLIC_PROCESS	GO_GLUTAMINE_FAMILY_AMINO_ACID_CATABOLIC_PROCESS	26	0.800892	1.45227	0.066358	0.183422	1	3203	tags=23%, list=10%, signal=25%
GO_SCAVENGER_RECEPTOR_ACTIVITY	GO_SCAVENGER_RECEPTOR_ACTIVITY	49	0.771223	1.45221	0.051676	0.183363	1	3826	tags=35%, list=11%, signal=39%
GO_POSITIVE_REGULATION_OF_ORGANIC_ACID_TRANSPORT	GO_POSITIVE_REGULATION_OF_ORGANIC_ACID_TRANSPORT	32	0.802206	1.45216	0.0832095	0.183286	1	1996	tags=16%, list=6%, signal=17%
GO_GDP_BINDING	GO_GDP_BINDING	71	0.746674	1.45201	0.0616967	0.183353	1	2093	tags=14%, list=6%, signal=15%
GO_DEVELOPMENT_OF_PRIMARY_FEMALE_SEXUAL_CHARACTERISTICS	GO_DEVELOPMENT_OF_PRIMARY_FEMALE_SEXUAL_CHARACTERISTICS	95	0.722028	1.45149	0.045679	0.183937	1	2843	tags=24%, list=8%, signal=26%
GO_NADP_BINDING	GO_NADP_BINDING	49	0.769183	1.45138	0.0755245	0.183932	1	2958	tags=18%, list=9%, signal=20%
GO_CELLULAR_RESPONSE_TO_LOW_DENSITY_LIPOPROTEIN_PARTICLE_STIMULUS	GO_CELLULAR_RESPONSE_TO_LOW_DENSITY_LIPOPROTEIN_PARTICLE_STIMULUS	18	0.842785	1.45128	0.0577849	0.183927	1	3504	tags=44%, list=10%, signal=50%
GO_MODIFICATION_OF_SYNAPTIC_STRUCTURE	GO_MODIFICATION_OF_SYNAPTIC_STRUCTURE	21	0.838915	1.45083	0.0589198	0.184371	1	972	tags=19%, list=3%, signal=20%
GO_POSITIVE_REGULATION_OF_MUSCLE_HYPERTROPHY	GO_POSITIVE_REGULATION_OF_MUSCLE_HYPERTROPHY	29	0.790556	1.45056	0.0843023	0.184565	1	3154	tags=28%, list=9%, signal=30%
GO_SYNAPSE_ASSEMBLY	GO_SYNAPSE_ASSEMBLY	164	0.7087	1.45049	0.0312849	0.184517	1	3231	tags=27%, list=10%, signal=30%
GO_VOLTAGE_GATED_ION_CHANNEL_ACTIVITY	GO_VOLTAGE_GATED_ION_CHANNEL_ACTIVITY	181	0.700247	1.45013	0.0257271	0.184902	1	3807	tags=28%, list=11%, signal=32%
GO_SKELETAL_MUSCLE_CONTRACTION	GO_SKELETAL_MUSCLE_CONTRACTION	37	0.777591	1.44995	0.0750708	0.185004	1	3107	tags=30%, list=9%, signal=33%
GO_REGULATION_OF_SMALL_GTPASE_MEDIATED_SIGNAL_TRANSDUCTION	GO_REGULATION_OF_SMALL_GTPASE_MEDIATED_SIGNAL_TRANSDUCTION	327	0.692996	1.4497	0.004158	0.185219	1	3950	tags=23%, list=12%, signal=26%
GO_FIBROBLAST_GROWTH_FACTOR_RECEPTOR_SIGNALING_PATHWAY	GO_FIBROBLAST_GROWTH_FACTOR_RECEPTOR_SIGNALING_PATHWAY	102	0.73378	1.44947	0.0484472	0.185405	1	2951	tags=23%, list=9%, signal=25%
GO_NARROW_PORE_CHANNEL_ACTIVITY	GO_NARROW_PORE_CHANNEL_ACTIVITY	17	0.849764	1.44929	0.0755337	0.185514	1	1024	tags=24%, list=3%, signal=24%
GO_STEROID_HORMONE_MEDIATED_SIGNALING_PATHWAY	GO_STEROID_HORMONE_MEDIATED_SIGNALING_PATHWAY	174	0.697748	1.44903	0.0351076	0.185733	1	2827	tags=14%, list=8%, signal=15%
GO_POSITIVE_REGULATION_OF_CELL_MORPHOGENESIS_INVOLVED_IN_DIFFERENTIATION	GO_POSITIVE_REGULATION_OF_CELL_MORPHOGENESIS_INVOLVED_IN_DIFFERENTIATION	152	0.710622	1.44881	0.0408627	0.185896	1	4923	tags=29%, list=15%, signal=34%
GO_RENAL_VESICLE_DEVELOPMENT	GO_RENAL_VESICLE_DEVELOPMENT	19	0.840498	1.4487	0.0708535	0.185881	1	2558	tags=37%, list=8%, signal=40%
GO_NEURON_MATURATION	GO_NEURON_MATURATION	44	0.767164	1.4482	0.0806676	0.18639	1	1447	tags=18%, list=4%, signal=19%
GO_ACROSOMAL_MEMBRANE	GO_ACROSOMAL_MEMBRANE	20	0.837464	1.44811	0.0606061	0.186386	1	471	tags=10%, list=1%, signal=10%
GO_REGULATION_OF_SMOOTH_MUSCLE_CELL_DIFFERENTIATION	GO_REGULATION_OF_SMOOTH_MUSCLE_CELL_DIFFERENTIATION	30	0.792272	1.44775	0.0934718	0.186748	1	2775	tags=30%, list=8%, signal=33%
GO_G_PROTEIN_COUPLED_AMINE_RECEPTOR_ACTIVITY	GO_G_PROTEIN_COUPLED_AMINE_RECEPTOR_ACTIVITY	37	0.771153	1.44734	0.0800582	0.187153	1	4035	tags=43%, list=12%, signal=49%
GO_IN_UTERO_EMBRYONIC_DEVELOPMENT	GO_IN_UTERO_EMBRYONIC_DEVELOPMENT	364	0.688482	1.44728	0.00308642	0.18709	1	2712	tags=14%, list=8%, signal=15%
GO_REGULATION_OF_MESENCHYMAL_CELL_PROLIFERATION	GO_REGULATION_OF_MESENCHYMAL_CELL_PROLIFERATION	33	0.789011	1.44707	0.092219	0.18722	1	2581	tags=45%, list=8%, signal=49%
GO_CENTRAL_NERVOUS_SYSTEM_NEURON_DIFFERENTIATION	GO_CENTRAL_NERVOUS_SYSTEM_NEURON_DIFFERENTIATION	169	0.695356	1.44692	0.043956	0.187292	1	4689	tags=27%, list=14%, signal=31%
GO_MESENCHYMAL_TO_EPITHELIAL_TRANSITION	GO_MESENCHYMAL_TO_EPITHELIAL_TRANSITION	19	0.832663	1.44679	0.0653907	0.187306	1	2712	tags=47%, list=8%, signal=52%
GO_NEURON_PROJECTION_REGENERATION	GO_NEURON_PROJECTION_REGENERATION	56	0.742865	1.44655	0.0749665	0.187493	1	3800	tags=32%, list=11%, signal=36%
GO_REGULATION_OF_RUFFLE_ASSEMBLY	GO_REGULATION_OF_RUFFLE_ASSEMBLY	28	0.806604	1.44644	0.083958	0.187495	1	3389	tags=25%, list=10%, signal=28%
GO_CELL_CHEMOTAXIS	GO_CELL_CHEMOTAXIS	277	0.688743	1.44614	0.00843882	0.187791	1	3379	tags=22%, list=10%, signal=24%
GO_DEVELOPMENTAL_CELL_GROWTH	GO_DEVELOPMENTAL_CELL_GROWTH	214	0.701295	1.44613	0.0217628	0.187659	1	4820	tags=28%, list=14%, signal=32%
GO_REGULATION_OF_PROTEASOMAL_UBIQUITIN_DEPENDENT_PROTEIN_CATABOLIC_PROCESS	GO_REGULATION_OF_PROTEASOMAL_UBIQUITIN_DEPENDENT_PROTEIN_CATABOLIC_PROCESS	121	0.716542	1.44609	0.0458284	0.187564	1	486	tags=5%, list=1%, signal=5%
GO_SUPEROXIDE_METABOLIC_PROCESS	GO_SUPEROXIDE_METABOLIC_PROCESS	67	0.750212	1.44566	0.065703	0.188019	1	2476	tags=16%, list=7%, signal=18%
GO_VOLTAGE_GATED_CALCIUM_CHANNEL_ACTIVITY	GO_VOLTAGE_GATED_CALCIUM_CHANNEL_ACTIVITY	41	0.769909	1.4455	0.0716292	0.188096	1	3807	tags=34%, list=11%, signal=38%
GO_NEGATIVE_REGULATION_OF_HOMOTYPIC_CELL_CELL_ADHESION	GO_NEGATIVE_REGULATION_OF_HOMOTYPIC_CELL_CELL_ADHESION	15	0.852588	1.44545	0.0676568	0.188032	1	3864	tags=47%, list=12%, signal=53%
GO_FRIZZLED_BINDING	GO_FRIZZLED_BINDING	34	0.793717	1.44421	0.0792951	0.189593	1	2284	tags=24%, list=7%, signal=25%
GO_REGULATION_OF_PROTEIN_KINASE_C_SIGNALING	GO_REGULATION_OF_PROTEIN_KINASE_C_SIGNALING	15	0.873236	1.44393	0.0605042	0.189823	1	1876	tags=27%, list=6%, signal=28%
GO_CELLULAR_SENESCENCE	GO_CELLULAR_SENESCENCE	61	0.747201	1.44388	0.0688259	0.189747	1	3389	tags=20%, list=10%, signal=22%
GO_REGULATION_OF_GLUCAN_BIOSYNTHETIC_PROCESS	GO_REGULATION_OF_GLUCAN_BIOSYNTHETIC_PROCESS	26	0.799839	1.44386	0.0793157	0.189631	1	3561	tags=38%, list=11%, signal=43%
GO_PLATELET_DENSE_GRANULE	GO_PLATELET_DENSE_GRANULE	20	0.820993	1.44365	0.0818898	0.189778	1	3253	tags=25%, list=10%, signal=28%
GO_NEGATIVE_REGULATION_OF_CELL_PROJECTION_ORGANIZATION	GO_NEGATIVE_REGULATION_OF_CELL_PROJECTION_ORGANIZATION	172	0.70294	1.44352	0.0295455	0.189836	1	5083	tags=29%, list=15%, signal=34%
GO_ENDOCHONDRAL_BONE_MORPHOGENESIS	GO_ENDOCHONDRAL_BONE_MORPHOGENESIS	72	0.739074	1.44339	0.0625	0.189854	1	3738	tags=36%, list=11%, signal=41%
GO_PHOSPHOLIPID_METABOLIC_PROCESS	GO_PHOSPHOLIPID_METABOLIC_PROCESS	396	0.692146	1.4432	0.00205128	0.189957	1	2678	tags=11%, list=8%, signal=11%
GO_REGULATION_OF_CELLULAR_AMINO_ACID_METABOLIC_PROCESS	GO_REGULATION_OF_CELLULAR_AMINO_ACID_METABOLIC_PROCESS	60	0.755266	1.44317	0.0649867	0.189859	1	43	tags=2%, list=0%, signal=2%
GO_EMBRYONIC_SKELETAL_SYSTEM_MORPHOGENESIS	GO_EMBRYONIC_SKELETAL_SYSTEM_MORPHOGENESIS	93	0.729114	1.44307	0.0584029	0.189849	1	4088	tags=34%, list=12%, signal=39%
GO_NEGATIVE_REGULATION_OF_STEROID_METABOLIC_PROCESS	GO_NEGATIVE_REGULATION_OF_STEROID_METABOLIC_PROCESS	25	0.831612	1.443	0.0730949	0.189807	1	1188	tags=16%, list=4%, signal=17%
GO_POSITIVE_REGULATION_OF_EXECUTION_PHASE_OF_APOPTOSIS	GO_POSITIVE_REGULATION_OF_EXECUTION_PHASE_OF_APOPTOSIS	15	0.853459	1.44292	0.0552677	0.189776	1	91	tags=7%, list=0%, signal=7%
GO_ACTININ_BINDING	GO_ACTININ_BINDING	31	0.777741	1.44291	0.0697674	0.189642	1	2515	tags=42%, list=7%, signal=45%
GO_MORPHOGENESIS_OF_AN_EPITHELIAL_BUD	GO_MORPHOGENESIS_OF_AN_EPITHELIAL_BUD	16	0.852044	1.44287	0.0695364	0.189558	1	2235	tags=31%, list=7%, signal=33%
GO_NEUROTRANSMITTER_METABOLIC_PROCESS	GO_NEUROTRANSMITTER_METABOLIC_PROCESS	137	0.70965	1.44285	0.0383721	0.18943	1	2476	tags=20%, list=7%, signal=22%
GO_RESPONSE_TO_LITHIUM_ION	GO_RESPONSE_TO_LITHIUM_ION	22	0.818606	1.44272	0.0956938	0.189459	1	2543	tags=14%, list=8%, signal=15%
GO_MONOSACCHARIDE_BIOSYNTHETIC_PROCESS	GO_MONOSACCHARIDE_BIOSYNTHETIC_PROCESS	85	0.729915	1.44246	0.0564103	0.189695	1	2703	tags=13%, list=8%, signal=14%
GO_CELL_MIGRATION_INVOLVED_IN_HEART_DEVELOPMENT	GO_CELL_MIGRATION_INVOLVED_IN_HEART_DEVELOPMENT	17	0.848639	1.44195	0.0677966	0.190298	1	3485	tags=53%, list=10%, signal=59%
GO_PROTEIN_STABILIZATION	GO_PROTEIN_STABILIZATION	172	0.698714	1.44192	0.030837	0.190206	1	3019	tags=12%, list=9%, signal=13%
GO_POSITIVE_REGULATION_OF_SODIUM_ION_TRANSPORT	GO_POSITIVE_REGULATION_OF_SODIUM_ION_TRANSPORT	34	0.794098	1.44182	0.0690161	0.190179	1	4405	tags=26%, list=13%, signal=30%
GO_THYROID_GLAND_DEVELOPMENT	GO_THYROID_GLAND_DEVELOPMENT	23	0.821142	1.44169	0.0877743	0.190195	1	3354	tags=30%, list=10%, signal=34%
GO_REGULATION_OF_PHOSPHATIDYLINOSITOL_3_KINASE_SIGNALING	GO_REGULATION_OF_PHOSPHATIDYLINOSITOL_3_KINASE_SIGNALING	118	0.714448	1.44079	0.0339806	0.191324	1	3378	tags=31%, list=10%, signal=35%
GO_CYTOSOLIC_RIBOSOME	GO_CYTOSOLIC_RIBOSOME	100	0.717811	1.44071	0.0586797	0.191305	1	88	tags=2%, list=0%, signal=2%
GO_VASCULAR_ENDOTHELIAL_GROWTH_FACTOR_RECEPTOR_SIGNALING_PATHWAY	GO_VASCULAR_ENDOTHELIAL_GROWTH_FACTOR_RECEPTOR_SIGNALING_PATHWAY	89	0.727089	1.44052	0.0472637	0.191415	1	5028	tags=36%, list=15%, signal=42%
GO_PEPTIDE_CROSS_LINKING	GO_PEPTIDE_CROSS_LINKING	32	0.795762	1.44029	0.0717423	0.191583	1	2323	tags=16%, list=7%, signal=17%
GO_INOSITOL_LIPID_MEDIATED_SIGNALING	GO_INOSITOL_LIPID_MEDIATED_SIGNALING	185	0.694828	1.43994	0.0330033	0.191954	1	3561	tags=31%, list=11%, signal=35%
GO_OXIDOREDUCTASE_ACTIVITY_OXIDIZING_METAL_IONS	GO_OXIDOREDUCTASE_ACTIVITY_OXIDIZING_METAL_IONS	16	0.849351	1.43951	0.062701	0.192388	1	904	tags=19%, list=3%, signal=19%
GO_PROTEIN_LOCALIZATION_TO_POSTSYNAPTIC_MEMBRANE	GO_PROTEIN_LOCALIZATION_TO_POSTSYNAPTIC_MEMBRANE	40	0.767356	1.43933	0.0686695	0.1925	1	4804	tags=33%, list=14%, signal=38%
GO_CYCLIC_NUCLEOTIDE_MEDIATED_SIGNALING	GO_CYCLIC_NUCLEOTIDE_MEDIATED_SIGNALING	162	0.709213	1.43923	0.0250284	0.192509	1	3987	tags=33%, list=12%, signal=38%
GO_PULMONARY_VALVE_MORPHOGENESIS	GO_PULMONARY_VALVE_MORPHOGENESIS	17	0.843121	1.43882	0.0803279	0.192927	1	3943	tags=65%, list=12%, signal=73%
GO_EPITHELIAL_TO_MESENCHYMAL_TRANSITION	GO_EPITHELIAL_TO_MESENCHYMAL_TRANSITION	129	0.704485	1.43878	0.0485782	0.192831	1	4390	tags=37%, list=13%, signal=43%
GO_PROTEOGLYCAN_METABOLIC_PROCESS	GO_PROTEOGLYCAN_METABOLIC_PROCESS	85	0.730938	1.43868	0.0571792	0.192846	1	4392	tags=28%, list=13%, signal=32%
GO_CELL_CELL_JUNCTION_ASSEMBLY	GO_CELL_CELL_JUNCTION_ASSEMBLY	126	0.709272	1.43867	0.0442055	0.192705	1	2546	tags=25%, list=8%, signal=27%
GO_PHOSPHATIDYLINOSITOL_3_KINASE_SIGNALING	GO_PHOSPHATIDYLINOSITOL_3_KINASE_SIGNALING	142	0.711765	1.43862	0.0443407	0.192642	1	3561	tags=32%, list=11%, signal=36%
GO_CELLULAR_MODIFIED_AMINO_ACID_METABOLIC_PROCESS	GO_CELLULAR_MODIFIED_AMINO_ACID_METABOLIC_PROCESS	176	0.69442	1.4385	0.0377359	0.192648	1	3556	tags=20%, list=11%, signal=23%
GO_REGULATION_OF_LIPID_CATABOLIC_PROCESS	GO_REGULATION_OF_LIPID_CATABOLIC_PROCESS	50	0.761794	1.43841	0.0949008	0.192652	1	1658	tags=14%, list=5%, signal=15%
GO_ACTIVE_TRANSMEMBRANE_TRANSPORTER_ACTIVITY	GO_ACTIVE_TRANSMEMBRANE_TRANSPORTER_ACTIVITY	330	0.690039	1.43829	0.00623701	0.19266	1	2604	tags=11%, list=8%, signal=12%
GO_EXCITATORY_SYNAPSE	GO_EXCITATORY_SYNAPSE	50	0.755148	1.43796	0.0898876	0.192966	1	3862	tags=30%, list=12%, signal=34%
GO_CARGO_RECEPTOR_ACTIVITY	GO_CARGO_RECEPTOR_ACTIVITY	74	0.73969	1.43772	0.0736842	0.19316	1	3826	tags=30%, list=11%, signal=33%
GO_STRUCTURAL_CONSTITUENT_OF_EYE_LENS	GO_STRUCTURAL_CONSTITUENT_OF_EYE_LENS	17	0.836393	1.43763	0.0825083	0.193126	1	2559	tags=29%, list=8%, signal=32%
GO_ERYTHROCYTE_DEVELOPMENT	GO_ERYTHROCYTE_DEVELOPMENT	30	0.799817	1.43757	0.0914454	0.193068	1	1227	tags=7%, list=4%, signal=7%
GO_POSITIVE_REGULATION_OF_SYNAPSE_ASSEMBLY	GO_POSITIVE_REGULATION_OF_SYNAPSE_ASSEMBLY	61	0.751031	1.4373	0.0740741	0.193277	1	2410	tags=26%, list=7%, signal=28%
GO_RNA_POLYMERASE_II_SPECIFIC_DNA_BINDING_TRANSCRIPTION_FACTOR_BINDING	GO_RNA_POLYMERASE_II_SPECIFIC_DNA_BINDING_TRANSCRIPTION_FACTOR_BINDING	274	0.685761	1.4371	0.0170394	0.193392	1	2711	tags=10%, list=8%, signal=11%
GO_MESODERMAL_CELL_FATE_COMMITMENT	GO_MESODERMAL_CELL_FATE_COMMITMENT	16	0.863466	1.43691	0.0522023	0.193524	1	3218	tags=63%, list=10%, signal=69%
GO_METANEPHRIC_RENAL_VESICLE_MORPHOGENESIS	GO_METANEPHRIC_RENAL_VESICLE_MORPHOGENESIS	15	0.863844	1.43676	0.0687398	0.193584	1	2558	tags=40%, list=8%, signal=43%
GO_POSITIVE_REGULATION_OF_POTASSIUM_ION_TRANSPORT	GO_POSITIVE_REGULATION_OF_POTASSIUM_ION_TRANSPORT	41	0.77183	1.43664	0.069735	0.193612	1	2822	tags=20%, list=8%, signal=21%
GO_POSITIVE_REGULATION_OF_FATTY_ACID_TRANSPORT	GO_POSITIVE_REGULATION_OF_FATTY_ACID_TRANSPORT	16	0.847706	1.43646	0.0682196	0.193706	1	1363	tags=13%, list=4%, signal=13%
GO_OXIDOREDUCTION_COENZYME_METABOLIC_PROCESS	GO_OXIDOREDUCTION_COENZYME_METABOLIC_PROCESS	47	0.758201	1.43618	0.0777626	0.193972	1	1488	tags=6%, list=4%, signal=7%
GO_POSITIVE_REGULATION_OF_ENDOTHELIAL_CELL_PROLIFERATION	GO_POSITIVE_REGULATION_OF_ENDOTHELIAL_CELL_PROLIFERATION	91	0.712681	1.43614	0.0674847	0.193883	1	3710	tags=33%, list=11%, signal=37%
GO_POSITIVE_REGULATION_OF_SKELETAL_MUSCLE_TISSUE_DEVELOPMENT	GO_POSITIVE_REGULATION_OF_SKELETAL_MUSCLE_TISSUE_DEVELOPMENT	23	0.814512	1.43604	0.0780031	0.193882	1	2711	tags=22%, list=8%, signal=24%
GO_FEMALE_GENITALIA_DEVELOPMENT	GO_FEMALE_GENITALIA_DEVELOPMENT	17	0.847148	1.43603	0.0592	0.193747	1	2127	tags=29%, list=6%, signal=31%
GO_MEMBRANE_DEPOLARIZATION_DURING_CARDIAC_MUSCLE_CELL_ACTION_POTENTIAL	GO_MEMBRANE_DEPOLARIZATION_DURING_CARDIAC_MUSCLE_CELL_ACTION_POTENTIAL	22	0.827259	1.43601	0.0856269	0.193635	1	4528	tags=59%, list=14%, signal=68%
GO_RESPONSE_TO_TUMOR_NECROSIS_FACTOR	GO_RESPONSE_TO_TUMOR_NECROSIS_FACTOR	284	0.675893	1.43566	0.0105042	0.193983	1	1955	tags=9%, list=6%, signal=10%
GO_REGULATION_OF_GLUTAMATE_RECEPTOR_SIGNALING_PATHWAY	GO_REGULATION_OF_GLUTAMATE_RECEPTOR_SIGNALING_PATHWAY	59	0.735795	1.43529	0.0624152	0.194379	1	3250	tags=25%, list=10%, signal=28%
GO_REGULATION_OF_CELL_PROJECTION_ASSEMBLY	GO_REGULATION_OF_CELL_PROJECTION_ASSEMBLY	162	0.700859	1.43478	0.0302691	0.194955	1	3967	tags=17%, list=12%, signal=20%
GO_LYSOSOMAL_TRANSPORT	GO_LYSOSOMAL_TRANSPORT	99	0.71404	1.43413	0.0734745	0.19575	1	4766	tags=27%, list=14%, signal=32%
GO_ERBB2_SIGNALING_PATHWAY	GO_ERBB2_SIGNALING_PATHWAY	31	0.797206	1.43403	0.0800582	0.195745	1	1715	tags=10%, list=5%, signal=10%
GO_ENERGY_HOMEOSTASIS	GO_ENERGY_HOMEOSTASIS	33	0.785515	1.43389	0.0834532	0.195767	1	2711	tags=33%, list=8%, signal=36%
GO_AROMATASE_ACTIVITY	GO_AROMATASE_ACTIVITY	26	0.800188	1.43372	0.0878788	0.195864	1	3770	tags=38%, list=11%, signal=43%
GO_VASCULAR_SMOOTH_MUSCLE_CELL_DIFFERENTIATION	GO_VASCULAR_SMOOTH_MUSCLE_CELL_DIFFERENTIATION	25	0.812456	1.43369	0.0829493	0.195744	1	2062	tags=32%, list=6%, signal=34%
GO_ADHERENS_JUNCTION_ORGANIZATION	GO_ADHERENS_JUNCTION_ORGANIZATION	58	0.753317	1.43343	0.076716	0.195998	1	4568	tags=36%, list=14%, signal=42%
GO_NEGATIVE_REGULATION_OF_CAMP_MEDIATED_SIGNALING	GO_NEGATIVE_REGULATION_OF_CAMP_MEDIATED_SIGNALING	21	0.810508	1.43332	0.0846906	0.196006	1	709	tags=14%, list=2%, signal=15%
GO_PROXIMAL_DISTAL_PATTERN_FORMATION	GO_PROXIMAL_DISTAL_PATTERN_FORMATION	31	0.783123	1.43311	0.0829563	0.19614	1	5280	tags=48%, list=16%, signal=57%
GO_ENDOCRINE_HORMONE_SECRETION	GO_ENDOCRINE_HORMONE_SECRETION	43	0.760497	1.43268	0.0956399	0.196627	1	2156	tags=33%, list=6%, signal=35%
GO_POSITIVE_REGULATION_OF_INSULIN_SECRETION_INVOLVED_IN_CELLULAR_RESPONSE_TO_GLUCOSE_STIMULUS	GO_POSITIVE_REGULATION_OF_INSULIN_SECRETION_INVOLVED_IN_CELLULAR_RESPONSE_TO_GLUCOSE_STIMULUS	30	0.790103	1.43266	0.0867647	0.196509	1	1648	tags=13%, list=5%, signal=14%
GO_NEGATIVE_REGULATION_OF_MAPK_CASCADE	GO_NEGATIVE_REGULATION_OF_MAPK_CASCADE	160	0.692349	1.43214	0.0357942	0.197068	1	3162	tags=13%, list=9%, signal=14%
GO_AROMATIC_AMINO_ACID_FAMILY_CATABOLIC_PROCESS	GO_AROMATIC_AMINO_ACID_FAMILY_CATABOLIC_PROCESS	26	0.800131	1.43209	0.0851393	0.196998	1	2521	tags=23%, list=8%, signal=25%
GO_REGULATION_OF_NON_CANONICAL_WNT_SIGNALING_PATHWAY	GO_REGULATION_OF_NON_CANONICAL_WNT_SIGNALING_PATHWAY	23	0.81663	1.43178	0.0845528	0.19733	1	1873	tags=39%, list=6%, signal=41%
GO_NEGATIVE_REGULATION_OF_BINDING	GO_NEGATIVE_REGULATION_OF_BINDING	154	0.695748	1.43142	0.0387244	0.197695	1	4648	tags=27%, list=14%, signal=32%
GO_REGULATION_OF_PHOSPHOLIPID_BIOSYNTHETIC_PROCESS	GO_REGULATION_OF_PHOSPHOLIPID_BIOSYNTHETIC_PROCESS	17	0.851108	1.43141	0.0735069	0.197571	1	2242	tags=24%, list=7%, signal=25%
GO_EXTRINSIC_COMPONENT_OF_MEMBRANE	GO_EXTRINSIC_COMPONENT_OF_MEMBRANE	270	0.68471	1.43127	0.0180085	0.197629	1	3984	tags=22%, list=12%, signal=25%
GO_RESPONSE_TO_INCREASED_OXYGEN_LEVELS	GO_RESPONSE_TO_INCREASED_OXYGEN_LEVELS	29	0.79789	1.43116	0.0866966	0.19763	1	898	tags=14%, list=3%, signal=14%
GO_TRANSCRIPTIONAL_REPRESSOR_COMPLEX	GO_TRANSCRIPTIONAL_REPRESSOR_COMPLEX	82	0.729339	1.43095	0.0713359	0.197779	1	619	tags=5%, list=2%, signal=5%
GO_CELLULAR_RESPONSE_TO_EXTRACELLULAR_STIMULUS	GO_CELLULAR_RESPONSE_TO_EXTRACELLULAR_STIMULUS	248	0.691761	1.43094	0.0192513	0.197642	1	3800	tags=18%, list=11%, signal=20%
GO_VASCULAR_SMOOTH_MUSCLE_CONTRACTION	GO_VASCULAR_SMOOTH_MUSCLE_CONTRACTION	24	0.82013	1.43089	0.084127	0.197561	1	3992	tags=42%, list=12%, signal=47%
GO_INNER_EAR_RECEPTOR_CELL_DEVELOPMENT	GO_INNER_EAR_RECEPTOR_CELL_DEVELOPMENT	38	0.758617	1.43084	0.0923295	0.197488	1	5988	tags=37%, list=18%, signal=45%
GO_NUCLEAR_EUCHROMATIN	GO_NUCLEAR_EUCHROMATIN	18	0.838948	1.43082	0.0752508	0.19738	1	43	tags=6%, list=0%, signal=6%
GO_KETONE_BIOSYNTHETIC_PROCESS	GO_KETONE_BIOSYNTHETIC_PROCESS	37	0.78315	1.43044	0.0907781	0.197781	1	1188	tags=19%, list=4%, signal=20%
GO_POSITIVE_REGULATION_OF_HEART_CONTRACTION	GO_POSITIVE_REGULATION_OF_HEART_CONTRACTION	33	0.764639	1.43022	0.087218	0.197955	1	2680	tags=30%, list=8%, signal=33%
GO_POSITIVE_REGULATION_OF_CANONICAL_WNT_SIGNALING_PATHWAY	GO_POSITIVE_REGULATION_OF_CANONICAL_WNT_SIGNALING_PATHWAY	140	0.701549	1.4297	0.0508083	0.198526	1	3140	tags=20%, list=9%, signal=22%
GO_REGULATION_OF_MEGAKARYOCYTE_DIFFERENTIATION	GO_REGULATION_OF_MEGAKARYOCYTE_DIFFERENTIATION	50	0.754781	1.4296	0.0846047	0.198521	1	155	tags=4%, list=0%, signal=4%
GO_NEGATIVE_REGULATION_OF_LIPID_METABOLIC_PROCESS	GO_NEGATIVE_REGULATION_OF_LIPID_METABOLIC_PROCESS	78	0.735379	1.42953	0.0603774	0.198461	1	1490	tags=13%, list=4%, signal=13%
GO_NEGATIVE_REGULATION_OF_PROTEIN_POLYMERIZATION	GO_NEGATIVE_REGULATION_OF_PROTEIN_POLYMERIZATION	65	0.726239	1.42947	0.0852197	0.19841	1	4090	tags=26%, list=12%, signal=30%
GO_PULMONARY_VALVE_DEVELOPMENT	GO_PULMONARY_VALVE_DEVELOPMENT	21	0.823575	1.42924	0.0637959	0.198582	1	4641	tags=62%, list=14%, signal=72%
GO_RESPONSE_TO_OXIDATIVE_STRESS	GO_RESPONSE_TO_OXIDATIVE_STRESS	415	0.676372	1.429	0.013306	0.198815	1	1910	tags=12%, list=6%, signal=12%
GO_REGULATION_OF_UBIQUITIN_DEPENDENT_PROTEIN_CATABOLIC_PROCESS	GO_REGULATION_OF_UBIQUITIN_DEPENDENT_PROTEIN_CATABOLIC_PROCESS	148	0.692694	1.42887	0.0461361	0.198857	1	486	tags=4%, list=1%, signal=4%
GO_CELL_CELL_JUNCTION_ORGANIZATION	GO_CELL_CELL_JUNCTION_ORGANIZATION	174	0.695703	1.42886	0.0244989	0.198725	1	4568	tags=35%, list=14%, signal=40%
GO_REGULATION_OF_CAMP_MEDIATED_SIGNALING	GO_REGULATION_OF_CAMP_MEDIATED_SIGNALING	39	0.777394	1.4288	0.100583	0.198665	1	1222	tags=21%, list=4%, signal=21%
GO_RESPONSE_TO_HYPEROXIA	GO_RESPONSE_TO_HYPEROXIA	22	0.812098	1.42855	0.0807453	0.198889	1	898	tags=18%, list=3%, signal=19%
GO_REGULATION_OF_COLLAGEN_METABOLIC_PROCESS	GO_REGULATION_OF_COLLAGEN_METABOLIC_PROCESS	37	0.775893	1.42835	0.0766917	0.19903	1	2669	tags=32%, list=8%, signal=35%
GO_REGULATION_OF_HOMOTYPIC_CELL_CELL_ADHESION	GO_REGULATION_OF_HOMOTYPIC_CELL_CELL_ADHESION	26	0.812476	1.42797	0.0748503	0.19938	1	4165	tags=35%, list=12%, signal=39%
GO_REGULATION_OF_CELL_FATE_COMMITMENT	GO_REGULATION_OF_CELL_FATE_COMMITMENT	27	0.776657	1.42795	0.101302	0.199255	1	3247	tags=44%, list=10%, signal=49%
GO_NEGATIVE_REGULATION_OF_POTASSIUM_ION_TRANSMEMBRANE_TRANSPORT	GO_NEGATIVE_REGULATION_OF_POTASSIUM_ION_TRANSMEMBRANE_TRANSPORT	22	0.822432	1.42795	0.0892308	0.199113	1	3107	tags=41%, list=9%, signal=45%
GO_NEUROTRANSMITTER_SODIUM_SYMPORTER_ACTIVITY	GO_NEUROTRANSMITTER_SODIUM_SYMPORTER_ACTIVITY	23	0.810375	1.42794	0.0906298	0.198984	1	4907	tags=43%, list=15%, signal=51%
GO_PHOSPHATIDYLINOSITOL_4_PHOSPHATE_BINDING	GO_PHOSPHATIDYLINOSITOL_4_PHOSPHATE_BINDING	26	0.797929	1.42761	0.0744186	0.199334	1	2778	tags=19%, list=8%, signal=21%
GO_GLUTATHIONE_PEROXIDASE_ACTIVITY	GO_GLUTATHIONE_PEROXIDASE_ACTIVITY	18	0.83134	1.42738	0.0836066	0.199499	1	3105	tags=28%, list=9%, signal=31%
GO_PARALLEL_FIBER_TO_PURKINJE_CELL_SYNAPSE	GO_PARALLEL_FIBER_TO_PURKINJE_CELL_SYNAPSE	16	0.82389	1.42729	0.0898503	0.199478	1	1760	tags=31%, list=5%, signal=33%
GO_REGULATION_OF_CELLULAR_EXTRAVASATION	GO_REGULATION_OF_CELLULAR_EXTRAVASATION	25	0.803701	1.4272	0.100464	0.199457	1	3379	tags=36%, list=10%, signal=40%
GO_OUTFLOW_TRACT_SEPTUM_MORPHOGENESIS	GO_OUTFLOW_TRACT_SEPTUM_MORPHOGENESIS	27	0.802382	1.4271	0.0736677	0.19945	1	3943	tags=52%, list=12%, signal=59%
GO_GROWTH_PLATE_CARTILAGE_DEVELOPMENT	GO_GROWTH_PLATE_CARTILAGE_DEVELOPMENT	35	0.766237	1.42669	0.0952381	0.199886	1	1993	tags=31%, list=6%, signal=33%
GO_POLARIZED_EPITHELIAL_CELL_DIFFERENTIATION	GO_POLARIZED_EPITHELIAL_CELL_DIFFERENTIATION	19	0.825022	1.4264	0.0831974	0.200166	1	1473	tags=16%, list=4%, signal=17%
GO_POSITIVE_REGULATION_OF_ACTIVATED_T_CELL_PROLIFERATION	GO_POSITIVE_REGULATION_OF_ACTIVATED_T_CELL_PROLIFERATION	22	0.815567	1.42543	0.0805687	0.201385	1	1385	tags=18%, list=4%, signal=19%
GO_TRANSPORTER_COMPLEX	GO_TRANSPORTER_COMPLEX	303	0.682982	1.42542	0.0146751	0.201241	1	3631	tags=26%, list=11%, signal=29%
GO_RETINOIC_ACID_METABOLIC_PROCESS	GO_RETINOIC_ACID_METABOLIC_PROCESS	31	0.782124	1.42517	0.0889571	0.20143	1	1064	tags=13%, list=3%, signal=13%
GO_REGULATION_OF_CALCIUM_ION_TRANSMEMBRANE_TRANSPORT	GO_REGULATION_OF_CALCIUM_ION_TRANSMEMBRANE_TRANSPORT	137	0.711251	1.4251	0.0343249	0.201374	1	2659	tags=18%, list=8%, signal=19%
GO_NEUROTRANSMITTER_RECEPTOR_TRANSPORT	GO_NEUROTRANSMITTER_RECEPTOR_TRANSPORT	44	0.751854	1.425	0.0915594	0.20137	1	4936	tags=27%, list=15%, signal=32%
GO_BONE_GROWTH	GO_BONE_GROWTH	45	0.752256	1.42488	0.0856742	0.201407	1	3257	tags=40%, list=10%, signal=44%
GO_CELLULAR_RESPONSE_TO_LIPOPROTEIN_PARTICLE_STIMULUS	GO_CELLULAR_RESPONSE_TO_LIPOPROTEIN_PARTICLE_STIMULUS	30	0.788106	1.4246	0.0838509	0.201657	1	3561	tags=30%, list=11%, signal=34%
GO_STRUCTURAL_CONSTITUENT_OF_SYNAPSE	GO_STRUCTURAL_CONSTITUENT_OF_SYNAPSE	19	0.829049	1.42439	0.0791139	0.201837	1	1809	tags=16%, list=5%, signal=17%
GO_DNA_BINDING_TRANSCRIPTION_FACTOR_BINDING	GO_DNA_BINDING_TRANSCRIPTION_FACTOR_BINDING	346	0.67992	1.42422	0.0144628	0.201906	1	2711	tags=10%, list=8%, signal=11%
GO_SENSORY_SYSTEM_DEVELOPMENT	GO_SENSORY_SYSTEM_DEVELOPMENT	346	0.667921	1.42416	0.0134436	0.201858	1	4505	tags=28%, list=13%, signal=32%
GO_POSITIVE_REGULATION_OF_DENDRITE_MORPHOGENESIS	GO_POSITIVE_REGULATION_OF_DENDRITE_MORPHOGENESIS	40	0.764634	1.42416	0.077147	0.201718	1	4824	tags=30%, list=14%, signal=35%
GO_METAL_ION_TRANSMEMBRANE_TRANSPORTER_ACTIVITY	GO_METAL_ION_TRANSMEMBRANE_TRANSPORTER_ACTIVITY	416	0.679564	1.42413	0.00820513	0.20163	1	3807	tags=23%, list=11%, signal=25%
GO_HEAD_MORPHOGENESIS	GO_HEAD_MORPHOGENESIS	36	0.783481	1.42346	0.0972018	0.202424	1	2524	tags=28%, list=8%, signal=30%
GO_MICROVILLUS	GO_MICROVILLUS	81	0.739571	1.42336	0.0545906	0.202405	1	4443	tags=26%, list=13%, signal=30%
GO_POSTSYNAPTIC_DENSITY_INTRACELLULAR_COMPONENT	GO_POSTSYNAPTIC_DENSITY_INTRACELLULAR_COMPONENT	18	0.825558	1.42332	0.0894309	0.202318	1	1816	tags=11%, list=5%, signal=12%
GO_CATENIN_COMPLEX	GO_CATENIN_COMPLEX	27	0.786966	1.42303	0.0943683	0.20257	1	4241	tags=33%, list=13%, signal=38%
GO_PHOSPHATIDYLSERINE_BINDING	GO_PHOSPHATIDYLSERINE_BINDING	53	0.755584	1.42294	0.0862534	0.202557	1	3459	tags=26%, list=10%, signal=29%
GO_CELL_VOLUME_HOMEOSTASIS	GO_CELL_VOLUME_HOMEOSTASIS	27	0.815828	1.42292	0.0870253	0.202423	1	2064	tags=33%, list=6%, signal=35%
GO_POSITIVE_REGULATION_OF_CELLULAR_EXTRAVASATION	GO_POSITIVE_REGULATION_OF_CELLULAR_EXTRAVASATION	15	0.852711	1.42281	0.0625	0.202431	1	2743	tags=47%, list=8%, signal=51%
GO_FATTY_ACID_TRANSMEMBRANE_TRANSPORT	GO_FATTY_ACID_TRANSMEMBRANE_TRANSPORT	17	0.830559	1.42274	0.0801336	0.202397	1	1658	tags=24%, list=5%, signal=25%
GO_PROLINE_RICH_REGION_BINDING	GO_PROLINE_RICH_REGION_BINDING	18	0.834287	1.4227	0.0844156	0.202323	1	1355	tags=28%, list=4%, signal=29%
GO_AROMATIC_AMINO_ACID_FAMILY_METABOLIC_PROCESS	GO_AROMATIC_AMINO_ACID_FAMILY_METABOLIC_PROCESS	38	0.751108	1.4227	0.0789866	0.202182	1	2521	tags=16%, list=8%, signal=17%
GO_POSITIVE_REGULATION_OF_CARDIAC_MUSCLE_TISSUE_DEVELOPMENT	GO_POSITIVE_REGULATION_OF_CARDIAC_MUSCLE_TISSUE_DEVELOPMENT	45	0.757957	1.42263	0.0891089	0.202127	1	2235	tags=36%, list=7%, signal=38%
GO_REGULATION_OF_ENDOCRINE_PROCESS	GO_REGULATION_OF_ENDOCRINE_PROCESS	42	0.765861	1.42229	0.0877437	0.20245	1	2156	tags=31%, list=6%, signal=33%
GO_CHAPERONE_COFACTOR_DEPENDENT_PROTEIN_REFOLDING	GO_CHAPERONE_COFACTOR_DEPENDENT_PROTEIN_REFOLDING	31	0.774186	1.42225	0.103499	0.202363	1	3013	tags=16%, list=9%, signal=18%
GO_PYRIDINE_NUCLEOTIDE_METABOLIC_PROCESS	GO_PYRIDINE_NUCLEOTIDE_METABOLIC_PROCESS	31	0.78655	1.42217	0.0868263	0.202358	1	1488	tags=10%, list=4%, signal=10%
GO_STEROID_HORMONE_SECRETION	GO_STEROID_HORMONE_SECRETION	20	0.806112	1.42208	0.101498	0.202339	1	1882	tags=40%, list=6%, signal=42%
GO_RESPONSE_TO_PAIN	GO_RESPONSE_TO_PAIN	30	0.775342	1.42189	0.0942249	0.20248	1	2718	tags=30%, list=8%, signal=33%
GO_MACROPHAGE_CYTOKINE_PRODUCTION	GO_MACROPHAGE_CYTOKINE_PRODUCTION	16	0.835884	1.42184	0.0856672	0.202406	1	3026	tags=44%, list=9%, signal=48%
GO_RESPONSE_TO_STARVATION	GO_RESPONSE_TO_STARVATION	176	0.694976	1.4213	0.0371204	0.202985	1	3710	tags=19%, list=11%, signal=21%
GO_DETECTION_OF_MECHANICAL_STIMULUS_INVOLVED_IN_SENSORY_PERCEPTION	GO_DETECTION_OF_MECHANICAL_STIMULUS_INVOLVED_IN_SENSORY_PERCEPTION	26	0.81555	1.42109	0.083871	0.203143	1	2426	tags=23%, list=7%, signal=25%
GO_VOLTAGE_GATED_SODIUM_CHANNEL_COMPLEX	GO_VOLTAGE_GATED_SODIUM_CHANNEL_COMPLEX	17	0.839866	1.42045	0.0658579	0.203907	1	1420	tags=24%, list=4%, signal=25%
GO_NEUROTRANSMITTER_RECEPTOR_LOCALIZATION_TO_POSTSYNAPTIC_SPECIALIZATION_MEMBRANE	GO_NEUROTRANSMITTER_RECEPTOR_LOCALIZATION_TO_POSTSYNAPTIC_SPECIALIZATION_MEMBRANE	18	0.822723	1.42021	0.0854271	0.204124	1	4390	tags=44%, list=13%, signal=51%
GO_REGULATION_OF_RELEASE_OF_SEQUESTERED_CALCIUM_ION_INTO_CYTOSOL	GO_REGULATION_OF_RELEASE_OF_SEQUESTERED_CALCIUM_ION_INTO_CYTOSOL	74	0.729124	1.42009	0.0834403	0.204119	1	2277	tags=18%, list=7%, signal=19%
GO_PEPTIDE_BINDING	GO_PEPTIDE_BINDING	274	0.672563	1.41979	0.0202775	0.204393	1	3536	tags=22%, list=11%, signal=25%
GO_SHORT_CHAIN_FATTY_ACID_METABOLIC_PROCESS	GO_SHORT_CHAIN_FATTY_ACID_METABOLIC_PROCESS	16	0.828453	1.41952	0.0907563	0.204674	1	3806	tags=25%, list=11%, signal=28%
GO_RESPONSE_TO_CAFFEINE	GO_RESPONSE_TO_CAFFEINE	17	0.857187	1.41928	0.066335	0.204872	1	3331	tags=29%, list=10%, signal=33%
GO_CARBOHYDRATE_DERIVATIVE_TRANSPORT	GO_CARBOHYDRATE_DERIVATIVE_TRANSPORT	70	0.728246	1.41874	0.0758533	0.205457	1	3356	tags=10%, list=10%, signal=11%
GO_RESPONSE_TO_MECHANICAL_STIMULUS	GO_RESPONSE_TO_MECHANICAL_STIMULUS	201	0.687813	1.41806	0.0307018	0.206234	1	3236	tags=21%, list=10%, signal=23%
GO_POSITIVE_REGULATION_OF_ANION_TRANSPORT	GO_POSITIVE_REGULATION_OF_ANION_TRANSPORT	48	0.750481	1.418	0.0878187	0.206191	1	2351	tags=15%, list=7%, signal=16%
GO_SULFATION	GO_SULFATION	18	0.82721	1.41796	0.103448	0.206093	1	30	tags=6%, list=0%, signal=6%
GO_NEURAL_CREST_CELL_MIGRATION	GO_NEURAL_CREST_CELL_MIGRATION	52	0.742719	1.41795	0.109091	0.205968	1	4820	tags=35%, list=14%, signal=40%
GO_LYMPH_VESSEL_MORPHOGENESIS	GO_LYMPH_VESSEL_MORPHOGENESIS	19	0.814843	1.41794	0.0702341	0.205846	1	4165	tags=47%, list=12%, signal=54%
GO_PROTEIN_HOMOTETRAMERIZATION	GO_PROTEIN_HOMOTETRAMERIZATION	84	0.72856	1.41786	0.0601307	0.20582	1	3008	tags=19%, list=9%, signal=21%
GO_REGULATION_OF_SPROUTING_ANGIOGENESIS	GO_REGULATION_OF_SPROUTING_ANGIOGENESIS	65	0.723994	1.41773	0.0933852	0.205845	1	3320	tags=34%, list=10%, signal=37%
GO_REGULATION_OF_GLYCOGEN_METABOLIC_PROCESS	GO_REGULATION_OF_GLYCOGEN_METABOLIC_PROCESS	31	0.783356	1.41761	0.0983103	0.205861	1	4115	tags=39%, list=12%, signal=44%
GO_NUCLEAR_TRANSCRIPTION_FACTOR_COMPLEX	GO_NUCLEAR_TRANSCRIPTION_FACTOR_COMPLEX	194	0.693214	1.41751	0.0374037	0.205856	1	1137	tags=6%, list=3%, signal=6%
GO_POSITIVE_REGULATION_OF_GLUCOSE_METABOLIC_PROCESS	GO_POSITIVE_REGULATION_OF_GLUCOSE_METABOLIC_PROCESS	34	0.783487	1.41747	0.105183	0.205774	1	3561	tags=29%, list=11%, signal=33%
GO_REGULATION_OF_CELL_MORPHOGENESIS_INVOLVED_IN_DIFFERENTIATION	GO_REGULATION_OF_CELL_MORPHOGENESIS_INVOLVED_IN_DIFFERENTIATION	290	0.672883	1.41743	0.0147679	0.205697	1	4936	tags=29%, list=15%, signal=34%
GO_DIVALENT_INORGANIC_CATION_HOMEOSTASIS	GO_DIVALENT_INORGANIC_CATION_HOMEOSTASIS	485	0.675021	1.41695	0.00303644	0.206251	1	4035	tags=25%, list=12%, signal=28%
GO_POTASSIUM_CHANNEL_COMPLEX	GO_POTASSIUM_CHANNEL_COMPLEX	90	0.713883	1.41664	0.0805861	0.206573	1	3576	tags=30%, list=11%, signal=33%
GO_REGULATION_OF_PROTEIN_KINASE_A_SIGNALING	GO_REGULATION_OF_PROTEIN_KINASE_A_SIGNALING	17	0.826816	1.41661	0.0954861	0.206475	1	3070	tags=35%, list=9%, signal=39%
GO_EUCHROMATIN	GO_EUCHROMATIN	25	0.805179	1.41657	0.0944625	0.206397	1	43	tags=4%, list=0%, signal=4%
GO_REGULATION_OF_NOTCH_SIGNALING_PATHWAY	GO_REGULATION_OF_NOTCH_SIGNALING_PATHWAY	92	0.726786	1.41631	0.0664251	0.206611	1	5325	tags=33%, list=16%, signal=39%
GO_POSITIVE_REGULATION_OF_EXTRINSIC_APOPTOTIC_SIGNALING_PATHWAY	GO_POSITIVE_REGULATION_OF_EXTRINSIC_APOPTOTIC_SIGNALING_PATHWAY	48	0.752303	1.41626	0.0869565	0.206544	1	2468	tags=19%, list=7%, signal=20%
GO_SERTOLI_CELL_DIFFERENTIATION	GO_SERTOLI_CELL_DIFFERENTIATION	20	0.81858	1.41623	0.0952381	0.206436	1	1622	tags=10%, list=5%, signal=11%
GO_HETEROCHROMATIN	GO_HETEROCHROMATIN	71	0.716316	1.41612	0.0885906	0.206444	1	1626	tags=8%, list=5%, signal=9%
GO_FILOPODIUM_MEMBRANE	GO_FILOPODIUM_MEMBRANE	18	0.83787	1.41582	0.0880399	0.206735	1	1474	tags=28%, list=4%, signal=29%
GO_NEGATIVE_REGULATION_OF_SMALL_GTPASE_MEDIATED_SIGNAL_TRANSDUCTION	GO_NEGATIVE_REGULATION_OF_SMALL_GTPASE_MEDIATED_SIGNAL_TRANSDUCTION	56	0.72318	1.41558	0.0852503	0.206921	1	2605	tags=16%, list=8%, signal=17%
GO_REGULATION_OF_POTASSIUM_ION_TRANSMEMBRANE_TRANSPORTER_ACTIVITY	GO_REGULATION_OF_POTASSIUM_ION_TRANSMEMBRANE_TRANSPORTER_ACTIVITY	51	0.742861	1.41545	0.102459	0.20695	1	3198	tags=24%, list=10%, signal=26%
GO_NEGATIVE_REGULATION_OF_PROTEIN_CONTAINING_COMPLEX_ASSEMBLY	GO_NEGATIVE_REGULATION_OF_PROTEIN_CONTAINING_COMPLEX_ASSEMBLY	123	0.703739	1.41542	0.0450771	0.206847	1	4090	tags=24%, list=12%, signal=28%
GO_MICROTUBULE_NUCLEATION	GO_MICROTUBULE_NUCLEATION	26	0.783097	1.41511	0.101979	0.207126	1	347	tags=8%, list=1%, signal=8%
GO_POSITIVE_REGULATION_OF_MICROTUBULE_POLYMERIZATION_OR_DEPOLYMERIZATION	GO_POSITIVE_REGULATION_OF_MICROTUBULE_POLYMERIZATION_OR_DEPOLYMERIZATION	32	0.777022	1.41507	0.0955994	0.207042	1	4923	tags=44%, list=15%, signal=51%
GO_NEGATIVE_REGULATION_OF_EPITHELIAL_TO_MESENCHYMAL_TRANSITION	GO_NEGATIVE_REGULATION_OF_EPITHELIAL_TO_MESENCHYMAL_TRANSITION	26	0.79145	1.41497	0.100813	0.207037	1	4319	tags=42%, list=13%, signal=49%
GO_AMINOGLYCAN_METABOLIC_PROCESS	GO_AMINOGLYCAN_METABOLIC_PROCESS	165	0.688236	1.4144	0.0462232	0.207728	1	4444	tags=28%, list=13%, signal=33%
GO_BRUSH_BORDER_MEMBRANE	GO_BRUSH_BORDER_MEMBRANE	52	0.73681	1.41431	0.0833333	0.207725	1	1278	tags=13%, list=4%, signal=14%
GO_CHONDROCYTE_DEVELOPMENT	GO_CHONDROCYTE_DEVELOPMENT	44	0.749807	1.41406	0.0836879	0.207936	1	2061	tags=32%, list=6%, signal=34%
GO_CELLULAR_RESPONSE_TO_ANTIBIOTIC	GO_CELLULAR_RESPONSE_TO_ANTIBIOTIC	130	0.705143	1.41369	0.0383721	0.2083	1	2196	tags=11%, list=7%, signal=11%
GO_EMBRYONIC_PLACENTA_MORPHOGENESIS	GO_EMBRYONIC_PLACENTA_MORPHOGENESIS	25	0.801807	1.41333	0.0880989	0.208673	1	2235	tags=24%, list=7%, signal=26%
GO_EPIDERMAL_GROWTH_FACTOR_RECEPTOR_SIGNALING_PATHWAY	GO_EPIDERMAL_GROWTH_FACTOR_RECEPTOR_SIGNALING_PATHWAY	113	0.69282	1.41331	0.0759036	0.208556	1	3561	tags=15%, list=11%, signal=17%
GO_MAINTENANCE_OF_PROTEIN_LOCATION_IN_CELL	GO_MAINTENANCE_OF_PROTEIN_LOCATION_IN_CELL	69	0.724606	1.4132	0.0857909	0.208568	1	5102	tags=29%, list=15%, signal=34%
GO_PROTEIN_KINASE_C_ACTIVATING_G_PROTEIN_COUPLED_RECEPTOR_SIGNALING_PATHWAY	GO_PROTEIN_KINASE_C_ACTIVATING_G_PROTEIN_COUPLED_RECEPTOR_SIGNALING_PATHWAY	26	0.803077	1.41294	0.0920635	0.208802	1	3950	tags=31%, list=12%, signal=35%
GO_ADAPTIVE_THERMOGENESIS	GO_ADAPTIVE_THERMOGENESIS	144	0.694131	1.41292	0.0541475	0.208675	1	3267	tags=24%, list=10%, signal=26%
GO_LAMELLIPODIUM_MEMBRANE	GO_LAMELLIPODIUM_MEMBRANE	22	0.796312	1.41291	0.0927357	0.208549	1	4314	tags=36%, list=13%, signal=42%
GO_POSITIVE_REGULATION_OF_BLOOD_CIRCULATION	GO_POSITIVE_REGULATION_OF_BLOOD_CIRCULATION	66	0.731892	1.41289	0.0780234	0.208438	1	3561	tags=35%, list=11%, signal=39%
GO_NEGATIVE_REGULATION_OF_GLIAL_CELL_DIFFERENTIATION	GO_NEGATIVE_REGULATION_OF_GLIAL_CELL_DIFFERENTIATION	23	0.795149	1.41266	0.0916399	0.208616	1	1960	tags=30%, list=6%, signal=32%
GO_MULTI_ORGANISM_BEHAVIOR	GO_MULTI_ORGANISM_BEHAVIOR	62	0.7221	1.41225	0.0849315	0.209051	1	1447	tags=16%, list=4%, signal=17%
GO_TRANSMEMBRANE_RECEPTOR_PROTEIN_SERINE_THREONINE_KINASE_BINDING	GO_TRANSMEMBRANE_RECEPTOR_PROTEIN_SERINE_THREONINE_KINASE_BINDING	15	0.838625	1.41212	0.0860585	0.209072	1	5303	tags=60%, list=16%, signal=71%
GO_BETA_CATENIN_DESTRUCTION_COMPLEX_DISASSEMBLY	GO_BETA_CATENIN_DESTRUCTION_COMPLEX_DISASSEMBLY	19	0.823182	1.412	0.0740132	0.209121	1	2284	tags=21%, list=7%, signal=23%
GO_REGULATION_OF_CYTOPLASMIC_TRANSLATION	GO_REGULATION_OF_CYTOPLASMIC_TRANSLATION	26	0.79608	1.41164	0.074883	0.209535	1	2086	tags=12%, list=6%, signal=12%
GO_REGULATION_OF_FAT_CELL_DIFFERENTIATION	GO_REGULATION_OF_FAT_CELL_DIFFERENTIATION	112	0.699905	1.41163	0.0686747	0.209409	1	3561	tags=33%, list=11%, signal=37%
GO_PROTEIN_LOCALIZATION_TO_SYNAPSE	GO_PROTEIN_LOCALIZATION_TO_SYNAPSE	79	0.707529	1.41159	0.0871795	0.209316	1	4804	tags=29%, list=14%, signal=34%
GO_ACTIVATION_OF_INNATE_IMMUNE_RESPONSE	GO_ACTIVATION_OF_INNATE_IMMUNE_RESPONSE	302	0.67548	1.41146	0.0177268	0.209374	1	931	tags=4%, list=3%, signal=4%
GO_NEGATIVE_REGULATION_OF_ACTIN_FILAMENT_BUNDLE_ASSEMBLY	GO_NEGATIVE_REGULATION_OF_ACTIN_FILAMENT_BUNDLE_ASSEMBLY	23	0.803412	1.41124	0.0992126	0.209538	1	3443	tags=30%, list=10%, signal=34%
GO_NEGATIVE_REGULATION_OF_ENDOPLASMIC_RETICULUM_STRESS_INDUCED_INTRINSIC_APOPTOTIC_SIGNALING_PATHWAY	GO_NEGATIVE_REGULATION_OF_ENDOPLASMIC_RETICULUM_STRESS_INDUCED_INTRINSIC_APOPTOTIC_SIGNALING_PATHWAY	17	0.834707	1.41091	0.0809443	0.209885	1	2198	tags=18%, list=7%, signal=19%
GO_POSITIVE_REGULATION_OF_SMALL_MOLECULE_METABOLIC_PROCESS	GO_POSITIVE_REGULATION_OF_SMALL_MOLECULE_METABOLIC_PROCESS	128	0.696073	1.41085	0.062201	0.209819	1	2718	tags=20%, list=8%, signal=22%
GO_REGULATION_OF_KIDNEY_DEVELOPMENT	GO_REGULATION_OF_KIDNEY_DEVELOPMENT	53	0.744734	1.41072	0.0902965	0.209874	1	2558	tags=38%, list=8%, signal=41%
GO_NEGATIVE_REGULATION_OF_DNA_BINDING	GO_NEGATIVE_REGULATION_OF_DNA_BINDING	53	0.740976	1.41064	0.0826558	0.209835	1	2407	tags=19%, list=7%, signal=20%
GO_POSITIVE_REGULATION_OF_CELL_MIGRATION_INVOLVED_IN_SPROUTING_ANGIOGENESIS	GO_POSITIVE_REGULATION_OF_CELL_MIGRATION_INVOLVED_IN_SPROUTING_ANGIOGENESIS	20	0.798118	1.41063	0.0930233	0.209716	1	4888	tags=55%, list=15%, signal=64%
GO_DEFINITIVE_HEMOPOIESIS	GO_DEFINITIVE_HEMOPOIESIS	20	0.822297	1.4106	0.0923567	0.209614	1	1529	tags=30%, list=5%, signal=31%
GO_PHOSPHOLIPID_TRANSPORT	GO_PHOSPHOLIPID_TRANSPORT	83	0.710441	1.41035	0.0791457	0.209828	1	3071	tags=13%, list=9%, signal=15%
GO_REGULATION_OF_MUSCLE_CELL_DIFFERENTIATION	GO_REGULATION_OF_MUSCLE_CELL_DIFFERENTIATION	142	0.688574	1.4102	0.0520833	0.209896	1	3218	tags=24%, list=10%, signal=26%
GO_CYCLIC_NUCLEOTIDE_PHOSPHODIESTERASE_ACTIVITY	GO_CYCLIC_NUCLEOTIDE_PHOSPHODIESTERASE_ACTIVITY	27	0.775247	1.40998	0.100787	0.210086	1	4007	tags=30%, list=12%, signal=34%
GO_IRON_ION_BINDING	GO_IRON_ION_BINDING	143	0.692764	1.4096	0.0582857	0.210484	1	1754	tags=12%, list=5%, signal=12%
GO_ENTRY_INTO_HOST	GO_ENTRY_INTO_HOST	127	0.692865	1.40944	0.0558087	0.210555	1	2768	tags=20%, list=8%, signal=21%
GO_REGULATION_OF_CARDIAC_MUSCLE_CELL_ACTION_POTENTIAL	GO_REGULATION_OF_CARDIAC_MUSCLE_CELL_ACTION_POTENTIAL	28	0.77921	1.40942	0.0927673	0.210444	1	4528	tags=39%, list=14%, signal=45%
GO_CELLULAR_RESPONSE_TO_EXTERNAL_STIMULUS	GO_CELLULAR_RESPONSE_TO_EXTERNAL_STIMULUS	317	0.663942	1.4094	0.0258532	0.210342	1	3023	tags=15%, list=9%, signal=16%
GO_ACTIVIN_BINDING	GO_ACTIVIN_BINDING	15	0.857592	1.40929	0.0793919	0.210363	1	3693	tags=47%, list=11%, signal=52%
GO_RHO_GUANYL_NUCLEOTIDE_EXCHANGE_FACTOR_ACTIVITY	GO_RHO_GUANYL_NUCLEOTIDE_EXCHANGE_FACTOR_ACTIVITY	78	0.721207	1.40913	0.0797468	0.210443	1	4097	tags=26%, list=12%, signal=29%
GO_NEURON_CELL_CELL_ADHESION	GO_NEURON_CELL_CELL_ADHESION	15	0.824715	1.4091	0.0970537	0.210345	1	1193	tags=27%, list=4%, signal=28%
GO_NEURON_PROJECTION_GUIDANCE	GO_NEURON_PROJECTION_GUIDANCE	269	0.676687	1.40905	0.0275132	0.210266	1	4829	tags=32%, list=14%, signal=37%
GO_PERICARDIUM_DEVELOPMENT	GO_PERICARDIUM_DEVELOPMENT	19	0.83285	1.40901	0.0768	0.210188	1	4758	tags=47%, list=14%, signal=55%
GO_REGULATION_OF_CELLULAR_PROTEIN_CATABOLIC_PROCESS	GO_REGULATION_OF_CELLULAR_PROTEIN_CATABOLIC_PROCESS	242	0.680942	1.40885	0.021164	0.210266	1	3353	tags=13%, list=10%, signal=15%
GO_TRANSMEMBRANE_RECEPTOR_PROTEIN_SERINE_THREONINE_KINASE_ACTIVITY	GO_TRANSMEMBRANE_RECEPTOR_PROTEIN_SERINE_THREONINE_KINASE_ACTIVITY	16	0.829486	1.40849	0.0738832	0.210655	1	4725	tags=56%, list=14%, signal=65%
GO_MAMMARY_GLAND_ALVEOLUS_DEVELOPMENT	GO_MAMMARY_GLAND_ALVEOLUS_DEVELOPMENT	18	0.826425	1.40843	0.0876623	0.210614	1	2251	tags=28%, list=7%, signal=30%
GO_AXON_DEVELOPMENT	GO_AXON_DEVELOPMENT	499	0.663415	1.40841	0.00409836	0.210507	1	4829	tags=30%, list=14%, signal=34%
GO_POSITIVE_REGULATION_OF_FIBROBLAST_PROLIFERATION	GO_POSITIVE_REGULATION_OF_FIBROBLAST_PROLIFERATION	49	0.72659	1.40812	0.0926966	0.210756	1	2420	tags=22%, list=7%, signal=24%
GO_NEGATIVE_REGULATION_OF_TRANSFERASE_ACTIVITY	GO_NEGATIVE_REGULATION_OF_TRANSFERASE_ACTIVITY	254	0.671178	1.40795	0.0211864	0.21087	1	3107	tags=12%, list=9%, signal=13%
GO_POSITIVE_REGULATION_OF_CELL_PROJECTION_ORGANIZATION	GO_POSITIVE_REGULATION_OF_CELL_PROJECTION_ORGANIZATION	362	0.668464	1.40758	0.0205761	0.21124	1	4960	tags=27%, list=15%, signal=31%
GO_RESPONSE_TO_PURINE_CONTAINING_COMPOUND	GO_RESPONSE_TO_PURINE_CONTAINING_COMPOUND	147	0.682753	1.40732	0.0551643	0.211491	1	2822	tags=22%, list=8%, signal=24%
GO_SULFUR_AMINO_ACID_BIOSYNTHETIC_PROCESS	GO_SULFUR_AMINO_ACID_BIOSYNTHETIC_PROCESS	16	0.811887	1.40717	0.100324	0.211566	1	3387	tags=25%, list=10%, signal=28%
GO_ALDEHYDE_DEHYDROGENASE_NAD_P_PLUS_ACTIVITY	GO_ALDEHYDE_DEHYDROGENASE_NAD_P_PLUS_ACTIVITY	16	0.829378	1.40715	0.0744849	0.211459	1	4815	tags=63%, list=14%, signal=73%
GO_MAMMARY_GLAND_DEVELOPMENT	GO_MAMMARY_GLAND_DEVELOPMENT	137	0.692612	1.40707	0.0625	0.211444	1	4725	tags=31%, list=14%, signal=36%
GO_POSITIVE_REGULATION_OF_ENDOTHELIAL_CELL_CHEMOTAXIS	GO_POSITIVE_REGULATION_OF_ENDOTHELIAL_CELL_CHEMOTAXIS	15	0.854398	1.40692	0.088586	0.211523	1	2970	tags=47%, list=9%, signal=51%
GO_POSITIVE_REGULATION_OF_COLD_INDUCED_THERMOGENESIS	GO_POSITIVE_REGULATION_OF_COLD_INDUCED_THERMOGENESIS	90	0.70909	1.40685	0.0816832	0.211483	1	3267	tags=24%, list=10%, signal=27%
GO_REGULATION_OF_PLATELET_AGGREGATION	GO_REGULATION_OF_PLATELET_AGGREGATION	19	0.806606	1.40681	0.0882353	0.211405	1	353	tags=11%, list=1%, signal=11%
GO_EXTRINSIC_COMPONENT_OF_PLASMA_MEMBRANE	GO_EXTRINSIC_COMPONENT_OF_PLASMA_MEMBRANE	150	0.703075	1.40628	0.0443407	0.212015	1	4241	tags=25%, list=13%, signal=28%
GO_GLUTATHIONE_TRANSFERASE_ACTIVITY	GO_GLUTATHIONE_TRANSFERASE_ACTIVITY	23	0.792054	1.40571	0.107477	0.212634	1	3400	tags=43%, list=10%, signal=48%
GO_POSITIVE_REGULATION_OF_PHAGOCYTOSIS	GO_POSITIVE_REGULATION_OF_PHAGOCYTOSIS	65	0.717075	1.40534	0.0845443	0.213063	1	2515	tags=22%, list=7%, signal=23%
GO_GAMMA_AMINOBUTYRIC_ACID_SIGNALING_PATHWAY	GO_GAMMA_AMINOBUTYRIC_ACID_SIGNALING_PATHWAY	20	0.825145	1.40526	0.090312	0.213029	1	2527	tags=25%, list=8%, signal=27%
GO_SYNAPTIC_MEMBRANE	GO_SYNAPTIC_MEMBRANE	413	0.667187	1.40509	0.0102459	0.213119	1	4629	tags=30%, list=14%, signal=35%
GO_BASAL_PART_OF_CELL	GO_BASAL_PART_OF_CELL	53	0.73359	1.40465	0.0980663	0.213604	1	3223	tags=28%, list=10%, signal=31%
GO_NEGATIVE_REGULATION_OF_AMYLOID_PRECURSOR_PROTEIN_CATABOLIC_PROCESS	GO_NEGATIVE_REGULATION_OF_AMYLOID_PRECURSOR_PROTEIN_CATABOLIC_PROCESS	15	0.822927	1.40463	0.105622	0.213507	1	2406	tags=27%, list=7%, signal=29%
GO_OUTER_MEMBRANE	GO_OUTER_MEMBRANE	187	0.679702	1.4046	0.0408389	0.213416	1	2990	tags=13%, list=9%, signal=14%
GO_POSITIVE_REGULATION_OF_EPITHELIAL_CELL_PROLIFERATION	GO_POSITIVE_REGULATION_OF_EPITHELIAL_CELL_PROLIFERATION	183	0.682428	1.40448	0.0517621	0.213443	1	3980	tags=33%, list=12%, signal=38%
GO_COENZYME_BIOSYNTHETIC_PROCESS	GO_COENZYME_BIOSYNTHETIC_PROCESS	136	0.685486	1.4044	0.0630952	0.21341	1	3368	tags=12%, list=10%, signal=13%
GO_PROTEIN_POLYMERIZATION	GO_PROTEIN_POLYMERIZATION	256	0.669653	1.4041	0.0331197	0.213686	1	4582	tags=27%, list=14%, signal=31%
GO_NEGATIVE_REGULATION_OF_PEPTIDYL_SERINE_PHOSPHORYLATION	GO_NEGATIVE_REGULATION_OF_PEPTIDYL_SERINE_PHOSPHORYLATION	24	0.78085	1.40388	0.0945736	0.213854	1	4945	tags=42%, list=15%, signal=49%
GO_SPLEEN_DEVELOPMENT	GO_SPLEEN_DEVELOPMENT	33	0.785916	1.40386	0.0941176	0.21374	1	1529	tags=12%, list=5%, signal=13%
GO_POSITIVE_REGULATION_OF_PEPTIDE_HORMONE_SECRETION	GO_POSITIVE_REGULATION_OF_PEPTIDE_HORMONE_SECRETION	90	0.716012	1.40372	0.0701754	0.213806	1	2156	tags=14%, list=6%, signal=15%
GO_NEGATIVE_REGULATION_OF_RESPONSE_TO_CYTOKINE_STIMULUS	GO_NEGATIVE_REGULATION_OF_RESPONSE_TO_CYTOKINE_STIMULUS	58	0.721259	1.4037	0.0994695	0.21369	1	2515	tags=16%, list=7%, signal=17%
GO_HEART_FORMATION	GO_HEART_FORMATION	28	0.77599	1.4035	0.111614	0.213814	1	3416	tags=32%, list=10%, signal=36%
GO_POSITIVE_REGULATION_OF_EXTRACELLULAR_MATRIX_ORGANIZATION	GO_POSITIVE_REGULATION_OF_EXTRACELLULAR_MATRIX_ORGANIZATION	19	0.803319	1.4035	0.092562	0.213678	1	4390	tags=37%, list=13%, signal=42%
GO_REGULATION_OF_TRANSCRIPTION_INVOLVED_IN_CELL_FATE_COMMITMENT	GO_REGULATION_OF_TRANSCRIPTION_INVOLVED_IN_CELL_FATE_COMMITMENT	16	0.818272	1.40336	0.085622	0.213726	1	2515	tags=38%, list=7%, signal=41%
GO_RESPONSE_TO_MOLECULE_OF_BACTERIAL_ORIGIN	GO_RESPONSE_TO_MOLECULE_OF_BACTERIAL_ORIGIN	328	0.667146	1.40323	0.0249221	0.213779	1	2859	tags=15%, list=9%, signal=16%
GO_GLIAL_CELL_APOPTOTIC_PROCESS	GO_GLIAL_CELL_APOPTOTIC_PROCESS	15	0.824925	1.40248	0.10231	0.214687	1	2711	tags=20%, list=8%, signal=22%
GO_REGULATION_OF_SMOOTHENED_SIGNALING_PATHWAY	GO_REGULATION_OF_SMOOTHENED_SIGNALING_PATHWAY	77	0.710173	1.40214	0.0989583	0.215035	1	4482	tags=31%, list=13%, signal=36%
GO_BLOOD_VESSEL_ENDOTHELIAL_CELL_PROLIFERATION_INVOLVED_IN_SPROUTING_ANGIOGENESIS	GO_BLOOD_VESSEL_ENDOTHELIAL_CELL_PROLIFERATION_INVOLVED_IN_SPROUTING_ANGIOGENESIS	19	0.824393	1.40201	0.0819398	0.215077	1	359	tags=16%, list=1%, signal=16%
GO_CELL_AGING	GO_CELL_AGING	97	0.695939	1.40198	0.0708955	0.215005	1	3459	tags=20%, list=10%, signal=22%
GO_HORMONE_CATABOLIC_PROCESS	GO_HORMONE_CATABOLIC_PROCESS	16	0.817817	1.40184	0.11147	0.215044	1	3533	tags=38%, list=11%, signal=42%
GO_REGULATION_OF_CARBOHYDRATE_METABOLIC_PROCESS	GO_REGULATION_OF_CARBOHYDRATE_METABOLIC_PROCESS	182	0.683683	1.40182	0.0407041	0.214926	1	3650	tags=22%, list=11%, signal=25%
GO_REGULATION_OF_PHAGOCYTOSIS	GO_REGULATION_OF_PHAGOCYTOSIS	87	0.711514	1.4017	0.0830141	0.21497	1	2515	tags=18%, list=7%, signal=20%
GO_NEGATIVE_REGULATION_OF_RHO_PROTEIN_SIGNAL_TRANSDUCTION	GO_NEGATIVE_REGULATION_OF_RHO_PROTEIN_SIGNAL_TRANSDUCTION	21	0.801245	1.4013	0.091354	0.215413	1	2546	tags=29%, list=8%, signal=31%
GO_MAINTENANCE_OF_CELL_POLARITY	GO_MAINTENANCE_OF_CELL_POLARITY	15	0.821608	1.40126	0.101942	0.21532	1	2017	tags=13%, list=6%, signal=14%
GO_REGULATION_OF_NMDA_RECEPTOR_ACTIVITY	GO_REGULATION_OF_NMDA_RECEPTOR_ACTIVITY	35	0.770849	1.40103	0.0971015	0.215492	1	2024	tags=23%, list=6%, signal=24%
GO_REGULATION_OF_OSSIFICATION	GO_REGULATION_OF_OSSIFICATION	176	0.674287	1.40086	0.0405862	0.215622	1	2885	tags=29%, list=9%, signal=32%
GO_LOW_DENSITY_LIPOPROTEIN_RECEPTOR_PARTICLE_METABOLIC_PROCESS	GO_LOW_DENSITY_LIPOPROTEIN_RECEPTOR_PARTICLE_METABOLIC_PROCESS	24	0.79392	1.40053	0.0880989	0.215971	1	2870	tags=29%, list=9%, signal=32%
GO_GOLGI_VESICLE_TRANSPORT	GO_GOLGI_VESICLE_TRANSPORT	356	0.660858	1.40045	0.0145078	0.215954	1	4203	tags=14%, list=13%, signal=16%
GO_EMBRYONIC_PATTERN_SPECIFICATION	GO_EMBRYONIC_PATTERN_SPECIFICATION	57	0.742715	1.40028	0.0973937	0.216026	1	3085	tags=21%, list=9%, signal=23%
GO_CYTOSOLIC_CALCIUM_ION_TRANSPORT	GO_CYTOSOLIC_CALCIUM_ION_TRANSPORT	172	0.690467	1.40018	0.0469274	0.216045	1	2277	tags=15%, list=7%, signal=16%
GO_REGULATION_OF_PLASMA_MEMBRANE_ORGANIZATION	GO_REGULATION_OF_PLASMA_MEMBRANE_ORGANIZATION	15	0.830248	1.40005	0.0814941	0.216068	1	3211	tags=33%, list=10%, signal=37%
GO_MECHANORECEPTOR_DIFFERENTIATION	GO_MECHANORECEPTOR_DIFFERENTIATION	56	0.729924	1.39995	0.092517	0.216069	1	2862	tags=20%, list=9%, signal=21%
GO_TYPE_B_PANCREATIC_CELL_PROLIFERATION	GO_TYPE_B_PANCREATIC_CELL_PROLIFERATION	20	0.806226	1.39987	0.101639	0.216036	1	3008	tags=45%, list=9%, signal=49%
GO_THIOESTER_BIOSYNTHETIC_PROCESS	GO_THIOESTER_BIOSYNTHETIC_PROCESS	50	0.744299	1.39967	0.108108	0.216187	1	3368	tags=18%, list=10%, signal=20%
GO_PHOSPHATIDYLINOSITOL_5_PHOSPHATE_BINDING	GO_PHOSPHATIDYLINOSITOL_5_PHOSPHATE_BINDING	15	0.811082	1.39948	0.127928	0.216314	1	2659	tags=27%, list=8%, signal=29%
GO_STEROID_ESTERIFICATION	GO_STEROID_ESTERIFICATION	16	0.82282	1.39926	0.0932643	0.216496	1	2351	tags=19%, list=7%, signal=20%
GO_REGULATION_OF_PEPTIDE_HORMONE_SECRETION	GO_REGULATION_OF_PEPTIDE_HORMONE_SECRETION	189	0.674114	1.39922	0.0557414	0.216407	1	2222	tags=17%, list=7%, signal=18%
GO_RESPONSE_TO_DIETARY_EXCESS	GO_RESPONSE_TO_DIETARY_EXCESS	23	0.781989	1.3992	0.101089	0.216298	1	3070	tags=39%, list=9%, signal=43%
GO_PHOSPHATIDIC_ACID_METABOLIC_PROCESS	GO_PHOSPHATIDIC_ACID_METABOLIC_PROCESS	38	0.765466	1.3992	0.0946328	0.21616	1	410	tags=11%, list=1%, signal=11%
GO_POSTSYNAPTIC_MEMBRANE	GO_POSTSYNAPTIC_MEMBRANE	309	0.667182	1.39913	0.0156413	0.216137	1	3961	tags=29%, list=12%, signal=32%
GO_DIPEPTIDASE_ACTIVITY	GO_DIPEPTIDASE_ACTIVITY	15	0.837941	1.39894	0.0858586	0.21628	1	4237	tags=33%, list=13%, signal=38%
GO_REGULATION_OF_VASCULAR_ENDOTHELIAL_GROWTH_FACTOR_RECEPTOR_SIGNALING_PATHWAY	GO_REGULATION_OF_VASCULAR_ENDOTHELIAL_GROWTH_FACTOR_RECEPTOR_SIGNALING_PATHWAY	30	0.786157	1.39893	0.0941176	0.216148	1	2166	tags=33%, list=6%, signal=36%
GO_REGULATION_OF_PROTEIN_CATABOLIC_PROCESS	GO_REGULATION_OF_PROTEIN_CATABOLIC_PROCESS	373	0.666035	1.39857	0.011259	0.216497	1	2110	tags=10%, list=6%, signal=10%
GO_PROTEIN_MANNOSYLATION	GO_PROTEIN_MANNOSYLATION	21	0.797459	1.39838	0.121306	0.216643	1	2602	tags=24%, list=8%, signal=26%
GO_LARGE_RIBOSOMAL_SUBUNIT	GO_LARGE_RIBOSOMAL_SUBUNIT	115	0.692933	1.39816	0.0637786	0.216807	1	72	tags=1%, list=0%, signal=1%
GO_G_PROTEIN_ALPHA_SUBUNIT_BINDING	GO_G_PROTEIN_ALPHA_SUBUNIT_BINDING	23	0.794578	1.39814	0.111621	0.216703	1	3950	tags=35%, list=12%, signal=39%
GO_REGULATION_OF_AUTOPHAGY	GO_REGULATION_OF_AUTOPHAGY	311	0.665878	1.39812	0.0219895	0.216587	1	5325	tags=21%, list=16%, signal=25%
GO_PHAGOCYTOSIS_RECOGNITION	GO_PHAGOCYTOSIS_RECOGNITION	66	0.708711	1.39796	0.0946822	0.216684	1	1429	tags=8%, list=4%, signal=8%
GO_COLLAGEN_METABOLIC_PROCESS	GO_COLLAGEN_METABOLIC_PROCESS	98	0.700437	1.39787	0.0814815	0.216678	1	3969	tags=36%, list=12%, signal=40%
GO_REGULATION_OF_VASCULAR_SMOOTH_MUSCLE_CELL_PROLIFERATION	GO_REGULATION_OF_VASCULAR_SMOOTH_MUSCLE_CELL_PROLIFERATION	49	0.735815	1.39764	0.109418	0.216851	1	2524	tags=31%, list=8%, signal=33%
GO_CATECHOLAMINE_METABOLIC_PROCESS	GO_CATECHOLAMINE_METABOLIC_PROCESS	48	0.729367	1.39751	0.0952381	0.216896	1	2833	tags=31%, list=8%, signal=34%
GO_MRNA_5_UTR_BINDING	GO_MRNA_5_UTR_BINDING	25	0.782587	1.39695	0.102804	0.217528	1	374	tags=8%, list=1%, signal=8%
GO_POSITIVE_REGULATION_OF_SYNAPTIC_TRANSMISSION_GLUTAMATERGIC	GO_POSITIVE_REGULATION_OF_SYNAPTIC_TRANSMISSION_GLUTAMATERGIC	25	0.7862	1.39652	0.10443	0.217974	1	1140	tags=20%, list=3%, signal=21%
GO_REGULATION_OF_MACROPHAGE_CHEMOTAXIS	GO_REGULATION_OF_MACROPHAGE_CHEMOTAXIS	25	0.795298	1.39644	0.0859375	0.217964	1	3142	tags=24%, list=9%, signal=26%
GO_MITOCHONDRION_MORPHOGENESIS	GO_MITOCHONDRION_MORPHOGENESIS	21	0.788906	1.3961	0.106481	0.21829	1	636	tags=10%, list=2%, signal=10%
GO_CYCLIC_NUCLEOTIDE_BINDING	GO_CYCLIC_NUCLEOTIDE_BINDING	33	0.755397	1.39603	0.11276	0.218254	1	1829	tags=18%, list=5%, signal=19%
GO_CELL_FATE_DETERMINATION	GO_CELL_FATE_DETERMINATION	37	0.744321	1.39597	0.102941	0.218202	1	3600	tags=32%, list=11%, signal=36%
GO_PHOSPHOLIPASE_C_ACTIVATING_G_PROTEIN_COUPLED_RECEPTOR_SIGNALING_PATHWAY	GO_PHOSPHOLIPASE_C_ACTIVATING_G_PROTEIN_COUPLED_RECEPTOR_SIGNALING_PATHWAY	92	0.694723	1.39583	0.0722291	0.218252	1	2780	tags=21%, list=8%, signal=22%
GO_ACTIVATED_T_CELL_PROLIFERATION	GO_ACTIVATED_T_CELL_PROLIFERATION	39	0.755497	1.39567	0.125547	0.218331	1	1385	tags=13%, list=4%, signal=13%
GO_ACTIN_NUCLEATION	GO_ACTIN_NUCLEATION	45	0.74693	1.39553	0.0965909	0.218381	1	3023	tags=13%, list=9%, signal=15%
GO_MONOVALENT_INORGANIC_CATION_TRANSPORT	GO_MONOVALENT_INORGANIC_CATION_TRANSPORT	469	0.659786	1.39553	0.00406504	0.218256	1	3223	tags=18%, list=10%, signal=20%
GO_NEGATIVE_REGULATION_OF_IMMUNE_SYSTEM_PROCESS	GO_NEGATIVE_REGULATION_OF_IMMUNE_SYSTEM_PROCESS	418	0.659445	1.39547	0.0153689	0.218205	1	2738	tags=13%, list=8%, signal=14%
GO_SECONDARY_METABOLIC_PROCESS	GO_SECONDARY_METABOLIC_PROCESS	61	0.714495	1.39527	0.120104	0.218346	1	4207	tags=25%, list=13%, signal=28%
GO_DEACETYLASE_ACTIVITY	GO_DEACETYLASE_ACTIVITY	43	0.734492	1.39502	0.112619	0.218564	1	5300	tags=30%, list=16%, signal=36%
GO_GENERATION_OF_PRECURSOR_METABOLITES_AND_ENERGY	GO_GENERATION_OF_PRECURSOR_METABOLITES_AND_ENERGY	476	0.65457	1.39499	0.00508647	0.218461	1	2748	tags=13%, list=8%, signal=14%
GO_REGULATION_OF_MESONEPHROS_DEVELOPMENT	GO_REGULATION_OF_MESONEPHROS_DEVELOPMENT	24	0.781873	1.39499	0.103774	0.218334	1	2558	tags=38%, list=8%, signal=41%
GO_CHONDROITIN_SULFATE_PROTEOGLYCAN_METABOLIC_PROCESS	GO_CHONDROITIN_SULFATE_PROTEOGLYCAN_METABOLIC_PROCESS	44	0.739349	1.3945	0.0886427	0.218886	1	4392	tags=27%, list=13%, signal=31%
GO_CARTILAGE_DEVELOPMENT_INVOLVED_IN_ENDOCHONDRAL_BONE_MORPHOGENESIS	GO_CARTILAGE_DEVELOPMENT_INVOLVED_IN_ENDOCHONDRAL_BONE_MORPHOGENESIS	46	0.742855	1.39412	0.113445	0.219276	1	1993	tags=26%, list=6%, signal=28%
GO_MYELOID_LEUKOCYTE_CYTOKINE_PRODUCTION	GO_MYELOID_LEUKOCYTE_CYTOKINE_PRODUCTION	30	0.773267	1.39387	0.105109	0.21949	1	3026	tags=27%, list=9%, signal=29%
GO_DIVALENT_INORGANIC_CATION_TRANSPORT	GO_DIVALENT_INORGANIC_CATION_TRANSPORT	456	0.658285	1.39383	0.00919305	0.219406	1	4035	tags=22%, list=12%, signal=25%
GO_POSITIVE_REGULATION_OF_CELLULAR_CATABOLIC_PROCESS	GO_POSITIVE_REGULATION_OF_CELLULAR_CATABOLIC_PROCESS	350	0.661504	1.39374	0.0103306	0.219399	1	3693	tags=18%, list=11%, signal=20%
GO_ELECTRON_TRANSFER_ACTIVITY	GO_ELECTRON_TRANSFER_ACTIVITY	108	0.694884	1.39359	0.0723039	0.219465	1	2730	tags=14%, list=8%, signal=15%
GO_REGULATION_OF_PROTEIN_MATURATION	GO_REGULATION_OF_PROTEIN_MATURATION	62	0.706111	1.39348	0.107652	0.219479	1	3027	tags=19%, list=9%, signal=21%
GO_SUGAR_TRANSMEMBRANE_TRANSPORTER_ACTIVITY	GO_SUGAR_TRANSMEMBRANE_TRANSPORTER_ACTIVITY	22	0.797618	1.39347	0.10303	0.219365	1	1228	tags=14%, list=4%, signal=14%
GO_C2H2_ZINC_FINGER_DOMAIN_BINDING	GO_C2H2_ZINC_FINGER_DOMAIN_BINDING	15	0.828496	1.39324	0.110544	0.219553	1	536	tags=13%, list=2%, signal=14%
GO_INNERVATION	GO_INNERVATION	27	0.761422	1.39307	0.112308	0.219654	1	3481	tags=37%, list=10%, signal=41%
GO_POSITIVE_REGULATION_OF_MUSCLE_CELL_DIFFERENTIATION	GO_POSITIVE_REGULATION_OF_MUSCLE_CELL_DIFFERENTIATION	81	0.701288	1.39281	0.0920882	0.219897	1	3107	tags=23%, list=9%, signal=26%
GO_HORMONE_MEDIATED_SIGNALING_PATHWAY	GO_HORMONE_MEDIATED_SIGNALING_PATHWAY	215	0.674459	1.39264	0.0322581	0.219995	1	2843	tags=13%, list=8%, signal=15%
GO_REGULATION_OF_METALLOPEPTIDASE_ACTIVITY	GO_REGULATION_OF_METALLOPEPTIDASE_ACTIVITY	15	0.836334	1.3925	0.103806	0.220063	1	2808	tags=47%, list=8%, signal=51%
GO_GLUTATHIONE_DERIVATIVE_METABOLIC_PROCESS	GO_GLUTATHIONE_DERIVATIVE_METABOLIC_PROCESS	20	0.809114	1.39244	0.0865385	0.22	1	3400	tags=45%, list=10%, signal=50%
GO_SPECIFIC_GRANULE	GO_SPECIFIC_GRANULE	155	0.673073	1.39241	0.0616592	0.219909	1	3759	tags=20%, list=11%, signal=22%
GO_POSITIVE_REGULATION_OF_PROTEIN_DEPOLYMERIZATION	GO_POSITIVE_REGULATION_OF_PROTEIN_DEPOLYMERIZATION	15	0.83015	1.39239	0.0955519	0.219812	1	1980	tags=20%, list=6%, signal=21%
GO_REGULATION_OF_ATPASE_ACTIVITY	GO_REGULATION_OF_ATPASE_ACTIVITY	77	0.707146	1.39236	0.0841969	0.219717	1	3211	tags=16%, list=10%, signal=17%
GO_POSITIVE_REGULATION_OF_STRIATED_MUSCLE_CELL_DIFFERENTIATION	GO_POSITIVE_REGULATION_OF_STRIATED_MUSCLE_CELL_DIFFERENTIATION	53	0.723207	1.39193	0.101488	0.22014	1	2240	tags=23%, list=7%, signal=24%
GO_VENTRICULAR_TRABECULA_MYOCARDIUM_MORPHOGENESIS	GO_VENTRICULAR_TRABECULA_MYOCARDIUM_MORPHOGENESIS	16	0.828178	1.39188	0.115192	0.220081	1	2669	tags=38%, list=8%, signal=41%
GO_PEROXISOME_PROLIFERATOR_ACTIVATED_RECEPTOR_SIGNALING_PATHWAY	GO_PEROXISOME_PROLIFERATOR_ACTIVATED_RECEPTOR_SIGNALING_PATHWAY	20	0.814119	1.39184	0.0907618	0.219999	1	2515	tags=25%, list=7%, signal=27%
GO_PHOSPHATIDYLINOSITOL_BINDING	GO_PHOSPHATIDYLINOSITOL_BINDING	235	0.66441	1.39177	0.0330138	0.219947	1	4103	tags=24%, list=12%, signal=27%
GO_AMINO_ACID_BETAINE_METABOLIC_PROCESS	GO_AMINO_ACID_BETAINE_METABOLIC_PROCESS	17	0.810302	1.39167	0.090604	0.219953	1	1810	tags=18%, list=5%, signal=19%
GO_VASODILATION	GO_VASODILATION	30	0.768884	1.39141	0.105185	0.220189	1	3070	tags=33%, list=9%, signal=37%
GO_ASYMMETRIC_CELL_DIVISION	GO_ASYMMETRIC_CELL_DIVISION	19	0.807232	1.39113	0.0909091	0.220435	1	1029	tags=16%, list=3%, signal=16%
GO_TRANSCRIPTION_FACTOR_COMPLEX	GO_TRANSCRIPTION_FACTOR_COMPLEX	341	0.661188	1.39085	0.0197095	0.220711	1	2699	tags=12%, list=8%, signal=13%
GO_NEGATIVE_REGULATION_OF_CELLULAR_SENESCENCE	GO_NEGATIVE_REGULATION_OF_CELLULAR_SENESCENCE	19	0.810054	1.39053	0.107477	0.221001	1	536	tags=11%, list=2%, signal=11%
GO_PEPTIDYL_TYROSINE_MODIFICATION	GO_PEPTIDYL_TYROSINE_MODIFICATION	349	0.662277	1.39037	0.0175439	0.2211	1	3634	tags=20%, list=11%, signal=23%
GO_PROTEOGLYCAN_BIOSYNTHETIC_PROCESS	GO_PROTEOGLYCAN_BIOSYNTHETIC_PROCESS	61	0.722188	1.39003	0.0974967	0.221445	1	6119	tags=44%, list=18%, signal=54%
GO_REGULATION_OF_PEPTIDYL_TYROSINE_PHOSPHORYLATION	GO_REGULATION_OF_PEPTIDYL_TYROSINE_PHOSPHORYLATION	238	0.675063	1.38995	0.0260586	0.221431	1	2396	tags=14%, list=7%, signal=15%
GO_ANIMAL_ORGAN_REGENERATION	GO_ANIMAL_ORGAN_REGENERATION	72	0.706234	1.3899	0.0845839	0.221368	1	2613	tags=21%, list=8%, signal=23%
GO_REGULATION_OF_BIOMINERALIZATION	GO_REGULATION_OF_BIOMINERALIZATION	81	0.70693	1.38955	0.111111	0.221707	1	2680	tags=27%, list=8%, signal=29%
GO_CALCIUM_ION_TRANSMEMBRANE_TRANSPORT	GO_CALCIUM_ION_TRANSMEMBRANE_TRANSPORT	303	0.663941	1.38944	0.0262881	0.221731	1	4035	tags=25%, list=12%, signal=28%
GO_STEROID_HYDROXYLASE_ACTIVITY	GO_STEROID_HYDROXYLASE_ACTIVITY	35	0.752337	1.38939	0.119118	0.221686	1	3770	tags=26%, list=11%, signal=29%
GO_MICROFILAMENT_MOTOR_ACTIVITY	GO_MICROFILAMENT_MOTOR_ACTIVITY	19	0.795271	1.38929	0.0971338	0.221681	1	2403	tags=16%, list=7%, signal=17%
GO_NEGATIVE_REGULATION_OF_PEPTIDYL_TYROSINE_PHOSPHORYLATION	GO_NEGATIVE_REGULATION_OF_PEPTIDYL_TYROSINE_PHOSPHORYLATION	50	0.741082	1.38896	0.101408	0.222005	1	2396	tags=10%, list=7%, signal=11%
GO_REGULATION_OF_NEURON_PROJECTION_DEVELOPMENT	GO_REGULATION_OF_NEURON_PROJECTION_DEVELOPMENT	475	0.656564	1.3887	0.0111111	0.222277	1	4824	tags=28%, list=14%, signal=32%
GO_POSITIVE_REGULATION_OF_LIPID_TRANSPORT	GO_POSITIVE_REGULATION_OF_LIPID_TRANSPORT	57	0.735716	1.38869	0.10462	0.22215	1	1853	tags=16%, list=6%, signal=17%
GO_NEGATIVE_REGULATION_OF_MUSCLE_TISSUE_DEVELOPMENT	GO_NEGATIVE_REGULATION_OF_MUSCLE_TISSUE_DEVELOPMENT	51	0.726275	1.38865	0.101078	0.22207	1	3218	tags=29%, list=10%, signal=32%
GO_REGULATION_OF_SYNAPSE_ASSEMBLY	GO_REGULATION_OF_SYNAPSE_ASSEMBLY	99	0.695417	1.38864	0.0922156	0.221954	1	2726	tags=27%, list=8%, signal=30%
GO_ANTIBIOTIC_CATABOLIC_PROCESS	GO_ANTIBIOTIC_CATABOLIC_PROCESS	54	0.738443	1.38837	0.105769	0.222205	1	2191	tags=24%, list=7%, signal=26%
GO_DENDRITIC_SPINE_MEMBRANE	GO_DENDRITIC_SPINE_MEMBRANE	15	0.820903	1.38824	0.102334	0.222251	1	2416	tags=40%, list=7%, signal=43%
GO_POSITIVE_REGULATION_OF_LIPID_KINASE_ACTIVITY	GO_POSITIVE_REGULATION_OF_LIPID_KINASE_ACTIVITY	37	0.759955	1.38815	0.0946143	0.222228	1	2242	tags=27%, list=7%, signal=29%
GO_SMOOTHENED_SIGNALING_PATHWAY	GO_SMOOTHENED_SIGNALING_PATHWAY	131	0.678659	1.38813	0.0750293	0.22212	1	4482	tags=30%, list=13%, signal=34%
GO_AXONAL_GROWTH_CONE	GO_AXONAL_GROWTH_CONE	27	0.77829	1.38801	0.125198	0.22215	1	5094	tags=33%, list=15%, signal=39%
GO_POSITIVE_REGULATION_OF_KIDNEY_DEVELOPMENT	GO_POSITIVE_REGULATION_OF_KIDNEY_DEVELOPMENT	38	0.753738	1.38783	0.116643	0.222256	1	2558	tags=34%, list=8%, signal=37%
GO_G_PROTEIN_COUPLED_RECEPTOR_SIGNALING_PATHWAY_COUPLED_TO_CYCLIC_NUCLEOTIDE_SECOND_MESSENGER	GO_G_PROTEIN_COUPLED_RECEPTOR_SIGNALING_PATHWAY_COUPLED_TO_CYCLIC_NUCLEOTIDE_SECOND_MESSENGER	198	0.675937	1.38754	0.0519911	0.222516	1	4035	tags=31%, list=12%, signal=35%
GO_NEPHRIC_DUCT_DEVELOPMENT	GO_NEPHRIC_DUCT_DEVELOPMENT	15	0.830912	1.38739	0.0959147	0.222589	1	1593	tags=33%, list=5%, signal=35%
GO_REGULATION_OF_POTASSIUM_ION_TRANSMEMBRANE_TRANSPORT	GO_REGULATION_OF_POTASSIUM_ION_TRANSMEMBRANE_TRANSPORT	74	0.723568	1.38738	0.0945083	0.222461	1	3198	tags=23%, list=10%, signal=25%
GO_PRESYNAPTIC_ACTIVE_ZONE	GO_PRESYNAPTIC_ACTIVE_ZONE	67	0.713226	1.38715	0.091623	0.222659	1	3211	tags=19%, list=10%, signal=21%
GO_NEGATIVE_REGULATION_OF_CALCIUM_MEDIATED_SIGNALING	GO_NEGATIVE_REGULATION_OF_CALCIUM_MEDIATED_SIGNALING	29	0.775845	1.38701	0.0998464	0.222715	1	2490	tags=28%, list=7%, signal=30%
GO_POSITIVE_REGULATION_OF_ION_TRANSMEMBRANE_TRANSPORT	GO_POSITIVE_REGULATION_OF_ION_TRANSMEMBRANE_TRANSPORT	142	0.687687	1.38681	0.0623583	0.222839	1	2476	tags=18%, list=7%, signal=19%
GO_AMIDE_BINDING	GO_AMIDE_BINDING	331	0.665172	1.38679	0.0136698	0.222724	1	3650	tags=21%, list=11%, signal=23%
GO_EXOGENOUS_DRUG_CATABOLIC_PROCESS	GO_EXOGENOUS_DRUG_CATABOLIC_PROCESS	23	0.790652	1.38655	0.109756	0.222969	1	3118	tags=26%, list=9%, signal=29%
GO_RESPIRATORY_SYSTEM_DEVELOPMENT	GO_RESPIRATORY_SYSTEM_DEVELOPMENT	193	0.666684	1.38636	0.0482986	0.223101	1	3247	tags=26%, list=10%, signal=29%
GO_REGULATION_OF_PROTEIN_STABILITY	GO_REGULATION_OF_PROTEIN_STABILITY	271	0.655827	1.38635	0.0367568	0.22297	1	4965	tags=19%, list=15%, signal=22%
GO_RAS_GUANYL_NUCLEOTIDE_EXCHANGE_FACTOR_ACTIVITY	GO_RAS_GUANYL_NUCLEOTIDE_EXCHANGE_FACTOR_ACTIVITY	134	0.677293	1.38629	0.0698487	0.222919	1	4150	tags=24%, list=12%, signal=27%
GO_AMINOGLYCAN_BIOSYNTHETIC_PROCESS	GO_AMINOGLYCAN_BIOSYNTHETIC_PROCESS	112	0.690067	1.38624	0.0834327	0.222856	1	4066	tags=26%, list=12%, signal=29%
GO_LACTATION	GO_LACTATION	45	0.750298	1.38602	0.125884	0.223022	1	2251	tags=18%, list=7%, signal=19%
GO_ENDOSOME_MEMBRANE	GO_ENDOSOME_MEMBRANE	461	0.661195	1.38574	0.00811359	0.223259	1	5026	tags=20%, list=15%, signal=23%
GO_REGULATION_OF_BINDING	GO_REGULATION_OF_BINDING	357	0.657531	1.38537	0.0154639	0.223631	1	4006	tags=19%, list=12%, signal=21%
GO_MULTICELLULAR_ORGANISMAL_RESPONSE_TO_STRESS	GO_MULTICELLULAR_ORGANISMAL_RESPONSE_TO_STRESS	74	0.704174	1.38529	0.101394	0.223604	1	1955	tags=16%, list=6%, signal=17%
GO_COPPER_ION_TRANSPORT	GO_COPPER_ION_TRANSPORT	18	0.800484	1.38496	0.106036	0.223942	1	904	tags=11%, list=3%, signal=11%
GO_RESPONSE_TO_DOPAMINE	GO_RESPONSE_TO_DOPAMINE	75	0.691841	1.38455	0.0958549	0.2244	1	4185	tags=25%, list=12%, signal=29%
GO_WIDE_PORE_CHANNEL_ACTIVITY	GO_WIDE_PORE_CHANNEL_ACTIVITY	19	0.801014	1.38441	0.105512	0.224461	1	67	tags=5%, list=0%, signal=5%
GO_CELLULAR_RESPONSE_TO_AMYLOID_BETA	GO_CELLULAR_RESPONSE_TO_AMYLOID_BETA	36	0.758441	1.38392	0.102899	0.224999	1	3070	tags=31%, list=9%, signal=34%
GO_ANTIMICROBIAL_HUMORAL_RESPONSE	GO_ANTIMICROBIAL_HUMORAL_RESPONSE	87	0.705603	1.38382	0.0945455	0.224996	1	2065	tags=15%, list=6%, signal=16%
GO_CALYX_OF_HELD	GO_CALYX_OF_HELD	23	0.774184	1.3838	0.113269	0.224896	1	2426	tags=30%, list=7%, signal=33%
GO_POSITIVE_REGULATION_OF_BINDING	GO_POSITIVE_REGULATION_OF_BINDING	173	0.677284	1.38377	0.0533333	0.224796	1	3773	tags=17%, list=11%, signal=19%
GO_POSITIVE_REGULATION_OF_CARBOHYDRATE_METABOLIC_PROCESS	GO_POSITIVE_REGULATION_OF_CARBOHYDRATE_METABOLIC_PROCESS	71	0.709344	1.3824	0.0949367	0.226569	1	3650	tags=28%, list=11%, signal=32%
GO_CELLULAR_RESPONSE_TO_ABIOTIC_STIMULUS	GO_CELLULAR_RESPONSE_TO_ABIOTIC_STIMULUS	310	0.65677	1.3823	0.0271116	0.226574	1	1986	tags=10%, list=6%, signal=11%
GO_MAMMARY_GLAND_EPITHELIUM_DEVELOPMENT	GO_MAMMARY_GLAND_EPITHELIUM_DEVELOPMENT	70	0.714813	1.38215	0.102094	0.226659	1	2407	tags=21%, list=7%, signal=23%
GO_REGULATION_OF_WNT_SIGNALING_PATHWAY_PLANAR_CELL_POLARITY_PATHWAY	GO_REGULATION_OF_WNT_SIGNALING_PATHWAY_PLANAR_CELL_POLARITY_PATHWAY	15	0.841496	1.38194	0.0921273	0.226811	1	1601	tags=47%, list=5%, signal=49%
GO_PRODUCTION_OF_MOLECULAR_MEDIATOR_INVOLVED_IN_INFLAMMATORY_RESPONSE	GO_PRODUCTION_OF_MOLECULAR_MEDIATOR_INVOLVED_IN_INFLAMMATORY_RESPONSE	62	0.702623	1.38193	0.101389	0.226692	1	3356	tags=21%, list=10%, signal=23%
GO_LOW_DENSITY_LIPOPROTEIN_PARTICLE_RECEPTOR_CATABOLIC_PROCESS	GO_LOW_DENSITY_LIPOPROTEIN_PARTICLE_RECEPTOR_CATABOLIC_PROCESS	16	0.817744	1.38164	0.106667	0.226946	1	2870	tags=31%, list=9%, signal=34%
GO_FICOLIN_1_RICH_GRANULE	GO_FICOLIN_1_RICH_GRANULE	123	0.693178	1.38076	0.0747889	0.228036	1	2603	tags=8%, list=8%, signal=9%
GO_POSITIVE_REGULATION_OF_ION_TRANSPORT	GO_POSITIVE_REGULATION_OF_ION_TRANSPORT	256	0.662747	1.38074	0.031016	0.227921	1	4035	tags=24%, list=12%, signal=27%
GO_NEUROTRANSMITTER_RECEPTOR_INTERNALIZATION	GO_NEUROTRANSMITTER_RECEPTOR_INTERNALIZATION	22	0.775311	1.3807	0.111658	0.227847	1	4936	tags=36%, list=15%, signal=43%
GO_BRANCH_ELONGATION_OF_AN_EPITHELIUM	GO_BRANCH_ELONGATION_OF_AN_EPITHELIUM	19	0.825838	1.38067	0.0890625	0.227758	1	2951	tags=26%, list=9%, signal=29%
GO_CONNEXIN_COMPLEX	GO_CONNEXIN_COMPLEX	17	0.804615	1.38053	0.114865	0.227813	1	1838	tags=18%, list=5%, signal=19%
GO_TRANSFERASE_ACTIVITY_TRANSFERRING_ALKYL_OR_ARYL_OTHER_THAN_METHYL_GROUPS	GO_TRANSFERASE_ACTIVITY_TRANSFERRING_ALKYL_OR_ARYL_OTHER_THAN_METHYL_GROUPS	53	0.718	1.38044	0.116022	0.227777	1	3400	tags=21%, list=10%, signal=23%
GO_PHOSPHOPROTEIN_PHOSPHATASE_ACTIVITY	GO_PHOSPHOPROTEIN_PHOSPHATASE_ACTIVITY	171	0.668249	1.38021	0.0601336	0.22796	1	2809	tags=16%, list=8%, signal=17%
GO_REGULATION_OF_PROTEASOMAL_PROTEIN_CATABOLIC_PROCESS	GO_REGULATION_OF_PROTEASOMAL_PROTEIN_CATABOLIC_PROCESS	177	0.66407	1.38018	0.0572391	0.227877	1	4254	tags=16%, list=13%, signal=19%
GO_ICOSANOID_BIOSYNTHETIC_PROCESS	GO_ICOSANOID_BIOSYNTHETIC_PROCESS	50	0.721616	1.38014	0.112314	0.227804	1	3651	tags=20%, list=11%, signal=22%
GO_REGULATION_OF_CELLULAR_COMPONENT_SIZE	GO_REGULATION_OF_CELLULAR_COMPONENT_SIZE	345	0.651796	1.37979	0.0238837	0.228165	1	4824	tags=26%, list=14%, signal=30%
GO_E_BOX_BINDING	GO_E_BOX_BINDING	48	0.71726	1.37976	0.0990099	0.228066	1	3585	tags=23%, list=11%, signal=26%
GO_REGULATION_OF_PROTEIN_BINDING	GO_REGULATION_OF_PROTEIN_BINDING	213	0.664527	1.37948	0.0430108	0.228338	1	4648	tags=24%, list=14%, signal=28%
GO_REGULATION_OF_CELL_MORPHOGENESIS	GO_REGULATION_OF_CELL_MORPHOGENESIS	470	0.647286	1.37919	0.0152905	0.228603	1	4936	tags=27%, list=15%, signal=31%
GO_PHOSPHATIDYLINOSITOL_BISPHOSPHATE_BINDING	GO_PHOSPHATIDYLINOSITOL_BISPHOSPHATE_BINDING	104	0.681535	1.37893	0.0926829	0.228829	1	4715	tags=26%, list=14%, signal=30%
GO_CATECHOLAMINE_BIOSYNTHETIC_PROCESS	GO_CATECHOLAMINE_BIOSYNTHETIC_PROCESS	20	0.790807	1.37886	0.115689	0.22878	1	2833	tags=35%, list=8%, signal=38%
GO_CARTILAGE_MORPHOGENESIS	GO_CARTILAGE_MORPHOGENESIS	27	0.779777	1.37874	0.109091	0.228838	1	2002	tags=44%, list=6%, signal=47%
GO_POSTSYNAPTIC_SPECIALIZATION_INTRACELLULAR_COMPONENT	GO_POSTSYNAPTIC_SPECIALIZATION_INTRACELLULAR_COMPONENT	22	0.783166	1.37832	0.1056	0.229304	1	1816	tags=9%, list=5%, signal=10%
GO_AUTOPHAGOSOME_MEMBRANE	GO_AUTOPHAGOSOME_MEMBRANE	35	0.746932	1.37808	0.124077	0.229517	1	5205	tags=29%, list=16%, signal=34%
GO_PHENOL_CONTAINING_COMPOUND_METABOLIC_PROCESS	GO_PHENOL_CONTAINING_COMPOUND_METABOLIC_PROCESS	97	0.680851	1.378	0.09601	0.229505	1	3450	tags=27%, list=10%, signal=30%
GO_TRANSEPITHELIAL_TRANSPORT	GO_TRANSEPITHELIAL_TRANSPORT	22	0.795497	1.37783	0.0977099	0.229599	1	740	tags=9%, list=2%, signal=9%
GO_PROTEIN_KINASE_A_SIGNALING	GO_PROTEIN_KINASE_A_SIGNALING	26	0.775112	1.37768	0.111278	0.229687	1	4613	tags=42%, list=14%, signal=49%
GO_PHOSPHATIDYLINOSITOL_3_5_BISPHOSPHATE_BINDING	GO_PHOSPHATIDYLINOSITOL_3_5_BISPHOSPHATE_BINDING	27	0.779801	1.37759	0.114907	0.229675	1	2686	tags=22%, list=8%, signal=24%
GO_PROTEIN_HOMOOLIGOMERIZATION	GO_PROTEIN_HOMOOLIGOMERIZATION	300	0.64615	1.37748	0.0290456	0.229691	1	2680	tags=15%, list=8%, signal=16%
GO_SIGNAL_TRANSDUCTION_INVOLVED_IN_REGULATION_OF_GENE_EXPRESSION	GO_SIGNAL_TRANSDUCTION_INVOLVED_IN_REGULATION_OF_GENE_EXPRESSION	18	0.805083	1.37724	0.102894	0.229895	1	2062	tags=28%, list=6%, signal=30%
GO_FIBROBLAST_PROLIFERATION	GO_FIBROBLAST_PROLIFERATION	80	0.693209	1.37724	0.0997305	0.229764	1	2515	tags=20%, list=7%, signal=22%
GO_LUNG_EPITHELIUM_DEVELOPMENT	GO_LUNG_EPITHELIUM_DEVELOPMENT	38	0.748181	1.37722	0.110132	0.229663	1	2581	tags=32%, list=8%, signal=34%
GO_ANION_HOMEOSTASIS	GO_ANION_HOMEOSTASIS	55	0.719628	1.37712	0.101488	0.229666	1	2678	tags=22%, list=8%, signal=24%
GO_PROTEIN_TYROSINE_KINASE_ACTIVITY	GO_PROTEIN_TYROSINE_KINASE_ACTIVITY	133	0.679902	1.37682	0.0797101	0.229955	1	3634	tags=23%, list=11%, signal=25%
GO_GROWTH_PLATE_CARTILAGE_CHONDROCYTE_DIFFERENTIATION	GO_GROWTH_PLATE_CARTILAGE_CHONDROCYTE_DIFFERENTIATION	23	0.775969	1.37657	0.123377	0.230186	1	1993	tags=43%, list=6%, signal=46%
GO_NEGATIVE_REGULATION_OF_CELL_CYCLE_ARREST	GO_NEGATIVE_REGULATION_OF_CELL_CYCLE_ARREST	21	0.786385	1.37656	0.10396	0.230064	1	766	tags=10%, list=2%, signal=10%
GO_POSITIVE_REGULATION_OF_RESPONSE_TO_BIOTIC_STIMULUS	GO_POSITIVE_REGULATION_OF_RESPONSE_TO_BIOTIC_STIMULUS	373	0.657678	1.37632	0.0153374	0.230253	1	931	tags=3%, list=3%, signal=4%
GO_COLLAGEN_BIOSYNTHETIC_PROCESS	GO_COLLAGEN_BIOSYNTHETIC_PROCESS	42	0.732908	1.37631	0.112813	0.230127	1	3950	tags=36%, list=12%, signal=40%
GO_LYMPHANGIOGENESIS	GO_LYMPHANGIOGENESIS	16	0.809941	1.37625	0.096463	0.23009	1	4165	tags=50%, list=12%, signal=57%
GO_POSITIVE_REGULATION_OF_MESONEPHROS_DEVELOPMENT	GO_POSITIVE_REGULATION_OF_MESONEPHROS_DEVELOPMENT	20	0.7861	1.37623	0.11526	0.229982	1	2558	tags=40%, list=8%, signal=43%
GO_NEUROTRANSMITTER_RECEPTOR_COMPLEX	GO_NEUROTRANSMITTER_RECEPTOR_COMPLEX	49	0.718417	1.37555	0.111258	0.230811	1	3551	tags=29%, list=11%, signal=32%
GO_MITOCHONDRION_LOCALIZATION	GO_MITOCHONDRION_LOCALIZATION	42	0.747169	1.3755	0.116279	0.23076	1	5811	tags=36%, list=17%, signal=43%
GO_TRANSPORT_VESICLE	GO_TRANSPORT_VESICLE	377	0.655293	1.37543	0.0123584	0.230715	1	4101	tags=20%, list=12%, signal=23%
GO_MITOTIC_CELL_CYCLE_ARREST	GO_MITOTIC_CELL_CYCLE_ARREST	17	0.78584	1.37528	0.113419	0.230815	1	3120	tags=24%, list=9%, signal=26%
GO_MONOVALENT_INORGANIC_CATION_TRANSMEMBRANE_TRANSPORTER_ACTIVITY	GO_MONOVALENT_INORGANIC_CATION_TRANSMEMBRANE_TRANSPORTER_ACTIVITY	343	0.646536	1.37493	0.0270552	0.231215	1	3223	tags=17%, list=10%, signal=19%
GO_VESICLE_BUDDING_FROM_MEMBRANE	GO_VESICLE_BUDDING_FROM_MEMBRANE	104	0.683631	1.37491	0.0869033	0.23111	1	3790	tags=13%, list=11%, signal=14%
GO_NEGATIVE_REGULATION_OF_NEURON_APOPTOTIC_PROCESS	GO_NEGATIVE_REGULATION_OF_NEURON_APOPTOTIC_PROCESS	140	0.686161	1.37487	0.0690449	0.231032	1	2703	tags=17%, list=8%, signal=19%
GO_SIGNAL_RELEASE	GO_SIGNAL_RELEASE	426	0.652358	1.37485	0.0143443	0.230917	1	2698	tags=17%, list=8%, signal=18%
GO_PEPTIDYL_TYROSINE_DEPHOSPHORYLATION	GO_PEPTIDYL_TYROSINE_DEPHOSPHORYLATION	96	0.685778	1.37439	0.0692695	0.231429	1	2809	tags=19%, list=8%, signal=20%
GO_CELLULAR_RESPONSE_TO_ZINC_ION	GO_CELLULAR_RESPONSE_TO_ZINC_ION	20	0.798666	1.37428	0.11093	0.23145	1	1230	tags=25%, list=4%, signal=26%
GO_PANCREAS_DEVELOPMENT	GO_PANCREAS_DEVELOPMENT	74	0.706281	1.37417	0.108176	0.231468	1	4758	tags=32%, list=14%, signal=38%
GO_CALCIUM_ION_TRANSMEMBRANE_TRANSPORTER_ACTIVITY	GO_CALCIUM_ION_TRANSMEMBRANE_TRANSPORTER_ACTIVITY	131	0.674188	1.37408	0.0839243	0.231467	1	3807	tags=29%, list=11%, signal=33%
GO_NEGATIVE_REGULATION_OF_OSSIFICATION	GO_NEGATIVE_REGULATION_OF_OSSIFICATION	65	0.712457	1.37376	0.112299	0.231804	1	2737	tags=31%, list=8%, signal=33%
GO_VOLTAGE_GATED_CATION_CHANNEL_ACTIVITY	GO_VOLTAGE_GATED_CATION_CHANNEL_ACTIVITY	127	0.676486	1.37358	0.0922897	0.231946	1	3807	tags=29%, list=11%, signal=33%
GO_CELLULAR_RESPONSE_TO_STARVATION	GO_CELLULAR_RESPONSE_TO_STARVATION	137	0.680221	1.37339	0.0967742	0.232087	1	3178	tags=16%, list=9%, signal=18%
GO_INTRINSIC_COMPONENT_OF_PRESYNAPTIC_MEMBRANE	GO_INTRINSIC_COMPONENT_OF_PRESYNAPTIC_MEMBRANE	80	0.695008	1.37317	0.104798	0.23226	1	4603	tags=34%, list=14%, signal=39%
GO_COPULATION	GO_COPULATION	18	0.807836	1.37289	0.131448	0.232507	1	3657	tags=33%, list=11%, signal=37%
GO_GLUTAMATE_RECEPTOR_SIGNALING_PATHWAY	GO_GLUTAMATE_RECEPTOR_SIGNALING_PATHWAY	96	0.688382	1.37284	0.0920398	0.232445	1	3250	tags=25%, list=10%, signal=28%
GO_TOLL_LIKE_RECEPTOR_9_SIGNALING_PATHWAY	GO_TOLL_LIKE_RECEPTOR_9_SIGNALING_PATHWAY	23	0.78186	1.37281	0.115385	0.232349	1	43	tags=4%, list=0%, signal=4%
GO_REGULATION_OF_INSULIN_SECRETION	GO_REGULATION_OF_INSULIN_SECRETION	160	0.660488	1.37281	0.0645527	0.232219	1	2222	tags=16%, list=7%, signal=17%
GO_POSITIVE_REGULATION_OF_TUMOR_NECROSIS_FACTOR_BIOSYNTHETIC_PROCESS	GO_POSITIVE_REGULATION_OF_TUMOR_NECROSIS_FACTOR_BIOSYNTHETIC_PROCESS	19	0.811292	1.37227	0.0972447	0.232856	1	1447	tags=21%, list=4%, signal=22%
GO_FATTY_ACYL_COA_BINDING	GO_FATTY_ACYL_COA_BINDING	20	0.782468	1.37194	0.122581	0.233178	1	179	tags=5%, list=1%, signal=5%
GO_INTERLEUKIN_17_PRODUCTION	GO_INTERLEUKIN_17_PRODUCTION	30	0.746889	1.37193	0.130246	0.233053	1	43	tags=3%, list=0%, signal=3%
GO_NEURAL_CREST_CELL_DIFFERENTIATION	GO_NEURAL_CREST_CELL_DIFFERENTIATION	84	0.68461	1.37189	0.0955975	0.232979	1	5147	tags=38%, list=15%, signal=45%
GO_SECOND_MESSENGER_MEDIATED_SIGNALING	GO_SECOND_MESSENGER_MEDIATED_SIGNALING	381	0.652854	1.37167	0.0195072	0.233178	1	2552	tags=20%, list=8%, signal=21%
GO_NEGATIVE_REGULATION_OF_MITOCHONDRION_ORGANIZATION	GO_NEGATIVE_REGULATION_OF_MITOCHONDRION_ORGANIZATION	53	0.71857	1.37119	0.104603	0.233737	1	4819	tags=28%, list=14%, signal=33%
GO_RESPONSE_TO_PH	GO_RESPONSE_TO_PH	38	0.723301	1.37118	0.125904	0.233601	1	2483	tags=11%, list=7%, signal=11%
GO_STEROID_CATABOLIC_PROCESS	GO_STEROID_CATABOLIC_PROCESS	25	0.785864	1.37111	0.119874	0.233579	1	2834	tags=24%, list=8%, signal=26%
GO_TRANSCRIPTION_COREPRESSOR_ACTIVITY	GO_TRANSCRIPTION_COREPRESSOR_ACTIVITY	227	0.664027	1.3711	0.0411255	0.233454	1	2956	tags=15%, list=9%, signal=16%
GO_REGULATION_OF_ANIMAL_ORGAN_MORPHOGENESIS	GO_REGULATION_OF_ANIMAL_ORGAN_MORPHOGENESIS	242	0.662138	1.37108	0.036286	0.233338	1	3710	tags=30%, list=11%, signal=34%
GO_CELLULAR_COMPONENT_MAINTENANCE	GO_CELLULAR_COMPONENT_MAINTENANCE	51	0.724089	1.37056	0.131191	0.233937	1	5103	tags=35%, list=15%, signal=42%
GO_RESPIRATORY_GASEOUS_EXCHANGE_BY_RESPIRATORY_SYSTEM	GO_RESPIRATORY_GASEOUS_EXCHANGE_BY_RESPIRATORY_SYSTEM	58	0.709622	1.37026	0.109211	0.234209	1	3211	tags=22%, list=10%, signal=25%
GO_SELECTIVE_AUTOPHAGY	GO_SELECTIVE_AUTOPHAGY	44	0.729229	1.37016	0.134783	0.234217	1	6365	tags=39%, list=19%, signal=48%
GO_POSITIVE_REGULATION_OF_ORGAN_GROWTH	GO_POSITIVE_REGULATION_OF_ORGAN_GROWTH	48	0.71929	1.36974	0.106613	0.234666	1	2701	tags=38%, list=8%, signal=41%
GO_REGULATION_OF_NEUROTRANSMITTER_UPTAKE	GO_REGULATION_OF_NEUROTRANSMITTER_UPTAKE	18	0.804422	1.36966	0.122924	0.234643	1	2558	tags=33%, list=8%, signal=36%
GO_POSITIVE_REGULATION_OF_ENDOTHELIAL_CELL_DIFFERENTIATION	GO_POSITIVE_REGULATION_OF_ENDOTHELIAL_CELL_DIFFERENTIATION	17	0.804318	1.3695	0.0860927	0.23475	1	2709	tags=29%, list=8%, signal=32%
GO_REGULATION_OF_NEUROTRANSMITTER_LEVELS	GO_REGULATION_OF_NEUROTRANSMITTER_LEVELS	325	0.655946	1.36919	0.0305263	0.235058	1	2787	tags=19%, list=8%, signal=20%
GO_AMMONIUM_ION_METABOLIC_PROCESS	GO_AMMONIUM_ION_METABOLIC_PROCESS	192	0.663011	1.36908	0.0519911	0.23509	1	2747	tags=16%, list=8%, signal=17%
GO_MACROPHAGE_CHEMOTAXIS	GO_MACROPHAGE_CHEMOTAXIS	35	0.750339	1.36895	0.133824	0.235134	1	2044	tags=20%, list=6%, signal=21%
GO_POSITIVE_REGULATION_OF_CELLULAR_CARBOHYDRATE_METABOLIC_PROCESS	GO_POSITIVE_REGULATION_OF_CELLULAR_CARBOHYDRATE_METABOLIC_PROCESS	53	0.725692	1.36891	0.120172	0.235064	1	3650	tags=26%, list=11%, signal=30%
GO_POSITIVE_REGULATION_OF_CELLULAR_COMPONENT_BIOGENESIS	GO_POSITIVE_REGULATION_OF_CELLULAR_COMPONENT_BIOGENESIS	489	0.651823	1.36883	0.00908174	0.235033	1	3389	tags=18%, list=10%, signal=19%
GO_EMBRYONIC_DIGESTIVE_TRACT_MORPHOGENESIS	GO_EMBRYONIC_DIGESTIVE_TRACT_MORPHOGENESIS	18	0.803952	1.36881	0.122835	0.234913	1	1473	tags=39%, list=4%, signal=41%
GO_PROTEIN_REFOLDING	GO_PROTEIN_REFOLDING	34	0.753709	1.36836	0.121212	0.235399	1	1695	tags=12%, list=5%, signal=12%
GO_DNA_BINDING_TRANSCRIPTION_REPRESSOR_ACTIVITY	GO_DNA_BINDING_TRANSCRIPTION_REPRESSOR_ACTIVITY	233	0.655322	1.36816	0.04772	0.235511	1	2990	tags=15%, list=9%, signal=16%
GO_STEM_CELL_PROLIFERATION	GO_STEM_CELL_PROLIFERATION	111	0.672432	1.36808	0.0909091	0.235486	1	3800	tags=26%, list=11%, signal=29%
GO_RAC_GTPASE_BINDING	GO_RAC_GTPASE_BINDING	63	0.69291	1.36805	0.124509	0.235394	1	4479	tags=21%, list=13%, signal=24%
GO_NEGATIVE_REGULATION_OF_NF_KAPPAB_TRANSCRIPTION_FACTOR_ACTIVITY	GO_NEGATIVE_REGULATION_OF_NF_KAPPAB_TRANSCRIPTION_FACTOR_ACTIVITY	77	0.681413	1.36756	0.11583	0.235973	1	1062	tags=5%, list=3%, signal=5%
GO_POTASSIUM_ION_TRANSMEMBRANE_TRANSPORTER_ACTIVITY	GO_POTASSIUM_ION_TRANSMEMBRANE_TRANSPORTER_ACTIVITY	148	0.666152	1.36753	0.0751708	0.235867	1	3223	tags=23%, list=10%, signal=25%
GO_ACTIN_FILAMENT_POLYMERIZATION	GO_ACTIN_FILAMENT_POLYMERIZATION	164	0.66373	1.36748	0.0699774	0.235811	1	5102	tags=27%, list=15%, signal=32%
GO_PHOSPHATIDYLINOSITOL_PHOSPHATE_BINDING	GO_PHOSPHATIDYLINOSITOL_PHOSPHATE_BINDING	153	0.67022	1.36716	0.0722477	0.236116	1	4103	tags=22%, list=12%, signal=24%
GO_RESPONSE_TO_CAMP	GO_RESPONSE_TO_CAMP	94	0.689378	1.3671	0.0970414	0.236074	1	1948	tags=22%, list=6%, signal=24%
GO_REGULATION_OF_VENTRICULAR_CARDIAC_MUSCLE_CELL_ACTION_POTENTIAL	GO_REGULATION_OF_VENTRICULAR_CARDIAC_MUSCLE_CELL_ACTION_POTENTIAL	15	0.815416	1.36697	0.105175	0.23611	1	2680	tags=27%, list=8%, signal=29%
GO_BONE_MATURATION	GO_BONE_MATURATION	18	0.800853	1.36679	0.132686	0.236243	1	3373	tags=39%, list=10%, signal=43%
GO_RUFFLE_ASSEMBLY	GO_RUFFLE_ASSEMBLY	39	0.73391	1.36667	0.114826	0.236262	1	3389	tags=21%, list=10%, signal=23%
GO_CHONDROCYTE_DIFFERENTIATION_INVOLVED_IN_ENDOCHONDRAL_BONE_MORPHOGENESIS	GO_CHONDROCYTE_DIFFERENTIATION_INVOLVED_IN_ENDOCHONDRAL_BONE_MORPHOGENESIS	29	0.759139	1.3666	0.11791	0.236235	1	1993	tags=34%, list=6%, signal=37%
GO_POSITIVE_REGULATION_OF_LYASE_ACTIVITY	GO_POSITIVE_REGULATION_OF_LYASE_ACTIVITY	21	0.775373	1.36651	0.121406	0.23623	1	1699	tags=14%, list=5%, signal=15%
GO_MEGAKARYOCYTE_DIFFERENTIATION	GO_MEGAKARYOCYTE_DIFFERENTIATION	66	0.713884	1.36619	0.111695	0.236576	1	1610	tags=6%, list=5%, signal=6%
GO_MUSCLE_CELL_CELLULAR_HOMEOSTASIS	GO_MUSCLE_CELL_CELLULAR_HOMEOSTASIS	19	0.794902	1.36604	0.107794	0.236648	1	5875	tags=47%, list=18%, signal=57%
GO_ACTIN_POLYMERIZATION_OR_DEPOLYMERIZATION	GO_ACTIN_POLYMERIZATION_OR_DEPOLYMERIZATION	191	0.660883	1.36592	0.061742	0.236687	1	4723	tags=26%, list=14%, signal=30%
GO_CHONDROCYTE_DEVELOPMENT_INVOLVED_IN_ENDOCHONDRAL_BONE_MORPHOGENESIS	GO_CHONDROCYTE_DEVELOPMENT_INVOLVED_IN_ENDOCHONDRAL_BONE_MORPHOGENESIS	23	0.766467	1.36552	0.117555	0.237102	1	1993	tags=39%, list=6%, signal=42%
GO_PROCESS_UTILIZING_AUTOPHAGIC_MECHANISM	GO_PROCESS_UTILIZING_AUTOPHAGIC_MECHANISM	473	0.649663	1.3655	0.0102041	0.236999	1	5211	tags=20%, list=16%, signal=23%
GO_CARDIAC_MUSCLE_CELL_PROLIFERATION	GO_CARDIAC_MUSCLE_CELL_PROLIFERATION	49	0.706089	1.36528	0.108939	0.237162	1	2701	tags=37%, list=8%, signal=40%
GO_NEGATIVE_CHEMOTAXIS	GO_NEGATIVE_CHEMOTAXIS	43	0.727955	1.36526	0.127451	0.237062	1	4820	tags=44%, list=14%, signal=52%
GO_REGULATION_OF_INTRINSIC_APOPTOTIC_SIGNALING_PATHWAY	GO_REGULATION_OF_INTRINSIC_APOPTOTIC_SIGNALING_PATHWAY	151	0.668295	1.36522	0.0855555	0.236976	1	2546	tags=12%, list=8%, signal=13%
GO_INTERACTION_WITH_HOST	GO_INTERACTION_WITH_HOST	197	0.656846	1.36516	0.063263	0.236933	1	2768	tags=14%, list=8%, signal=15%
GO_ANATOMICAL_STRUCTURE_MATURATION	GO_ANATOMICAL_STRUCTURE_MATURATION	146	0.660845	1.36432	0.0824623	0.237992	1	3373	tags=23%, list=10%, signal=25%
GO_POSTSYNAPTIC_NEUROTRANSMITTER_RECEPTOR_INTERNALIZATION	GO_POSTSYNAPTIC_NEUROTRANSMITTER_RECEPTOR_INTERNALIZATION	19	0.780804	1.36425	0.125	0.237974	1	4936	tags=32%, list=15%, signal=37%
GO_KINASE_REGULATOR_ACTIVITY	GO_KINASE_REGULATOR_ACTIVITY	196	0.659039	1.36424	0.0430464	0.237852	1	724	tags=4%, list=2%, signal=4%
GO_MAINTENANCE_OF_PROTEIN_LOCALIZATION_IN_ORGANELLE	GO_MAINTENANCE_OF_PROTEIN_LOCALIZATION_IN_ORGANELLE	38	0.722494	1.364	0.117564	0.23806	1	4008	tags=26%, list=12%, signal=30%
GO_REGULATION_OF_ASTROCYTE_DIFFERENTIATION	GO_REGULATION_OF_ASTROCYTE_DIFFERENTIATION	26	0.755096	1.36373	0.102484	0.23829	1	1960	tags=19%, list=6%, signal=20%
GO_REGULATION_OF_APOPTOTIC_SIGNALING_PATHWAY	GO_REGULATION_OF_APOPTOTIC_SIGNALING_PATHWAY	383	0.647995	1.36356	0.0218522	0.238376	1	2606	tags=13%, list=8%, signal=14%
GO_SPINAL_CORD_DEVELOPMENT	GO_SPINAL_CORD_DEVELOPMENT	95	0.686377	1.36328	0.108642	0.238631	1	4383	tags=36%, list=13%, signal=41%
GO_NEUROTRANSMITTER_CATABOLIC_PROCESS	GO_NEUROTRANSMITTER_CATABOLIC_PROCESS	21	0.776289	1.36278	0.109501	0.239194	1	4282	tags=29%, list=13%, signal=33%
GO_POSITIVE_REGULATION_OF_CELL_ADHESION	GO_POSITIVE_REGULATION_OF_CELL_ADHESION	381	0.645845	1.36233	0.022541	0.239737	1	1622	tags=12%, list=5%, signal=13%
GO_DERMATAN_SULFATE_PROTEOGLYCAN_METABOLIC_PROCESS	GO_DERMATAN_SULFATE_PROTEOGLYCAN_METABOLIC_PROCESS	16	0.815184	1.36223	0.110544	0.239735	1	4392	tags=56%, list=13%, signal=65%
GO_FLUID_TRANSPORT	GO_FLUID_TRANSPORT	26	0.764374	1.36208	0.128698	0.239828	1	740	tags=15%, list=2%, signal=16%
GO_MELANOCYTE_DIFFERENTIATION	GO_MELANOCYTE_DIFFERENTIATION	24	0.76738	1.36205	0.105919	0.23973	1	2601	tags=38%, list=8%, signal=41%
GO_RUFFLE_MEMBRANE	GO_RUFFLE_MEMBRANE	90	0.675948	1.36189	0.114713	0.239829	1	4963	tags=23%, list=15%, signal=27%
GO_POSITIVE_REGULATION_OF_NUCLEOTIDE_METABOLIC_PROCESS	GO_POSITIVE_REGULATION_OF_NUCLEOTIDE_METABOLIC_PROCESS	40	0.723569	1.36174	0.110632	0.23992	1	4597	tags=40%, list=14%, signal=46%
GO_REGULATION_OF_AMINO_ACID_TRANSPORT	GO_REGULATION_OF_AMINO_ACID_TRANSPORT	29	0.74976	1.36167	0.106811	0.239895	1	3536	tags=31%, list=11%, signal=35%
GO_VENTRICULAR_CARDIAC_MUSCLE_CELL_DIFFERENTIATION	GO_VENTRICULAR_CARDIAC_MUSCLE_CELL_DIFFERENTIATION	16	0.796681	1.36166	0.136752	0.239761	1	619	tags=19%, list=2%, signal=19%
GO_POSITIVE_REGULATION_OF_OSTEOBLAST_DIFFERENTIATION	GO_POSITIVE_REGULATION_OF_OSTEOBLAST_DIFFERENTIATION	55	0.717855	1.36162	0.123324	0.239681	1	3710	tags=35%, list=11%, signal=39%
GO_KERATINOCYTE_MIGRATION	GO_KERATINOCYTE_MIGRATION	19	0.795298	1.36121	0.143791	0.240135	1	1108	tags=11%, list=3%, signal=11%
GO_MIDDLE_EAR_MORPHOGENESIS	GO_MIDDLE_EAR_MORPHOGENESIS	20	0.789678	1.3612	0.121795	0.240003	1	1758	tags=35%, list=5%, signal=37%
GO_MUCOPOLYSACCHARIDE_METABOLIC_PROCESS	GO_MUCOPOLYSACCHARIDE_METABOLIC_PROCESS	112	0.68075	1.36098	0.0812065	0.240185	1	4057	tags=28%, list=12%, signal=31%
GO_CELLULAR_RESPONSE_TO_NUTRIENT	GO_CELLULAR_RESPONSE_TO_NUTRIENT	67	0.700226	1.36077	0.122237	0.240349	1	3485	tags=22%, list=10%, signal=25%
GO_POSITIVE_REGULATION_OF_VASCULAR_ASSOCIATED_SMOOTH_MUSCLE_CELL_MIGRATION	GO_POSITIVE_REGULATION_OF_VASCULAR_ASSOCIATED_SMOOTH_MUSCLE_CELL_MIGRATION	16	0.806252	1.36057	0.144715	0.240487	1	3992	tags=44%, list=12%, signal=50%
GO_RUFFLE	GO_RUFFLE	167	0.664303	1.36052	0.0780379	0.240424	1	4568	tags=25%, list=14%, signal=28%
GO_DETECTION_OF_BIOTIC_STIMULUS	GO_DETECTION_OF_BIOTIC_STIMULUS	31	0.760419	1.36046	0.119155	0.240385	1	3356	tags=23%, list=10%, signal=25%
GO_GLUCOSE_METABOLIC_PROCESS	GO_GLUCOSE_METABOLIC_PROCESS	187	0.664185	1.36036	0.0614224	0.240401	1	3378	tags=19%, list=10%, signal=21%
GO_REGULATION_OF_PEPTIDE_SECRETION	GO_REGULATION_OF_PEPTIDE_SECRETION	449	0.644008	1.36024	0.0102041	0.24044	1	2605	tags=14%, list=8%, signal=15%
GO_REGULATION_OF_BONE_MINERALIZATION	GO_REGULATION_OF_BONE_MINERALIZATION	67	0.708817	1.36001	0.10728	0.240641	1	3070	tags=27%, list=9%, signal=30%
GO_KERATAN_SULFATE_METABOLIC_PROCESS	GO_KERATAN_SULFATE_METABOLIC_PROCESS	34	0.74478	1.35996	0.13244	0.240568	1	2576	tags=24%, list=8%, signal=25%
GO_NEGATIVE_REGULATION_OF_MUSCLE_CELL_DIFFERENTIATION	GO_NEGATIVE_REGULATION_OF_MUSCLE_CELL_DIFFERENTIATION	51	0.711619	1.35972	0.121045	0.240776	1	3493	tags=27%, list=10%, signal=31%
GO_REGULATION_OF_RECEPTOR_BINDING	GO_REGULATION_OF_RECEPTOR_BINDING	24	0.771905	1.35954	0.129952	0.240898	1	4436	tags=33%, list=13%, signal=38%
GO_RETINA_DEVELOPMENT_IN_CAMERA_TYPE_EYE	GO_RETINA_DEVELOPMENT_IN_CAMERA_TYPE_EYE	139	0.672832	1.35943	0.0866591	0.240923	1	4415	tags=27%, list=13%, signal=31%
GO_NEGATIVE_REGULATION_OF_LIPID_STORAGE	GO_NEGATIVE_REGULATION_OF_LIPID_STORAGE	18	0.788613	1.35886	0.12199	0.241591	1	2	tags=6%, list=0%, signal=6%
GO_POSITIVE_REGULATION_OF_G_PROTEIN_COUPLED_RECEPTOR_SIGNALING_PATHWAY	GO_POSITIVE_REGULATION_OF_G_PROTEIN_COUPLED_RECEPTOR_SIGNALING_PATHWAY	26	0.762335	1.35881	0.124224	0.24153	1	2299	tags=19%, list=7%, signal=21%
GO_3_5_CYCLIC_GMP_PHOSPHODIESTERASE_ACTIVITY	GO_3_5_CYCLIC_GMP_PHOSPHODIESTERASE_ACTIVITY	16	0.805013	1.35858	0.131922	0.241728	1	3289	tags=31%, list=10%, signal=35%
GO_REGULATION_OF_MEMBRANE_INVAGINATION	GO_REGULATION_OF_MEMBRANE_INVAGINATION	16	0.804689	1.35839	0.127946	0.241868	1	2515	tags=25%, list=7%, signal=27%
GO_CELLULAR_POLYSACCHARIDE_CATABOLIC_PROCESS	GO_CELLULAR_POLYSACCHARIDE_CATABOLIC_PROCESS	22	0.763046	1.35821	0.130856	0.241967	1	4530	tags=23%, list=14%, signal=26%
GO_GROWTH_PLATE_CARTILAGE_MORPHOGENESIS	GO_GROWTH_PLATE_CARTILAGE_MORPHOGENESIS	18	0.784075	1.35816	0.127551	0.241911	1	1993	tags=50%, list=6%, signal=53%
GO_SMOOTH_MUSCLE_TISSUE_DEVELOPMENT	GO_SMOOTH_MUSCLE_TISSUE_DEVELOPMENT	19	0.799917	1.35804	0.116883	0.241967	1	2669	tags=37%, list=8%, signal=40%
GO_GABA_RECEPTOR_ACTIVITY	GO_GABA_RECEPTOR_ACTIVITY	18	0.782412	1.35743	0.11093	0.242701	1	2916	tags=33%, list=9%, signal=36%
GO_REGULATION_OF_FIBROBLAST_GROWTH_FACTOR_RECEPTOR_SIGNALING_PATHWAY	GO_REGULATION_OF_FIBROBLAST_GROWTH_FACTOR_RECEPTOR_SIGNALING_PATHWAY	27	0.757176	1.35742	0.125382	0.242577	1	2885	tags=33%, list=9%, signal=36%
GO_PROTEIN_LOCALIZATION_TO_CELL_SURFACE	GO_PROTEIN_LOCALIZATION_TO_CELL_SURFACE	62	0.695491	1.35702	0.126836	0.243003	1	1679	tags=23%, list=5%, signal=24%
GO_THYMUS_DEVELOPMENT	GO_THYMUS_DEVELOPMENT	46	0.71898	1.35662	0.120787	0.243463	1	1215	tags=9%, list=4%, signal=9%
GO_POTASSIUM_CHANNEL_ACTIVITY	GO_POTASSIUM_CHANNEL_ACTIVITY	113	0.679173	1.35657	0.106538	0.243408	1	3223	tags=26%, list=10%, signal=28%
GO_REGULATION_OF_BROWN_FAT_CELL_DIFFERENTIATION	GO_REGULATION_OF_BROWN_FAT_CELL_DIFFERENTIATION	15	0.788354	1.35633	0.144054	0.243598	1	2969	tags=20%, list=9%, signal=22%
GO_REGULATION_OF_POLYSACCHARIDE_METABOLIC_PROCESS	GO_REGULATION_OF_POLYSACCHARIDE_METABOLIC_PROCESS	39	0.74284	1.35632	0.134943	0.243477	1	4115	tags=36%, list=12%, signal=41%
GO_ANCHORED_COMPONENT_OF_PLASMA_MEMBRANE	GO_ANCHORED_COMPONENT_OF_PLASMA_MEMBRANE	52	0.706937	1.35604	0.120596	0.243745	1	1184	tags=17%, list=4%, signal=18%
GO_VOLTAGE_GATED_CALCIUM_CHANNEL_COMPLEX	GO_VOLTAGE_GATED_CALCIUM_CHANNEL_COMPLEX	35	0.731351	1.35603	0.115666	0.243629	1	3784	tags=29%, list=11%, signal=32%
GO_PEPTIDE_HORMONE_SECRETION	GO_PEPTIDE_HORMONE_SECRETION	233	0.653508	1.35588	0.0463362	0.243724	1	3416	tags=20%, list=10%, signal=22%
GO_KIDNEY_MESENCHYME_DEVELOPMENT	GO_KIDNEY_MESENCHYME_DEVELOPMENT	18	0.793643	1.35576	0.126079	0.243762	1	1496	tags=39%, list=4%, signal=41%
GO_REGULATION_OF_PROTEIN_POLYMERIZATION	GO_REGULATION_OF_PROTEIN_POLYMERIZATION	202	0.656941	1.35572	0.0570801	0.243684	1	5102	tags=29%, list=15%, signal=34%
GO_CATION_CHANNEL_ACTIVITY	GO_CATION_CHANNEL_ACTIVITY	300	0.654134	1.3557	0.0303665	0.243583	1	3870	tags=26%, list=12%, signal=29%
GO_DETOXIFICATION	GO_DETOXIFICATION	122	0.665407	1.35526	0.100354	0.244075	1	2603	tags=20%, list=8%, signal=21%
GO_APICAL_JUNCTION_COMPLEX	GO_APICAL_JUNCTION_COMPLEX	130	0.675845	1.35496	0.0904818	0.24438	1	3106	tags=16%, list=9%, signal=18%
GO_RECEPTOR_COMPLEX	GO_RECEPTOR_COMPLEX	459	0.64592	1.35494	0.0181818	0.244281	1	2970	tags=19%, list=9%, signal=21%
GO_RELAXATION_OF_MUSCLE	GO_RELAXATION_OF_MUSCLE	24	0.760554	1.3549	0.1296	0.2442	1	2277	tags=25%, list=7%, signal=27%
GO_DETOXIFICATION_OF_INORGANIC_COMPOUND	GO_DETOXIFICATION_OF_INORGANIC_COMPOUND	15	0.795292	1.35487	0.112319	0.244106	1	4847	tags=40%, list=14%, signal=47%
GO_POSITIVE_REGULATION_OF_DNA_BINDING	GO_POSITIVE_REGULATION_OF_DNA_BINDING	54	0.716882	1.35469	0.119611	0.244238	1	2515	tags=15%, list=7%, signal=16%
GO_NEGATIVE_REGULATION_OF_CYTOSKELETON_ORGANIZATION	GO_NEGATIVE_REGULATION_OF_CYTOSKELETON_ORGANIZATION	133	0.662233	1.35451	0.0946408	0.244331	1	4090	tags=26%, list=12%, signal=30%
GO_CELLULAR_RESPONSE_TO_REACTIVE_OXYGEN_SPECIES	GO_CELLULAR_RESPONSE_TO_REACTIVE_OXYGEN_SPECIES	152	0.659466	1.35439	0.0824742	0.244387	1	1910	tags=13%, list=6%, signal=13%
GO_REGULATION_OF_SYNAPTIC_VESICLE_RECYCLING	GO_REGULATION_OF_SYNAPTIC_VESICLE_RECYCLING	25	0.762372	1.35423	0.137313	0.244462	1	368	tags=12%, list=1%, signal=12%
GO_CRANIAL_NERVE_DEVELOPMENT	GO_CRANIAL_NERVE_DEVELOPMENT	45	0.717344	1.35396	0.115543	0.24471	1	1263	tags=7%, list=4%, signal=7%
GO_HEXOSE_TRANSMEMBRANE_TRANSPORTER_ACTIVITY	GO_HEXOSE_TRANSMEMBRANE_TRANSPORTER_ACTIVITY	18	0.800406	1.35368	0.138298	0.244993	1	1228	tags=17%, list=4%, signal=17%
GO_EPHRIN_RECEPTOR_SIGNALING_PATHWAY	GO_EPHRIN_RECEPTOR_SIGNALING_PATHWAY	86	0.690989	1.35363	0.104218	0.244928	1	5312	tags=34%, list=16%, signal=40%
GO_ENDOCYTIC_RECYCLING	GO_ENDOCYTIC_RECYCLING	41	0.72767	1.3535	0.125948	0.244976	1	2434	tags=10%, list=7%, signal=11%
GO_APICAL_DENDRITE	GO_APICAL_DENDRITE	17	0.792292	1.35236	0.112957	0.246459	1	4582	tags=47%, list=14%, signal=54%
GO_NEGATIVE_REGULATION_OF_SPROUTING_ANGIOGENESIS	GO_NEGATIVE_REGULATION_OF_SPROUTING_ANGIOGENESIS	24	0.76909	1.35218	0.118012	0.246583	1	2440	tags=33%, list=7%, signal=36%
GO_REGULATION_OF_LIPOPOLYSACCHARIDE_MEDIATED_SIGNALING_PATHWAY	GO_REGULATION_OF_LIPOPOLYSACCHARIDE_MEDIATED_SIGNALING_PATHWAY	23	0.769252	1.35173	0.116352	0.247122	1	1916	tags=13%, list=6%, signal=14%
GO_RECEPTOR_CATABOLIC_PROCESS	GO_RECEPTOR_CATABOLIC_PROCESS	36	0.728799	1.35167	0.125698	0.247089	1	5058	tags=31%, list=15%, signal=36%
GO_PROSTANOID_BIOSYNTHETIC_PROCESS	GO_PROSTANOID_BIOSYNTHETIC_PROCESS	24	0.755655	1.3516	0.122102	0.247044	1	712	tags=8%, list=2%, signal=9%
GO_INTRACELLULAR_RECEPTOR_SIGNALING_PATHWAY	GO_INTRACELLULAR_RECEPTOR_SIGNALING_PATHWAY	262	0.650992	1.35154	0.0405117	0.24699	1	2827	tags=13%, list=8%, signal=14%
GO_WATER_TRANSPORT	GO_WATER_TRANSPORT	19	0.780952	1.35118	0.137821	0.247372	1	472	tags=16%, list=1%, signal=16%
GO_POSITIVE_REGULATION_OF_CYCLASE_ACTIVITY	GO_POSITIVE_REGULATION_OF_CYCLASE_ACTIVITY	21	0.769342	1.35117	0.133226	0.247245	1	2808	tags=19%, list=8%, signal=21%
GO_POSITIVE_REGULATION_OF_HEART_RATE	GO_POSITIVE_REGULATION_OF_HEART_RATE	21	0.761212	1.35115	0.143526	0.247141	1	3536	tags=38%, list=11%, signal=43%
GO_ADIPOSE_TISSUE_DEVELOPMENT	GO_ADIPOSE_TISSUE_DEVELOPMENT	38	0.73002	1.35037	0.120166	0.248146	1	2969	tags=16%, list=9%, signal=17%
GO_PRESYNAPSE	GO_PRESYNAPSE	478	0.640216	1.35016	0.0203666	0.248309	1	5035	tags=27%, list=15%, signal=32%
GO_NEGATIVE_REGULATION_OF_PROTEIN_BINDING	GO_NEGATIVE_REGULATION_OF_PROTEIN_BINDING	96	0.679685	1.35007	0.113527	0.248288	1	4006	tags=26%, list=12%, signal=29%
GO_CORECEPTOR_ACTIVITY	GO_CORECEPTOR_ACTIVITY	40	0.71382	1.34953	0.128012	0.248934	1	2935	tags=43%, list=9%, signal=47%
GO_NEGATIVE_REGULATION_OF_STRIATED_MUSCLE_CELL_DIFFERENTIATION	GO_NEGATIVE_REGULATION_OF_STRIATED_MUSCLE_CELL_DIFFERENTIATION	34	0.740073	1.34945	0.109467	0.248934	1	3218	tags=26%, list=10%, signal=29%
GO_CELLULAR_RESPONSE_TO_GAMMA_RADIATION	GO_CELLULAR_RESPONSE_TO_GAMMA_RADIATION	29	0.743472	1.34935	0.137462	0.248929	1	1597	tags=14%, list=5%, signal=14%
GO_AUTOPHAGOSOME_ORGANIZATION	GO_AUTOPHAGOSOME_ORGANIZATION	92	0.682254	1.34935	0.109375	0.248805	1	3420	tags=13%, list=10%, signal=14%
GO_RETINOID_X_RECEPTOR_BINDING	GO_RETINOID_X_RECEPTOR_BINDING	18	0.77804	1.34895	0.138385	0.249273	1	43	tags=6%, list=0%, signal=6%
GO_DIACYLGLYCEROL_METABOLIC_PROCESS	GO_DIACYLGLYCEROL_METABOLIC_PROCESS	20	0.774539	1.34894	0.112721	0.249161	1	5115	tags=35%, list=15%, signal=41%
GO_MAMMARY_GLAND_EPITHELIAL_CELL_DIFFERENTIATION	GO_MAMMARY_GLAND_EPITHELIAL_CELL_DIFFERENTIATION	16	0.810457	1.3489	0.103093	0.24908	1	4634	tags=56%, list=14%, signal=65%
GO_MITOGEN_ACTIVATED_PROTEIN_KINASE_KINASE_KINASE_BINDING	GO_MITOGEN_ACTIVATED_PROTEIN_KINASE_KINASE_KINASE_BINDING	18	0.788464	1.34888	0.122112	0.248964	1	5548	tags=33%, list=17%, signal=40%
GO_REGULATION_OF_CELL_AGING	GO_REGULATION_OF_CELL_AGING	45	0.724836	1.34883	0.117564	0.248903	1	3272	tags=20%, list=10%, signal=22%
GO_REGULATION_OF_EPITHELIAL_TO_MESENCHYMAL_TRANSITION	GO_REGULATION_OF_EPITHELIAL_TO_MESENCHYMAL_TRANSITION	81	0.681888	1.34877	0.108005	0.248843	1	4758	tags=38%, list=14%, signal=44%
GO_REGULATION_OF_CARDIAC_MUSCLE_CELL_MEMBRANE_REPOLARIZATION	GO_REGULATION_OF_CARDIAC_MUSCLE_CELL_MEMBRANE_REPOLARIZATION	25	0.784188	1.34867	0.129969	0.248851	1	3900	tags=48%, list=12%, signal=54%
GO_REACTIVE_OXYGEN_SPECIES_BIOSYNTHETIC_PROCESS	GO_REACTIVE_OXYGEN_SPECIES_BIOSYNTHETIC_PROCESS	102	0.669819	1.34866	0.10468	0.248727	1	2476	tags=21%, list=7%, signal=22%
GO_NEGATIVE_REGULATION_OF_GLIOGENESIS	GO_NEGATIVE_REGULATION_OF_GLIOGENESIS	38	0.741496	1.34859	0.138177	0.248708	1	2068	tags=26%, list=6%, signal=28%
GO_NOTOCHORD_DEVELOPMENT	GO_NOTOCHORD_DEVELOPMENT	17	0.793716	1.34837	0.118333	0.248885	1	1828	tags=24%, list=5%, signal=25%
GO_REGULATION_OF_LIPID_KINASE_ACTIVITY	GO_REGULATION_OF_LIPID_KINASE_ACTIVITY	62	0.698877	1.34832	0.12633	0.248837	1	3500	tags=24%, list=10%, signal=27%
GO_ENDODERMAL_CELL_FATE_COMMITMENT	GO_ENDODERMAL_CELL_FATE_COMMITMENT	15	0.803798	1.34794	0.129848	0.249242	1	3218	tags=40%, list=10%, signal=44%
GO_WNT_ACTIVATED_RECEPTOR_ACTIVITY	GO_WNT_ACTIVATED_RECEPTOR_ACTIVITY	18	0.783062	1.34766	0.136678	0.249504	1	3192	tags=50%, list=10%, signal=55%
GO_NUCLEOSIDE_BISPHOSPHATE_BIOSYNTHETIC_PROCESS	GO_NUCLEOSIDE_BISPHOSPHATE_BIOSYNTHETIC_PROCESS	64	0.693994	1.34674	0.129987	0.25073	1	3368	tags=17%, list=10%, signal=19%
GO_ACTIVATION_OF_PROTEIN_KINASE_A_ACTIVITY	GO_ACTIVATION_OF_PROTEIN_KINASE_A_ACTIVITY	16	0.801403	1.34585	0.122896	0.251836	1	3987	tags=31%, list=12%, signal=35%
GO_REGULATION_OF_CARBOHYDRATE_BIOSYNTHETIC_PROCESS	GO_REGULATION_OF_CARBOHYDRATE_BIOSYNTHETIC_PROCESS	85	0.682909	1.34583	0.100851	0.251739	1	3650	tags=21%, list=11%, signal=24%
GO_RNA_POLYMERASE_II_REPRESSING_TRANSCRIPTION_FACTOR_BINDING	GO_RNA_POLYMERASE_II_REPRESSING_TRANSCRIPTION_FACTOR_BINDING	35	0.724602	1.34576	0.136691	0.251686	1	5325	tags=29%, list=16%, signal=34%
GO_POSITIVE_REGULATION_OF_PROTEIN_MODIFICATION_BY_SMALL_PROTEIN_CONJUGATION_OR_REMOVAL	GO_POSITIVE_REGULATION_OF_PROTEIN_MODIFICATION_BY_SMALL_PROTEIN_CONJUGATION_OR_REMOVAL	123	0.666461	1.34573	0.104046	0.251601	1	2214	tags=8%, list=7%, signal=9%
GO_EXTRINSIC_COMPONENT_OF_CYTOPLASMIC_SIDE_OF_PLASMA_MEMBRANE	GO_EXTRINSIC_COMPONENT_OF_CYTOPLASMIC_SIDE_OF_PLASMA_MEMBRANE	84	0.680359	1.34564	0.116395	0.251605	1	3984	tags=21%, list=12%, signal=24%
GO_POSITIVE_REGULATION_OF_HEART_GROWTH	GO_POSITIVE_REGULATION_OF_HEART_GROWTH	38	0.726265	1.34557	0.134286	0.251543	1	2235	tags=39%, list=7%, signal=42%
GO_ISOMERASE_ACTIVITY	GO_ISOMERASE_ACTIVITY	146	0.653016	1.34503	0.0827664	0.252148	1	1780	tags=9%, list=5%, signal=9%
GO_REGULATION_OF_MITOCHONDRIAL_MEMBRANE_POTENTIAL	GO_REGULATION_OF_MITOCHONDRIAL_MEMBRANE_POTENTIAL	64	0.688801	1.34503	0.124672	0.252015	1	1955	tags=13%, list=6%, signal=13%
GO_NEGATIVE_REGULATION_OF_CELL_ACTIVATION	GO_NEGATIVE_REGULATION_OF_CELL_ACTIVATION	187	0.653239	1.34499	0.0791757	0.251939	1	2396	tags=12%, list=7%, signal=13%
GO_CYTOPLASMIC_DYNEIN_COMPLEX	GO_CYTOPLASMIC_DYNEIN_COMPLEX	20	0.775869	1.34497	0.122888	0.251832	1	4773	tags=30%, list=14%, signal=35%
GO_PROTEIN_TYROSINE_PHOSPHATASE_ACTIVITY	GO_PROTEIN_TYROSINE_PHOSPHATASE_ACTIVITY	95	0.685996	1.34467	0.113721	0.252113	1	2809	tags=19%, list=8%, signal=21%
GO_POSITIVE_REGULATION_OF_VASCULAR_ENDOTHELIAL_GROWTH_FACTOR_RECEPTOR_SIGNALING_PATHWAY	GO_POSITIVE_REGULATION_OF_VASCULAR_ENDOTHELIAL_GROWTH_FACTOR_RECEPTOR_SIGNALING_PATHWAY	15	0.799081	1.34462	0.139073	0.252058	1	1833	tags=33%, list=5%, signal=35%
GO_REGULATION_OF_STRIATED_MUSCLE_CELL_DIFFERENTIATION	GO_REGULATION_OF_STRIATED_MUSCLE_CELL_DIFFERENTIATION	92	0.66909	1.34445	0.118837	0.252159	1	3218	tags=24%, list=10%, signal=26%
GO_DISTAL_AXON	GO_DISTAL_AXON	275	0.642207	1.34439	0.0521277	0.252131	1	3576	tags=20%, list=11%, signal=23%
GO_NEGATIVE_REGULATION_OF_LEUKOCYTE_MIGRATION	GO_NEGATIVE_REGULATION_OF_LEUKOCYTE_MIGRATION	42	0.716501	1.34439	0.111111	0.251998	1	2414	tags=21%, list=7%, signal=23%
GO_SEMAPHORIN_PLEXIN_SIGNALING_PATHWAY	GO_SEMAPHORIN_PLEXIN_SIGNALING_PATHWAY	37	0.716589	1.34437	0.131462	0.251878	1	4923	tags=38%, list=15%, signal=44%
GO_CHONDROITIN_SULFATE_BIOSYNTHETIC_PROCESS	GO_CHONDROITIN_SULFATE_BIOSYNTHETIC_PROCESS	26	0.766397	1.34433	0.119449	0.251799	1	5613	tags=42%, list=17%, signal=51%
GO_VESICLE_TARGETING	GO_VESICLE_TARGETING	93	0.664539	1.34409	0.120732	0.252001	1	3790	tags=11%, list=11%, signal=12%
GO_CATION_CHLORIDE_SYMPORTER_ACTIVITY	GO_CATION_CHLORIDE_SYMPORTER_ACTIVITY	15	0.797543	1.34388	0.130795	0.252163	1	2160	tags=27%, list=6%, signal=28%
GO_NEURON_TO_NEURON_SYNAPSE	GO_NEURON_TO_NEURON_SYNAPSE	348	0.636926	1.34387	0.0331606	0.252046	1	4629	tags=26%, list=14%, signal=30%
GO_AUTONOMIC_NERVOUS_SYSTEM_DEVELOPMENT	GO_AUTONOMIC_NERVOUS_SYSTEM_DEVELOPMENT	39	0.723597	1.34337	0.144476	0.252631	1	2935	tags=26%, list=9%, signal=28%
GO_CATECHOLAMINE_BINDING	GO_CATECHOLAMINE_BINDING	15	0.797952	1.34313	0.119863	0.252823	1	4603	tags=47%, list=14%, signal=54%
GO_PHENOL_CONTAINING_COMPOUND_BIOSYNTHETIC_PROCESS	GO_PHENOL_CONTAINING_COMPOUND_BIOSYNTHETIC_PROCESS	43	0.725068	1.34298	0.128655	0.252906	1	2833	tags=23%, list=8%, signal=25%
GO_ENDOSOMAL_TRANSPORT	GO_ENDOSOMAL_TRANSPORT	209	0.648317	1.34288	0.0813449	0.252926	1	6987	tags=31%, list=21%, signal=39%
GO_REGULATION_OF_CYTOLYSIS	GO_REGULATION_OF_CYTOLYSIS	16	0.800664	1.34245	0.128501	0.253415	1	1451	tags=13%, list=4%, signal=13%
GO_POSTSYNAPSE_ORGANIZATION	GO_POSTSYNAPSE_ORGANIZATION	164	0.653827	1.34214	0.0819491	0.253743	1	5252	tags=30%, list=16%, signal=35%
GO_LEUKOCYTE_MIGRATION	GO_LEUKOCYTE_MIGRATION	466	0.63771	1.34207	0.0192503	0.253723	1	2840	tags=15%, list=8%, signal=16%
GO_MITOCHONDRIAL_CALCIUM_ION_HOMEOSTASIS	GO_MITOCHONDRIAL_CALCIUM_ION_HOMEOSTASIS	21	0.773481	1.34199	0.158833	0.253714	1	6039	tags=33%, list=18%, signal=41%
GO_SYNAPTIC_VESICLE_RECYCLING	GO_SYNAPTIC_VESICLE_RECYCLING	71	0.693666	1.3419	0.126615	0.253707	1	5534	tags=37%, list=17%, signal=44%
GO_VITAMIN_METABOLIC_PROCESS	GO_VITAMIN_METABOLIC_PROCESS	128	0.660456	1.34138	0.104215	0.254302	1	2010	tags=9%, list=6%, signal=9%
GO_NOREPINEPHRINE_SECRETION	GO_NOREPINEPHRINE_SECRETION	16	0.803164	1.34122	0.136508	0.254392	1	1882	tags=25%, list=6%, signal=26%
GO_TOLL_LIKE_RECEPTOR_3_SIGNALING_PATHWAY	GO_TOLL_LIKE_RECEPTOR_3_SIGNALING_PATHWAY	20	0.777523	1.34069	0.155592	0.255046	1	777	tags=10%, list=2%, signal=10%
GO_TRANSMISSION_OF_NERVE_IMPULSE	GO_TRANSMISSION_OF_NERVE_IMPULSE	64	0.688173	1.34066	0.135246	0.254962	1	3631	tags=30%, list=11%, signal=33%
GO_REGULATION_OF_CELL_SHAPE	GO_REGULATION_OF_CELL_SHAPE	149	0.648278	1.34044	0.102181	0.255157	1	4763	tags=28%, list=14%, signal=32%
GO_RHYTHMIC_PROCESS	GO_RHYTHMIC_PROCESS	273	0.643796	1.34034	0.0605096	0.255162	1	2858	tags=15%, list=9%, signal=16%
GO_FEEDING_BEHAVIOR	GO_FEEDING_BEHAVIOR	86	0.678479	1.34025	0.112641	0.255155	1	2229	tags=20%, list=7%, signal=21%
GO_ENTEROENDOCRINE_CELL_DIFFERENTIATION	GO_ENTEROENDOCRINE_CELL_DIFFERENTIATION	27	0.752698	1.33979	0.152941	0.255687	1	5268	tags=33%, list=16%, signal=40%
GO_EMBRYONIC_CAMERA_TYPE_EYE_DEVELOPMENT	GO_EMBRYONIC_CAMERA_TYPE_EYE_DEVELOPMENT	36	0.720433	1.33952	0.126087	0.255932	1	4689	tags=28%, list=14%, signal=32%
GO_DORSAL_VENTRAL_PATTERN_FORMATION	GO_DORSAL_VENTRAL_PATTERN_FORMATION	85	0.688699	1.33939	0.121287	0.256019	1	4342	tags=32%, list=13%, signal=36%
GO_CORTICOSTEROID_HORMONE_SECRETION	GO_CORTICOSTEROID_HORMONE_SECRETION	15	0.800388	1.33912	0.132911	0.256266	1	1882	tags=40%, list=6%, signal=42%
GO_VENOUS_BLOOD_VESSEL_DEVELOPMENT	GO_VENOUS_BLOOD_VESSEL_DEVELOPMENT	15	0.792701	1.33901	0.122517	0.256288	1	3943	tags=40%, list=12%, signal=45%
GO_VOLTAGE_GATED_POTASSIUM_CHANNEL_ACTIVITY	GO_VOLTAGE_GATED_POTASSIUM_CHANNEL_ACTIVITY	79	0.678121	1.33894	0.130051	0.25627	1	3430	tags=28%, list=10%, signal=31%
GO_INSULIN_SECRETION	GO_INSULIN_SECRETION	190	0.645606	1.33893	0.0824176	0.256144	1	2222	tags=14%, list=7%, signal=15%
GO_MOLECULAR_ADAPTOR_ACTIVITY	GO_MOLECULAR_ADAPTOR_ACTIVITY	270	0.640496	1.33886	0.0546793	0.256118	1	4648	tags=20%, list=14%, signal=23%
GO_REGULATION_OF_PROTEIN_LOCALIZATION_TO_SYNAPSE	GO_REGULATION_OF_PROTEIN_LOCALIZATION_TO_SYNAPSE	26	0.743122	1.33882	0.140351	0.256041	1	4524	tags=31%, list=13%, signal=36%
GO_SYNAPSE_ORGANIZATION	GO_SYNAPSE_ORGANIZATION	392	0.640896	1.33882	0.0238342	0.255914	1	4629	tags=29%, list=14%, signal=33%
GO_POST_ANAL_TAIL_MORPHOGENESIS	GO_POST_ANAL_TAIL_MORPHOGENESIS	17	0.787835	1.3387	0.139905	0.255959	1	634	tags=12%, list=2%, signal=12%
GO_EXTRACELLULAR_TRANSPORT	GO_EXTRACELLULAR_TRANSPORT	28	0.763271	1.33863	0.149254	0.255905	1	3547	tags=21%, list=11%, signal=24%
GO_POSITIVE_REGULATION_OF_CELL_CYCLE_G1_S_PHASE_TRANSITION	GO_POSITIVE_REGULATION_OF_CELL_CYCLE_G1_S_PHASE_TRANSITION	46	0.705346	1.33833	0.134266	0.256222	1	156	tags=7%, list=0%, signal=7%
GO_PASSIVE_TRANSMEMBRANE_TRANSPORTER_ACTIVITY	GO_PASSIVE_TRANSMEMBRANE_TRANSPORTER_ACTIVITY	424	0.632272	1.33833	0.0315361	0.256088	1	3448	tags=21%, list=10%, signal=23%
GO_FAT_SOLUBLE_VITAMIN_METABOLIC_PROCESS	GO_FAT_SOLUBLE_VITAMIN_METABOLIC_PROCESS	42	0.70943	1.33794	0.154278	0.256498	1	50	tags=5%, list=0%, signal=5%
GO_ACETYLGALACTOSAMINYLTRANSFERASE_ACTIVITY	GO_ACETYLGALACTOSAMINYLTRANSFERASE_ACTIVITY	46	0.724038	1.33715	0.126844	0.257576	1	1098	tags=4%, list=3%, signal=4%
GO_REGULATION_OF_DNA_BINDING	GO_REGULATION_OF_DNA_BINDING	117	0.657837	1.33676	0.0967742	0.257973	1	2515	tags=15%, list=7%, signal=16%
GO_DNA_BINDING_TRANSCRIPTION_ACTIVATOR_ACTIVITY	GO_DNA_BINDING_TRANSCRIPTION_ACTIVATOR_ACTIVITY	401	0.632131	1.33673	0.0256673	0.257889	1	2198	tags=12%, list=7%, signal=13%
GO_NEGATIVE_REGULATION_OF_CELL_AGING	GO_NEGATIVE_REGULATION_OF_CELL_AGING	23	0.75732	1.33661	0.133122	0.257929	1	536	tags=9%, list=2%, signal=9%
GO_LABYRINTHINE_LAYER_DEVELOPMENT	GO_LABYRINTHINE_LAYER_DEVELOPMENT	46	0.700487	1.3366	0.147994	0.257806	1	3561	tags=26%, list=11%, signal=29%
GO_POSITIVE_REGULATION_OF_PROTEIN_AUTOPHOSPHORYLATION	GO_POSITIVE_REGULATION_OF_PROTEIN_AUTOPHOSPHORYLATION	25	0.745817	1.33657	0.13242	0.257714	1	3532	tags=32%, list=11%, signal=36%
GO_3_UTR_MEDIATED_MRNA_STABILIZATION	GO_3_UTR_MEDIATED_MRNA_STABILIZATION	19	0.767263	1.33656	0.114379	0.257595	1	188	tags=5%, list=1%, signal=5%
GO_GLYCEROLIPID_BIOSYNTHETIC_PROCESS	GO_GLYCEROLIPID_BIOSYNTHETIC_PROCESS	238	0.63904	1.33645	0.0471597	0.257629	1	5124	tags=23%, list=15%, signal=27%
GO_DOPAMINE_RECEPTOR_SIGNALING_PATHWAY	GO_DOPAMINE_RECEPTOR_SIGNALING_PATHWAY	40	0.714026	1.33635	0.137482	0.257635	1	3059	tags=23%, list=9%, signal=25%
GO_PODOSOME	GO_PODOSOME	29	0.737599	1.33622	0.150915	0.257691	1	5402	tags=38%, list=16%, signal=45%
GO_SOMITE_DEVELOPMENT	GO_SOMITE_DEVELOPMENT	80	0.681455	1.33566	0.131313	0.258361	1	3411	tags=28%, list=10%, signal=31%
GO_BASAL_PLASMA_MEMBRANE	GO_BASAL_PLASMA_MEMBRANE	36	0.738676	1.33563	0.139942	0.258274	1	3710	tags=33%, list=11%, signal=37%
GO_STEROID_HORMONE_BIOSYNTHETIC_PROCESS	GO_STEROID_HORMONE_BIOSYNTHETIC_PROCESS	53	0.696546	1.33543	0.117155	0.258425	1	1188	tags=15%, list=4%, signal=16%
GO_CADHERIN_BINDING_INVOLVED_IN_CELL_CELL_ADHESION	GO_CADHERIN_BINDING_INVOLVED_IN_CELL_CELL_ADHESION	18	0.771931	1.33454	0.139767	0.259589	1	3035	tags=22%, list=9%, signal=24%
GO_REGULATION_OF_SMAD_PROTEIN_SIGNAL_TRANSDUCTION	GO_REGULATION_OF_SMAD_PROTEIN_SIGNAL_TRANSDUCTION	21	0.762073	1.33446	0.116129	0.259575	1	2550	tags=29%, list=8%, signal=31%
GO_REGULATION_OF_EMBRYONIC_DEVELOPMENT	GO_REGULATION_OF_EMBRYONIC_DEVELOPMENT	120	0.657928	1.33413	0.126659	0.259904	1	4390	tags=32%, list=13%, signal=36%
GO_CORPUS_CALLOSUM_DEVELOPMENT	GO_CORPUS_CALLOSUM_DEVELOPMENT	16	0.807065	1.33394	0.144216	0.260061	1	4064	tags=31%, list=12%, signal=36%
GO_EXOCYTIC_VESICLE	GO_EXOCYTIC_VESICLE	203	0.654048	1.33385	0.0759076	0.260051	1	5201	tags=30%, list=16%, signal=35%
GO_CLATHRIN_COAT_OF_COATED_PIT	GO_CLATHRIN_COAT_OF_COATED_PIT	15	0.793455	1.33361	0.146264	0.26025	1	4668	tags=53%, list=14%, signal=62%
GO_POSITIVE_REGULATION_OF_PROTEIN_POLYMERIZATION	GO_POSITIVE_REGULATION_OF_PROTEIN_POLYMERIZATION	122	0.658013	1.33347	0.115839	0.260324	1	5102	tags=27%, list=15%, signal=32%
GO_STRIATED_MUSCLE_CELL_PROLIFERATION	GO_STRIATED_MUSCLE_CELL_PROLIFERATION	63	0.69205	1.33311	0.142477	0.26072	1	2701	tags=30%, list=8%, signal=33%
GO_AMMONIUM_TRANSMEMBRANE_TRANSPORTER_ACTIVITY	GO_AMMONIUM_TRANSMEMBRANE_TRANSPORTER_ACTIVITY	26	0.728228	1.33298	0.144654	0.260763	1	2269	tags=19%, list=7%, signal=21%
GO_GLIAL_CELL_DIFFERENTIATION	GO_GLIAL_CELL_DIFFERENTIATION	203	0.636628	1.33269	0.0734649	0.26106	1	2515	tags=21%, list=7%, signal=23%
GO_REGULATION_OF_SYNAPTIC_VESICLE_ENDOCYTOSIS	GO_REGULATION_OF_SYNAPTIC_VESICLE_ENDOCYTOSIS	17	0.777336	1.33242	0.119601	0.261301	1	5402	tags=47%, list=16%, signal=56%
GO_REGULATION_OF_MYELOID_CELL_DIFFERENTIATION	GO_REGULATION_OF_MYELOID_CELL_DIFFERENTIATION	207	0.636763	1.33232	0.0718172	0.26133	1	2199	tags=9%, list=7%, signal=9%
GO_POSITIVE_REGULATION_OF_SPROUTING_ANGIOGENESIS	GO_POSITIVE_REGULATION_OF_SPROUTING_ANGIOGENESIS	38	0.711986	1.33217	0.129412	0.261416	1	3320	tags=37%, list=10%, signal=41%
GO_MATING	GO_MATING	39	0.698596	1.33211	0.131617	0.261376	1	4910	tags=28%, list=15%, signal=33%
GO_CELL_MATURATION	GO_CELL_MATURATION	152	0.64969	1.3319	0.0860702	0.261558	1	3371	tags=20%, list=10%, signal=22%
GO_ADAPTATION_OF_SIGNALING_PATHWAY	GO_ADAPTATION_OF_SIGNALING_PATHWAY	20	0.776797	1.33189	0.132686	0.261431	1	3490	tags=30%, list=10%, signal=33%
GO_CELLULAR_RESPONSE_TO_LEPTIN_STIMULUS	GO_CELLULAR_RESPONSE_TO_LEPTIN_STIMULUS	17	0.78474	1.33168	0.131012	0.261609	1	2991	tags=35%, list=9%, signal=39%
GO_LABYRINTHINE_LAYER_BLOOD_VESSEL_DEVELOPMENT	GO_LABYRINTHINE_LAYER_BLOOD_VESSEL_DEVELOPMENT	20	0.754835	1.33151	0.146032	0.261717	1	3561	tags=35%, list=11%, signal=39%
GO_REGULATION_OF_NUCLEOCYTOPLASMIC_TRANSPORT	GO_REGULATION_OF_NUCLEOCYTOPLASMIC_TRANSPORT	102	0.663936	1.33144	0.105642	0.261687	1	2512	tags=13%, list=7%, signal=14%
GO_G_PROTEIN_BETA_GAMMA_SUBUNIT_COMPLEX_BINDING	GO_G_PROTEIN_BETA_GAMMA_SUBUNIT_COMPLEX_BINDING	18	0.771074	1.33135	0.148089	0.261672	1	2780	tags=22%, list=8%, signal=24%
GO_FOREBRAIN_DEVELOPMENT	GO_FOREBRAIN_DEVELOPMENT	354	0.633297	1.33112	0.046729	0.261891	1	3249	tags=18%, list=10%, signal=20%
GO_REGULATION_OF_TRANSCRIPTION_REGULATORY_REGION_DNA_BINDING	GO_REGULATION_OF_TRANSCRIPTION_REGULATORY_REGION_DNA_BINDING	48	0.715454	1.33092	0.120833	0.262049	1	2508	tags=19%, list=7%, signal=20%
GO_CARBOHYDRATE_DERIVATIVE_CATABOLIC_PROCESS	GO_CARBOHYDRATE_DERIVATIVE_CATABOLIC_PROCESS	181	0.645478	1.33052	0.0726257	0.262491	1	1829	tags=14%, list=5%, signal=15%
GO_REGULATION_OF_GASTRULATION	GO_REGULATION_OF_GASTRULATION	34	0.725442	1.33024	0.138806	0.26277	1	4858	tags=47%, list=14%, signal=55%
GO_NEGATIVE_REGULATION_OF_DNA_BINDING_TRANSCRIPTION_FACTOR_ACTIVITY	GO_NEGATIVE_REGULATION_OF_DNA_BINDING_TRANSCRIPTION_FACTOR_ACTIVITY	151	0.649304	1.3301	0.0973654	0.262856	1	3770	tags=21%, list=11%, signal=23%
GO_FATTY_ACID_DERIVATIVE_TRANSPORT	GO_FATTY_ACID_DERIVATIVE_TRANSPORT	43	0.709255	1.32994	0.134078	0.262947	1	1586	tags=14%, list=5%, signal=15%
GO_DEVELOPMENTAL_MATURATION	GO_DEVELOPMENTAL_MATURATION	251	0.640483	1.32994	0.0692226	0.262813	1	3373	tags=22%, list=10%, signal=24%
GO_ENDOPLASMIC_RETICULUM_ORGANIZATION	GO_ENDOPLASMIC_RETICULUM_ORGANIZATION	50	0.690577	1.32973	0.141274	0.26301	1	4532	tags=22%, list=14%, signal=25%
GO_CELLULAR_RESPONSE_TO_PH	GO_CELLULAR_RESPONSE_TO_PH	20	0.765782	1.3296	0.1552	0.263056	1	2483	tags=15%, list=7%, signal=16%
GO_CILIARY_MEMBRANE	GO_CILIARY_MEMBRANE	64	0.68565	1.3294	0.139073	0.263241	1	4822	tags=33%, list=14%, signal=38%
GO_CELLULAR_DETOXIFICATION	GO_CELLULAR_DETOXIFICATION	99	0.667273	1.32925	0.114532	0.263299	1	2603	tags=19%, list=8%, signal=21%
GO_NAD_BINDING	GO_NAD_BINDING	54	0.683101	1.32853	0.129074	0.264234	1	5109	tags=28%, list=15%, signal=33%
GO_PROTEIN_TETRAMERIZATION	GO_PROTEIN_TETRAMERIZATION	130	0.653032	1.32841	0.11462	0.264274	1	3378	tags=19%, list=10%, signal=21%
GO_UNSATURATED_FATTY_ACID_BIOSYNTHETIC_PROCESS	GO_UNSATURATED_FATTY_ACID_BIOSYNTHETIC_PROCESS	49	0.688498	1.32834	0.144628	0.264241	1	1296	tags=8%, list=4%, signal=8%
GO_NEGATIVE_REGULATION_OF_CELL_MORPHOGENESIS_INVOLVED_IN_DIFFERENTIATION	GO_NEGATIVE_REGULATION_OF_CELL_MORPHOGENESIS_INVOLVED_IN_DIFFERENTIATION	94	0.66485	1.32824	0.132335	0.264253	1	5264	tags=39%, list=16%, signal=47%
GO_POSITIVE_REGULATION_OF_DENDRITE_DEVELOPMENT	GO_POSITIVE_REGULATION_OF_DENDRITE_DEVELOPMENT	75	0.683517	1.32804	0.140329	0.264401	1	4524	tags=27%, list=13%, signal=31%
GO_APOPTOTIC_PROCESS_INVOLVED_IN_DEVELOPMENT	GO_APOPTOTIC_PROCESS_INVOLVED_IN_DEVELOPMENT	35	0.720902	1.32742	0.143885	0.265149	1	2605	tags=17%, list=8%, signal=19%
GO_HEMATOPOIETIC_STEM_CELL_PROLIFERATION	GO_HEMATOPOIETIC_STEM_CELL_PROLIFERATION	21	0.754894	1.32692	0.15566	0.265768	1	3162	tags=14%, list=9%, signal=16%
GO_REPLACEMENT_OSSIFICATION	GO_REPLACEMENT_OSSIFICATION	27	0.749056	1.32685	0.150388	0.265753	1	4858	tags=33%, list=14%, signal=39%
GO_RAL_GTPASE_BINDING	GO_RAL_GTPASE_BINDING	15	0.788987	1.32662	0.147351	0.265942	1	4111	tags=33%, list=12%, signal=38%
GO_REGULATION_OF_SIGNALING_RECEPTOR_ACTIVITY	GO_REGULATION_OF_SIGNALING_RECEPTOR_ACTIVITY	149	0.645748	1.32647	0.0868055	0.266022	1	3377	tags=26%, list=10%, signal=28%
GO_REGULATION_OF_MORPHOGENESIS_OF_AN_EPITHELIUM	GO_REGULATION_OF_MORPHOGENESIS_OF_AN_EPITHELIUM	176	0.641565	1.32639	0.0890869	0.266	1	3543	tags=27%, list=11%, signal=30%
GO_NEGATIVE_REGULATION_OF_MACROAUTOPHAGY	GO_NEGATIVE_REGULATION_OF_MACROAUTOPHAGY	30	0.73692	1.32628	0.143713	0.266021	1	4564	tags=20%, list=14%, signal=23%
GO_PROTEIN_DEPOLYMERIZATION	GO_PROTEIN_DEPOLYMERIZATION	100	0.674691	1.3256	0.130593	0.266881	1	3844	tags=22%, list=11%, signal=25%
GO_RESPONSE_TO_METAL_ION	GO_RESPONSE_TO_METAL_ION	339	0.638881	1.32557	0.0564682	0.266781	1	2703	tags=16%, list=8%, signal=17%
GO_NEGATIVE_REGULATION_OF_INTERLEUKIN_1_PRODUCTION	GO_NEGATIVE_REGULATION_OF_INTERLEUKIN_1_PRODUCTION	28	0.739223	1.32557	0.145038	0.266659	1	1086	tags=11%, list=3%, signal=11%
GO_PRESYNAPTIC_MEMBRANE	GO_PRESYNAPTIC_MEMBRANE	152	0.649446	1.32496	0.109729	0.267389	1	4864	tags=34%, list=15%, signal=39%
GO_SODIUM_CHANNEL_REGULATOR_ACTIVITY	GO_SODIUM_CHANNEL_REGULATOR_ACTIVITY	34	0.71807	1.32446	0.150376	0.26795	1	4528	tags=35%, list=14%, signal=41%
GO_CYTOSKELETAL_ADAPTOR_ACTIVITY	GO_CYTOSKELETAL_ADAPTOR_ACTIVITY	15	0.799253	1.32407	0.15192	0.268398	1	5431	tags=47%, list=16%, signal=56%
GO_COLLATERAL_SPROUTING	GO_COLLATERAL_SPROUTING	26	0.734827	1.32402	0.139871	0.268338	1	5176	tags=42%, list=15%, signal=50%
GO_CELLULAR_SODIUM_ION_HOMEOSTASIS	GO_CELLULAR_SODIUM_ION_HOMEOSTASIS	16	0.776862	1.32377	0.152209	0.268571	1	1882	tags=25%, list=6%, signal=26%
GO_ACTIVATION_OF_PHOSPHOLIPASE_C_ACTIVITY	GO_ACTIVATION_OF_PHOSPHOLIPASE_C_ACTIVITY	30	0.731658	1.3237	0.145427	0.268554	1	5421	tags=53%, list=16%, signal=64%
GO_MACROPHAGE_MIGRATION	GO_MACROPHAGE_MIGRATION	48	0.701817	1.32359	0.149441	0.268574	1	3353	tags=27%, list=10%, signal=30%
GO_GLYCOPROTEIN_METABOLIC_PROCESS	GO_GLYCOPROTEIN_METABOLIC_PROCESS	390	0.629933	1.32338	0.0289256	0.268744	1	4166	tags=18%, list=12%, signal=20%
GO_PIGMENT_GRANULE	GO_PIGMENT_GRANULE	106	0.656086	1.3233	0.127893	0.26871	1	3096	tags=10%, list=9%, signal=11%
GO_MAINTENANCE_OF_LOCATION_IN_CELL	GO_MAINTENANCE_OF_LOCATION_IN_CELL	84	0.669863	1.32265	0.123871	0.26949	1	5102	tags=29%, list=15%, signal=34%
GO_REGULATION_OF_URINE_VOLUME	GO_REGULATION_OF_URINE_VOLUME	20	0.757114	1.32243	0.129296	0.269663	1	740	tags=15%, list=2%, signal=15%
GO_NEURON_RECOGNITION	GO_NEURON_RECOGNITION	47	0.711933	1.32241	0.159712	0.269563	1	4860	tags=45%, list=14%, signal=52%
GO_PLACENTA_BLOOD_VESSEL_DEVELOPMENT	GO_PLACENTA_BLOOD_VESSEL_DEVELOPMENT	32	0.731074	1.32234	0.151026	0.269541	1	3600	tags=34%, list=11%, signal=38%
GO_CARBON_CARBON_LYASE_ACTIVITY	GO_CARBON_CARBON_LYASE_ACTIVITY	47	0.694262	1.322	0.137741	0.269882	1	3786	tags=19%, list=11%, signal=22%
GO_ADENYLATE_CYCLASE_INHIBITING_G_PROTEIN_COUPLED_RECEPTOR_SIGNALING_PATHWAY	GO_ADENYLATE_CYCLASE_INHIBITING_G_PROTEIN_COUPLED_RECEPTOR_SIGNALING_PATHWAY	76	0.682746	1.32199	0.138462	0.269759	1	4035	tags=29%, list=12%, signal=33%
GO_POTASSIUM_ION_IMPORT_ACROSS_PLASMA_MEMBRANE	GO_POTASSIUM_ION_IMPORT_ACROSS_PLASMA_MEMBRANE	46	0.709224	1.32191	0.147803	0.269738	1	2514	tags=20%, list=7%, signal=21%
GO_AXONAL_FASCICULATION	GO_AXONAL_FASCICULATION	22	0.738758	1.32186	0.168239	0.269664	1	4446	tags=41%, list=13%, signal=47%
GO_REGULATION_OF_TRIGLYCERIDE_BIOSYNTHETIC_PROCESS	GO_REGULATION_OF_TRIGLYCERIDE_BIOSYNTHETIC_PROCESS	17	0.7791	1.32175	0.154952	0.269697	1	5124	tags=41%, list=15%, signal=49%
GO_RESPONSE_TO_TEMPERATURE_STIMULUS	GO_RESPONSE_TO_TEMPERATURE_STIMULUS	233	0.6307	1.32171	0.0735135	0.269618	1	3617	tags=18%, list=11%, signal=21%
GO_SEX_DETERMINATION	GO_SEX_DETERMINATION	22	0.748481	1.32156	0.118227	0.269713	1	2256	tags=18%, list=7%, signal=19%
GO_CELLULAR_MODIFIED_AMINO_ACID_CATABOLIC_PROCESS	GO_CELLULAR_MODIFIED_AMINO_ACID_CATABOLIC_PROCESS	29	0.739902	1.32148	0.137346	0.269701	1	2859	tags=24%, list=9%, signal=26%
GO_DENDRITE_CYTOPLASM	GO_DENDRITE_CYTOPLASM	32	0.727499	1.32145	0.132824	0.269609	1	1977	tags=22%, list=6%, signal=23%
GO_VESICLE_TARGETING_TO_FROM_OR_WITHIN_GOLGI	GO_VESICLE_TARGETING_TO_FROM_OR_WITHIN_GOLGI	74	0.670447	1.32118	0.124183	0.269867	1	3790	tags=12%, list=11%, signal=14%
GO_VACUOLAR_TRANSPORT	GO_VACUOLAR_TRANSPORT	136	0.65828	1.32115	0.105568	0.269779	1	4839	tags=22%, list=14%, signal=26%
GO_INNER_EAR_MORPHOGENESIS	GO_INNER_EAR_MORPHOGENESIS	89	0.661958	1.32098	0.135572	0.269898	1	2284	tags=15%, list=7%, signal=16%
GO_OSTEOBLAST_DIFFERENTIATION	GO_OSTEOBLAST_DIFFERENTIATION	200	0.637336	1.32078	0.082519	0.270064	1	3710	tags=32%, list=11%, signal=35%
GO_ESTABLISHMENT_OF_MITOCHONDRION_LOCALIZATION	GO_ESTABLISHMENT_OF_MITOCHONDRION_LOCALIZATION	23	0.739962	1.32075	0.157975	0.269972	1	5265	tags=35%, list=16%, signal=41%
GO_RESPONSE_TO_INTERLEUKIN_6	GO_RESPONSE_TO_INTERLEUKIN_6	39	0.717683	1.32041	0.143875	0.270324	1	1115	tags=10%, list=3%, signal=11%
GO_CYTOPLASMIC_REGION	GO_CYTOPLASMIC_REGION	230	0.630555	1.32036	0.0818084	0.270267	1	4415	tags=20%, list=13%, signal=23%
GO_KINASE_ACTIVATOR_ACTIVITY	GO_KINASE_ACTIVATOR_ACTIVITY	85	0.649958	1.3202	0.134568	0.270349	1	724	tags=6%, list=2%, signal=6%
GO_DOPAMINE_METABOLIC_PROCESS	GO_DOPAMINE_METABOLIC_PROCESS	35	0.716625	1.31973	0.142649	0.270894	1	2718	tags=29%, list=8%, signal=31%
GO_AMINE_TRANSPORT	GO_AMINE_TRANSPORT	86	0.665987	1.31965	0.125316	0.270872	1	4049	tags=29%, list=12%, signal=33%
GO_POSITIVE_REGULATION_OF_MYELOID_LEUKOCYTE_CYTOKINE_PRODUCTION_INVOLVED_IN_IMMUNE_RESPONSE	GO_POSITIVE_REGULATION_OF_MYELOID_LEUKOCYTE_CYTOKINE_PRODUCTION_INVOLVED_IN_IMMUNE_RESPONSE	19	0.767649	1.3194	0.169935	0.271118	1	1944	tags=16%, list=6%, signal=17%
GO_NEGATIVE_REGULATION_OF_NOTCH_SIGNALING_PATHWAY	GO_NEGATIVE_REGULATION_OF_NOTCH_SIGNALING_PATHWAY	39	0.699063	1.31938	0.140845	0.271025	1	4973	tags=36%, list=15%, signal=42%
GO_NEGATIVE_REGULATION_OF_INTERLEUKIN_8_PRODUCTION	GO_NEGATIVE_REGULATION_OF_INTERLEUKIN_8_PRODUCTION	18	0.782252	1.31932	0.152459	0.270961	1	158	tags=6%, list=0%, signal=6%
GO_REGULATION_OF_CALCIUM_MEDIATED_SIGNALING	GO_REGULATION_OF_CALCIUM_MEDIATED_SIGNALING	88	0.672957	1.31927	0.136752	0.2709	1	2490	tags=23%, list=7%, signal=24%
GO_RECEPTOR_REGULATOR_ACTIVITY	GO_RECEPTOR_REGULATOR_ACTIVITY	421	0.630101	1.319	0.0317298	0.271155	1	2613	tags=17%, list=8%, signal=18%
GO_MYELOID_CELL_DIFFERENTIATION	GO_MYELOID_CELL_DIFFERENTIATION	367	0.627551	1.31731	0.0381443	0.273564	1	2199	tags=9%, list=7%, signal=10%
GO_PHAGOCYTIC_VESICLE	GO_PHAGOCYTIC_VESICLE	128	0.657755	1.31721	0.104019	0.273572	1	3797	tags=16%, list=11%, signal=18%
[truncated: 2,170 more rows]
