# Supplementary material for: Rapid idiosyncratic mechanisms of clinical resistance to KRAS G12C inhibition
Source: J Clin Invest. 2022 Feb 15;132(4):e155523. doi: 10.1172/JCI155523 (PMC8843735; doi:10.1172/JCI155523)
Supplement: Supplemental table 6 [file jci-132-155523-s157.xlsx]

## Sheet: gsea_report_for_na_pos_15894154
NAME	GS<br> follow link to MSigDB	SIZE	ES	NES	NOM p-val	FDR q-val	FWER p-val	RANK AT MAX	LEADING EDGE
HALLMARK_COAGULATION	HALLMARK_COAGULATION	138	0.902838	1.82762	0	0	0	1089	tags=24%, list=3%, signal=25%
HALLMARK_FATTY_ACID_METABOLISM	HALLMARK_FATTY_ACID_METABOLISM	151	0.87657	1.78627	0	0	0	667	tags=10%, list=2%, signal=10%
HALLMARK_MYOGENESIS	HALLMARK_MYOGENESIS	172	0.856372	1.7746	0	0	0	3300	tags=43%, list=10%, signal=47%
HALLMARK_XENOBIOTIC_METABOLISM	HALLMARK_XENOBIOTIC_METABOLISM	193	0.856415	1.76293	0	0	0	3100	tags=25%, list=9%, signal=28%
HALLMARK_BILE_ACID_METABOLISM	HALLMARK_BILE_ACID_METABOLISM	111	0.885315	1.76074	0	0	0	1925	tags=14%, list=6%, signal=14%
HALLMARK_EPITHELIAL_MESENCHYMAL_TRANSITION	HALLMARK_EPITHELIAL_MESENCHYMAL_TRANSITION	197	0.827765	1.72857	0	0.00104048	0.007	3294	tags=50%, list=10%, signal=55%
HALLMARK_ADIPOGENESIS	HALLMARK_ADIPOGENESIS	187	0.791894	1.6542	0	0.00841117	0.064	4555	tags=33%, list=14%, signal=38%
HALLMARK_UV_RESPONSE_DN	HALLMARK_UV_RESPONSE_DN	137	0.79528	1.62644	0.00462963	0.0152068	0.131	4503	tags=48%, list=13%, signal=55%
HALLMARK_PEROXISOME	HALLMARK_PEROXISOME	102	0.794568	1.60124	0.0159509	0.0218669	0.199	2606	tags=12%, list=8%, signal=13%
HALLMARK_APICAL_JUNCTION	HALLMARK_APICAL_JUNCTION	189	0.764547	1.58397	0.00222717	0.0259957	0.253	2854	tags=24%, list=9%, signal=26%
HALLMARK_TGF_BETA_SIGNALING	HALLMARK_TGF_BETA_SIGNALING	54	0.808718	1.55515	0.0353742	0.0370152	0.368	3710	tags=30%, list=11%, signal=33%
HALLMARK_HYPOXIA	HALLMARK_HYPOXIA	186	0.744488	1.53844	0.00446927	0.0412555	0.422	4066	tags=24%, list=12%, signal=27%
HALLMARK_PANCREAS_BETA_CELLS	HALLMARK_PANCREAS_BETA_CELLS	37	0.835179	1.52907	0.0402778	0.0441347	0.474	3416	tags=24%, list=10%, signal=27%
HALLMARK_ANGIOGENESIS	HALLMARK_ANGIOGENESIS	36	0.805197	1.49894	0.0524017	0.0591467	0.604	4422	tags=47%, list=13%, signal=54%
HALLMARK_HEDGEHOG_SIGNALING	HALLMARK_HEDGEHOG_SIGNALING	35	0.780561	1.44846	0.0812772	0.0946258	0.801	3233	tags=34%, list=10%, signal=38%
HALLMARK_COMPLEMENT	HALLMARK_COMPLEMENT	198	0.701336	1.44061	0.0196292	0.0958063	0.819	2721	tags=18%, list=8%, signal=19%
HALLMARK_ESTROGEN_RESPONSE_LATE	HALLMARK_ESTROGEN_RESPONSE_LATE	192	0.688291	1.42296	0.0332226	0.100102	0.862	2414	tags=13%, list=7%, signal=13%
HALLMARK_KRAS_SIGNALING_UP	HALLMARK_KRAS_SIGNALING_UP	191	0.696181	1.42852	0.0344062	0.101061	0.849	2669	tags=15%, list=8%, signal=16%
HALLMARK_NOTCH_SIGNALING	HALLMARK_NOTCH_SIGNALING	32	0.775782	1.41396	0.0968703	0.104438	0.894	3600	tags=31%, list=11%, signal=35%
HALLMARK_GLYCOLYSIS	HALLMARK_GLYCOLYSIS	196	0.676298	1.40408	0.0359869	0.107689	0.914	2296	tags=10%, list=7%, signal=10%
HALLMARK_REACTIVE_OXYGEN_SPECIES_PATHWAY	HALLMARK_REACTIVE_OXYGEN_SPECIES_PATHWAY	47	0.730973	1.38911	0.0870166	0.117193	0.934	3105	tags=13%, list=9%, signal=14%
HALLMARK_KRAS_SIGNALING_DN	HALLMARK_KRAS_SIGNALING_DN	175	0.671752	1.37861	0.0538117	0.122811	0.949	2833	tags=17%, list=8%, signal=19%
HALLMARK_OXIDATIVE_PHOSPHORYLATION	HALLMARK_OXIDATIVE_PHOSPHORYLATION	183	0.653357	1.35474	0.078125	0.140929	0.974	8692	tags=36%, list=26%, signal=48%
HALLMARK_P53_PATHWAY	HALLMARK_P53_PATHWAY	193	0.624799	1.29664	0.106502	0.198765	0.997	3950	tags=16%, list=12%, signal=18%
HALLMARK_CHOLESTEROL_HOMEOSTASIS	HALLMARK_CHOLESTEROL_HOMEOSTASIS	73	0.647802	1.27205	0.177977	0.222029	1	5098	tags=25%, list=15%, signal=29%
HALLMARK_ESTROGEN_RESPONSE_EARLY	HALLMARK_ESTROGEN_RESPONSE_EARLY	192	0.581399	1.21615	0.170189	0.266811	1	5600	tags=31%, list=17%, signal=37%
HALLMARK_APICAL_SURFACE	HALLMARK_APICAL_SURFACE	43	0.64613	1.22681	0.231724	0.273741	1	3231	tags=30%, list=10%, signal=33%
HALLMARK_WNT_BETA_CATENIN_SIGNALING	HALLMARK_WNT_BETA_CATENIN_SIGNALING	41	0.652591	1.21821	0.225434	0.274239	1	3411	tags=29%, list=10%, signal=33%
HALLMARK_ANDROGEN_RESPONSE	HALLMARK_ANDROGEN_RESPONSE	96	0.592771	1.17874	0.256936	0.310291	1	4945	tags=19%, list=15%, signal=22%
HALLMARK_UV_RESPONSE_UP	HALLMARK_UV_RESPONSE_UP	151	0.559128	1.13864	0.287827	0.357593	1	2110	tags=11%, list=6%, signal=12%
HALLMARK_HEME_METABOLISM	HALLMARK_HEME_METABOLISM	191	0.501722	1.03393	0.411379	0.514047	1	4260	tags=16%, list=13%, signal=18%
HALLMARK_PROTEIN_SECRETION	HALLMARK_PROTEIN_SECRETION	95	0.50662	1.01621	0.438788	0.528291	1	5875	tags=17%, list=18%, signal=20%
HALLMARK_IL2_STAT5_SIGNALING	HALLMARK_IL2_STAT5_SIGNALING	194	0.485683	0.997728	0.486188	0.542581	1	4868	tags=24%, list=15%, signal=28%
HALLMARK_APOPTOSIS	HALLMARK_APOPTOSIS	159	0.478564	0.980642	0.507446	0.556105	1	4490	tags=23%, list=13%, signal=27%
HALLMARK_PI3K_AKT_MTOR_SIGNALING	HALLMARK_PI3K_AKT_MTOR_SIGNALING	101	0.451811	0.899801	0.606755	0.672462	1	6370	tags=21%, list=19%, signal=26%
HALLMARK_IL6_JAK_STAT3_SIGNALING	HALLMARK_IL6_JAK_STAT3_SIGNALING	86	0.414486	0.825589	0.722506	0.775502	1	1474	tags=7%, list=4%, signal=7%
HALLMARK_ALLOGRAFT_REJECTION	HALLMARK_ALLOGRAFT_REJECTION	191	0.384617	0.792296	0.789301	0.805092	1	1622	tags=4%, list=5%, signal=4%
HALLMARK_DNA_REPAIR	HALLMARK_DNA_REPAIR	148	0.298905	0.605136	0.983889	0.984433	1	5930	tags=17%, list=18%, signal=20%
