# Supplementary material for: Rapid idiosyncratic mechanisms of clinical resistance to KRAS G12C inhibition
Source: J Clin Invest. 2022 Feb 15;132(4):e155523. doi: 10.1172/JCI155523 (PMC8843735; doi:10.1172/JCI155523)
Supplement: Supplemental table 7 [file jci-132-155523-s158.xlsx]

## Sheet: KRAS RAP_Post LN v Pre_DES_950s
Upstream Regulator	Expr Log Ratio	Molecule Type	Predicted Activation State	Activation z-score	Flags	p-value of overlap	Target Molecules in Dataset	Mechanistic Network
TGFB1		growth factor	Activated	4.904		2.08e-18	ABLIM3,ACTA2,ACTC1,ACTG2,ACTN1,ADM,AFM,ANGPT1,ANGPTL4,APOB,APP,AQP1,ASPN,BAD,CALCOCO2,CALD1,CAPNS1,CAV1,CAV2,CAVIN2,CBFA2T3,CCDC85B,CCL3,CCN1,CCN3,CCN5,CCNE2,CD226,CD36,CD59,CD72,CD83,CDH19,CDKN1C,CFD,CLIC4,CNN1,COL4A6,COL6A2,COMP,CPQ,CRIP2,CRP,CSRP1,CST3,CX3CR1,CXCL8,DACH1,DACT1,DCN,DDIT4,DKK3,DUSP1,EDNRB,ELN,EMILIN1,ESAM,EXT2,FAM107A,FAM110B,FBLN5,FERMT2,FGF10,FGF2,FHL1,FOSB,FSTL3,FUS,FZD1,GEM,…	341 (23)
AGT		growth factor	Activated	4.562	bias	3.8e-15	ACTA2,ACTC1,ADH1C,ADM,AGTR1,AMBP,ANGPT1,APCS,BRCA1,C1QTNF1,C1QTNF7,CAV1,CCN3,CCN5,CCNE2,CD36,CDKN1C,CGREF1,CNN1,COL4A6,COL6A2,COMP,CRIM1,CRLF1,CRP,CX3CR1,CXCL8,DDAH2,DKK3,DUSP1,DYNC1I1,EDNRB,ELN,FBLN5,FGF2,FIBIN,FKBP5,FOXL1,FREM1,FZD1,GAS6,GATA4,GC,GLDN,GPC6,HSPA1A/HSPA1B,IRS2,ITGA5,ITGB1,ITGB5,KLF15,LAMB2,LATS2,LRP1,LTBP1,LTBP4,MAP1LC3A,MFAP4,MMP2,MYH10,MYH11,NFIX,NPR1,PCSK5,PDGFD,PODN,PPFIBP1,P…	396 (22)
MRTFB		transcription regulator	Activated	4.235	bias	8.17e-15	ACTA2,ACTG2,ADAMTS1,ADM,CALD1,CAVIN2,CCN1,CD151,CNN1,COL25A1,CPA3,CRIM1,ELANE,EYA2,FHL1,FIBIN,ITGA5,ITGB1,MYH10,MYH11,MYL9,NUAK1,PDGFRA,SERINC3,SERPINE1,SH3D19,SORBS1,TAGLN,THBS1,TLE1,TPM1,TUBB1	182 (12)
MRTFA		transcription regulator	Activated	3.758		9.38e-14	ACTA2,ACTC1,ACTG2,CAVIN2,CCN1,CCN5,CD151,CNN1,COL25A1,CPA3,CXCL9,ELANE,EYA2,FHL1,FIBIN,ITGA5,ITGB1,MYH10,MYH11,MYL9,MYLK,MYOCD,PDGFRA,PGR,SELE,SERINC3,SERPINE1,SORBS1,STAT1,TAGLN,THBS1,TUBB1	205 (14)
TNF	-4.951	cytokine		-0.481		1.28e-12	ACKR3,ACTA2,ADCY5,ADM,AGTR1,AKAP12,ANGPT1,ANGPTL4,AOC3,APCS,APOC4,APP,AQP1,AQP7,ARHGEF10L,ARHGEF40,AZU1,BMPER,C1QTNF1,CAV1,CAVIN3,CCL3,CCN1,CCN3,CCN5,CD36,CD59,CD83,CEBPD,CFD,CLDN5,CLIC4,CNN1,CPA3,CRISPLD2,CRLF1,CRP,CRYAB,CTSF,CX3CR1,CXCL8,CXCL9,DCN,DEPP1,DHRS3,DLEU1,DMD,DSC3,DUSP1,EDIL3,EDNRB,EPO,FABP1,FABP4,FCGRT,FGF10,FGF2,FOSB,FRMD6,FST,GEM,GNAI1,GORASP1,GPD1,GPR18,GRIA1,H19,HSPA1A/HSPA1B,IFI…	314 (19)
PPARGC1A		transcription regulator		-0.822		1.69e-12	ACACB,ACADL,ADAMTS1,APOC3,APOD,ASPN,BMPER,CD36,CEBPD,COL6A2,COMP,CYP2B6,DCN,EPAS1,FABP4,FBLN1,FIBIN,FREM1,GAS6,GPC6,HMGCS2,IGFBP6,IRS2,ISM1,ITGB1,LAMA2,MAOB,MMP2,MT-ND1,NFKB1,NR1H4,OLFML3,PCK1,PCSK5,PDK4,PODN,SEMA3G,SERPINA7,SLC24A1,SLC2A4,SPARCL1,STAT1,SULT2A1,SVEP1,TGFBR3,TNF,TRIM63,VEGFD,YAP1	284 (17)
HRAS		enzyme		-0.457		2.15e-12	ADM,ADRA2C,ANXA6,APP,CALD1,CAV1,CCN1,CEBPD,CGREF1,CNN1,COL6A2,CRIM1,CRP,CSRP1,CXCL8,DIXDC1,DUSP1,EFEMP2,ELN,FERMT2,FGF2,FHL1,FOSB,FRMD6,FSTL3,FZD1,GAS6,GPX3,HNRNPA2B1,ILK,ITGA5,ITGB1,ITGB5,LATS2,LRRC17,MAOB,MCAM,MMP2,MYH10,MYH11,MYL9,NPTN,PALM2AKAP2,PCDHGC3,PCK1,PDGFRA,PPIC,RHOB,RSU1,SASH1,SBF2,SERPINE1,SLC2A2,SORBS1,SOX5,SPON1,TAGLN,TGFB1I1,THBS1,TINAGL1,TNF,WLS,YAP1	295 (22)
SRF		transcription regulator	Activated	3.495	bias	5.76e-12	ACTA2,ACTC1,ACTG2,AKAP12,APOLD1,ASB5,AZI2,CALD1,CEBPD,CLDN5,CNN1,CPA3,CSRP1,DMD,DSTN,ELANE,EYA2,FERMT2,FHL1,FOSB,FST,GATA4,HIF3A,ITGB1,LMOD1,LRP1,MAPK10,MEIS1,MYH11,MYL9,MYLK,MYOCD,NFATC2,PDE2A,RBBP6,RNH1,SMTN,TAGLN,TCF7,TGFB1I1,TLN1,VEGFD	173 (16)
TWIST1		transcription regulator	Activated	3.648		9.07e-10	ACTA2,ADAMTS1,APOD,C1QTNF1,CCDC3,CXCL8,DCN,DKK3,EMILIN1,EZH2,FAT4,FCGBP,FGF10,FIBIN,ITGB5,MGST3,MMP2,MXRA8,OLFML3,PAMR1,PDGFRA,PRKD1,RHOC,RUNX3,TNF	307 (19)
Vegf		group	Activated	2.39	bias	1.35e-09	ACKR3,ACTA2,ADAMTS1,AKAP12,ANGPTL4,C1QTNF1,CCL14,CCN1,CCNE2,CNN1,CNTFR,CPA3,CRLF1,CRTAC1,CRYAB,CXCL8,DIAPH2,EDA,ELN,EPO,FABP4,FGF2,FKBP5,FOSB,FRMD6,FST,GEM,HMGCS2,IL17RC,IRF1,ITGA10,ITGB1,KIF11,KIF20B,LYVE1,MAOB,MGP,MIR17HG,MMP2,NFKB1,PCDH10,PDK4,PLPP1,PRDM16,SELE,SSTR1,TNF,VEGFB	271 (21)
IL1B		cytokine		-0.249		1.77e-09	ACTA2,ADAMTS1,ADM,AGTR1,ANGPT1,ANGPTL4,APCS,APOB,APP,CAV2,CCL3,CD83,CEBPD,CRP,CRYAB,CTSF,CX3CR1,CXCL8,CXCL9,CYP2B6,DACH1,DCN,DDIT4,DUSP1,EDNRB,ELN,EPAS1,EPO,FABP1,FGF2,FKBP5,FOSB,FST,FZD1,GAS6,GC,GEM,GRIA1,GZMB,H19,HSPA1A/HSPA1B,IGFBP6,IRF1,IRS2,ITGA5,ITGB1,ITGB5,MMP2,MUC4,MYH11,MYLK,NFATC2,NFKB1,NR1D1,NR1H4,PDGFD,PDGFRA,PGR,PLA2G2A,PLA2G5,PPP1R14A,PTGIS,RHOB,SAA1,SCUBE1,SELE,SERPINE1,SLC2A2,SLC2…	323 (18)
TP53		transcription regulator	Activated	4.222		1.94e-09	ABHD4,ACACB,ACADL,ACER2,ACTA2,ACTN1,AGTR1,AKAP12,ANGPT1,ANXA6,APP,BAD,BRCA1,C9,CAPNS1,CAV1,CAV2,CCN1,CCN5,CCNE2,CD36,CD59,CEBPD,CGREF1,CLIC4,CLTA,CNN1,COL14A1,COL6A2,CRYAB,CSRP1,CTDSP1,CTIF,CTSF,CXCL8,DDIT4,DKK3,DSC3,DSTN,DUSP1,EDIL3,ELK4,EMILIN1,EPAS1,EPS8,EZH2,FABP4,FERMT2,FGF2,FHL1,FKBP5,FSTL3,GAS6,GATA4,GC,GNAI1,GPD1,GPR17,GPX3,H19,HIC1,HNRNPA2B1,HSPA1A/HSPA1B,ILK,INMT,ITGB5,LAMB2,LAPTM4A,LAT…	310 (20)
F2		peptidase	Activated	3.195	bias	2.96e-09	ACTA2,ANGPT1,ANGPTL4,CALD1,CCN1,CD36,CXCL8,CYP2B6,DKK3,DUSP1,EDNRB,EPO,F7,FABP1,FGF2,FHL1,FOSB,ITGB1,MMP2,MYH11,PDGFRA,PGR,PLPP1,RHOB,RNH1,SELE,SERPINE1,SMTN,TEK,THBS1,TNF,TRAF3	344 (24)
MYOCD	10.33	transcription regulator	Activated	3.439	bias	3.84e-09	ACTA2,ACTC1,ACTN2,CALD1,CASQ2,CLSTN2,CNN1,ECM2,GATA4,HAND2,KCNJ3,LMOD1,MYH11,MYLK,NFATC2,PLA2G2A,TAGLN,TPM1	97 (8)
FOXA2		transcription regulator		0.786		9.16e-09	ACTA2,ACTC1,ACTG2,ADH1C,APOB,APOC3,AQP1,CNN1,DDIT4,GATA4,GSTM3,H19,HMGCS2,MUC4,MYH11,MYL9,MYOCD,NR1H4,PCK1,PPP1R14A,SAA1,SLC2A2,SLC2A4,SLCO1B3,SPSB1,TAGLN,TCF7,TNF,TTR	302 (20)
SP1		transcription regulator	Activated	3.016	bias	1.52e-08	ACTA2,ADAMTS1,AGTR1,AKAP12,APOC3,CAV1,CD59,CD99,CEBPD,CRYAB,CXCL8,CYBRD1,CYP2B6,DIAPH2,DMD,EDA,ELANE,F10,F7,FES,FGF10,FGF2,GRIA1,HBB,ID4,IRF1,ITGB5,MAOA,MAOB,MMP2,MUC4,MYH11,MYLK,NFKB1,NPR1,PCK1,PDGFRA,PGR,PRKG1,RRAS,SERPINE1,STAT1,TAGLN,TCEAL1,TCF7,TGFBR3,TIMP4,TNF,TSPO	323 (24)
FOXA1		transcription regulator		0.509		2.16e-08	ACTA2,ACTC1,ACTG2,ADH1C,AQP1,CNN1,CXCL8,DDIT4,EFHD1,H19,MGP,MUC4,MYH11,MYL9,MYOCD,PALM2AKAP2,PCK1,PGR,SPSB1,TAGLN,TCF7,TNF,TTR	332 (24)
NR3C1		ligand-dependent nuclear receptor	Activated	3.48		2.28e-08	ACTA2,ACTN1,ACTN2,ADH1C,ADM,ANGPTL4,APP,AQP1,BRCA1,C1QTNF1,C1QTNF2,C1QTNF7,CAV1,CAVIN2,CCN1,CD83,CDKN1C,CEBPD,CLDN5,COL6A2,CRYAB,CX3CR1,CXCL8,DDIT4,DPP7,DUSP1,EPO,FABP4,FGD4,FKBP5,GEM,GPX3,GRIA1,GYS2,HMGCS2,IFIH1,IRF1,KLF9,LMO4,MAOA,MDM4,MYOC,NFKB1,NTF3,PCK1,RASD1,RBMS3,RHOB,SELE,SERINC3,SERPINE1,STON1,THBS1,TIMP4,TNF,TNFSF4,TRAF3,ZNF704	378 (20)
TGFB2		growth factor		1.686	bias	2.44e-08	ACTA2,ANGPTL4,ASPN,CD36,CD59,CNN1,COL6A2,FGF2,ID4,ITGB5,MMP2,MUC4,NFATC2,PDK4,SERPINE1,TAGLN,TGFBR3,THBS1,WNT11	302 (21)
Akt		group		0.448		3.99e-08	ACTA2,ADM,ANGPT1,APP,BAD,BCAM,BRCA1,CD36,CDKN1C,CXCL8,EPAS1,EPO,EXT2,EZH2,FABP4,FKBP5,HIF3A,ITGB5,KCNA5,LAMB2,MCAM,MMP2,NFKB1,PCDHGC3,PCK1,PDK4,PGR,PRDM16,PTTG1IP,RASD1,RHOB,SERPINE1,SLC2A4,SLC7A5,SUSD5,THBS1,TNF	349 (19)
FSH		complex		0.296		4.29e-08	ACTA2,ACTG2,ACTN1,ADAMTS1,ADM,AKAP12,BAD,CDKN1C,DHRS3,DUSP1,FGF2,FKBP5,FOSB,FST,GATA4,GEM,GZMB,ID4,ILK,ITGA5,ITGB5,LRRC32,MMP2,NEO1,PCK1,PGR,PLPP1,PRKD1,PTPN21,RHOB,SERPINE1,SLC2A4,STAT1,TGFBR3,THBS1,TLN1,TPM1,TPM2	277 (21)
Tgf beta		group	Activated	2.315	bias	4.58e-08	ACTA2,ADH1C,ANGPTL4,AOC3,CCL3,CCN1,COL6A2,CX3CR1,CXCL8,DCN,F10,FGF10,FGF2,FST,FSTL3,GZMB,ILK,ITGA5,ITGB1,KDM6B,LARP6,MMP2,MUC4,PPBP,RHOB,RUNX3,SELE,SERPINE1,SMTN,TAGLN,THBS1,TNF	309 (19)
ALKBH1		enzyme	Inhibited	-2.449	bias	4.77e-08	MT-ATP6,MT-CYB,MT-ND2,MT-ND4,MT-ND4L,MT-ND5
NSUN3		enzyme	Inhibited	-2.449	bias	4.77e-08	MT-ATP6,MT-CYB,MT-ND2,MT-ND4,MT-ND4L,MT-ND5
RXRA		ligand-dependent nuclear receptor		1.432		5.33e-08	ACACB,ADH1B,ADH1C,APOC3,APP,AQP7,BRCA1,CD36,CEBPD,CRYAB,CYP2B6,EPO,FABP1,FABP4,GAS6,GPD1,HMGCS2,IGFBP6,ILK,KLF9,MAOB,MGP,MMP2,NR1D1,PCK1,PLA2G2A,SLC2A2,SLC2A4,SORBS1,SULT2A1,TCF7,TNF	295 (19)
IL6		cytokine		0.069	bias	7.15e-08	ACER2,ACTA2,ADAMTS1,ADM,ANGPT1,APCS,APOB,APP,CD36,CD83,CEBPD,CFD,COMP,CRLF1,CRP,CRYAB,CST3,CX3CR1,CXCL8,CYP2B6,DCN,DUSP1,ELANE,EPO,EZH2,FCGRT,FGF2,FGL1,GZMB,IGFBP6,IL17RC,IRAG1,IRF1,ITGB1,ITGB5,KIF11,LPA,MFAP4,MIR17HG,MMP2,NFKB1,NR1H4,OSBPL1A,PLA2G2A,PLA2G2D,PPBP,SAA1,SAA4,SERPINA7,SERPINE1,SLC2A2,SLC2A4,SMIM3,STAT1,THBS1,TNF,TRAF3,TTR,WASF3	269 (16)
AKT1		kinase		-0.839	bias	8.39e-08	ACTA2,ACTC1,AIP,APOC3,BAD,CEBPD,CST3,CXCL8,DIAPH2,EPO,FGF2,FOSB,IRS2,ITGB1,KLF15,MMP2,MYH10,MYH11,MYOCD,NFATC2,NFKB1,PCK1,PDGFRA,PGR,RHOB,SERPINE1,SERPINF1,TGFBR3,THBS1,TNF,TRIM63	289 (23)
EWSR1-FLI1		fusion gene/product	Inhibited	-2.985	bias	1.02e-07	ADM,CALD1,CAV1,CCN1,CD99,COL25A1,FIBIN,MYH10,NUAK1,PDGFRA,SH3D19,TAGLN,THBS1,TLE1,TPM1
IGF1		growth factor		1.884	bias	1.02e-07	ACTA2,ACTN2,ADM,APP,BAD,BRCA1,CAVIN2,CCN1,CCN5,CEBPD,CNN1,COL14A1,CRYAB,CXCL8,DCN,DDIT4,DMD,DUSP1,ELN,EPAS1,FABP4,FBLN1,FOSB,GAS6,GPD1,HBB,IGFBP6,IRS2,ITGA5,ITGB5,LARP6,MMP2,MYH11,NNMT,PDGFRA,PGR,PHLDB2,PLA2G2A,PPP1R14A,SELE,SERPINE1,SLC2A4,SPARCL1,THBS1,TNF,TRDN,TXNIP,ZCCHC24	304 (18)
PDGF BB		complex		0.741	bias	1.08e-07	ACKR3,ACTA2,ADM,AKAP12,BRCA1,CALD1,CAV2,CCN1,CEBPD,CNN1,CRYAB,CXCL8,DCN,DUSP1,EDNRB,EPO,FBLN5,FGF2,FHL1,FOSB,FZD1,GEM,H19,ITGA5,ITGB1,LAMB2,MMP2,MYH11,PDGFRA,RHOB,SERPINE1,TAGLN,THBS1	329 (25)
PPARG		ligand-dependent nuclear receptor	Activated	3.59		1.4e-07	ACADL,ACTA2,AGTR1,ANGPTL4,APP,AQP7,BRCA1,CAV1,CAV2,CAVIN2,CD36,CFD,CXCL8,DHRS3,EPAS1,FABP1,FABP4,FST,FZD1,GPD1,HMGCS2,IGFBP6,IRS2,LAPTM4A,NR1D1,OLAH,PCK1,PDK4,PID1,PLA2G2A,PLIN4,PPIC,RHOB,SAA1,SELE,SERPINE1,SLC27A3,SLC2A2,SLC2A4,SORBS1,TAGLN,TIMP4,TNF	296 (22)
RUNX3	-2.465	transcription regulator	Inhibited	-3.637	bias	1.57e-07	CCN1,CRIM1,CXCL8,FGF2,ILK,ITGB5,MMP2,MSRB3,NEGR1,NUAK1,PARVA,PTPN21,SGCD,SVEP1,TBC1D12,TNF,TNFSF4,TPM2,TPSAB1/TPSB2	302 (19)
TEAD3	2.098	transcription regulator	Activated	2.887	bias	1.78e-07	ACTA2,ADM,CALD1,CCN1,FIBIN,LATS2,NUAK1,SH3D19,TAGLN,THBS1,TLE1,TPM1
ERG		transcription regulator	Activated	2.996	bias	2.08e-07	ACTN1,CD59,CXCL8,DIAPH2,DSTN,DYNC1I1,EZH2,FHL1,FKBP5,FOSB,ILK,IRS2,MYO1D,NLGN1,PARVA,PHACTR2,RCAN2,RRAS,RSU1,SLC24A1,TGFB1I1,THBS1,WASF3,WNT11,ZBTB16
Insulin		group		1.038		2.09e-07	ACTC1,ADH1C,AGTR1,ANGPTL4,APOC3,APP,AQP7,ATP1A2,BAD,CAV2,CCNE2,CD36,CEBPD,CFD,CNN1,CRYAB,DDIT4,DUSP1,EPAS1,EPO,FABP4,FGF2,FKBP8,FOSB,GPD1,HIF3A,IRS2,KCNJ3,LRP1,MAOA,MAOB,MMP2,MT-ND1,NPR1,NR1H4,NTF3,PCK1,PDGFRA,PDK4,PGR,PLAAT3,PPIC,SERPINE1,SERPINF1,SLC25A27,SLC2A2,SLC2A4,SORBS1,STAT1,THBS1,TNF,TRIM63	329 (23)
HNF1A		transcription regulator	Activated	4.024	bias	2.45e-07	ADH1B,ADH1C,AHSG,AKR1C3,AKR1C4,AMBP,APCS,APOB,APOC3,BACH2,C8A,C8B,C8G,C9,CMC2,CPQ,CRP,F8,FABP1,FGF10,FGL1,GC,GJB1,HAO1,KDM2B,MUC4,NR1D1,NR1H4,PAMR1,PCK1,PPP1R1A,SERPINA7,SERPINE1,SLC2A2,SLCO1B1,SLCO1B3,SSTR1,TM4SF4,TTR,UGT2B10,UGT2B7	194 (8)
ESR2		ligand-dependent nuclear receptor		1.059		5.52e-07	ACKR3,ACTC1,ADAMTS1,AKAP12,BRCA1,CAV1,CBFA2T3,CCN1,CCN3,CCN5,CDKN1C,CEBPD,CNN1,COMP,CRIM1,CRLF1,CXCL8,EFEMP2,EZH2,FBLN1,FBLN5,FGF2,FHL1,FST,GJB1,GPX3,HAND2,IFIH1,IRS2,ITGB1,KCNJ3,LILRB5,LMO4,LTBP1,MAOA,MAPK4,MBL2,MGP,MMP2,MYLK,NFKB1,PDK4,PGR,PTGIS,RAPGEF6,SCUBE1,SELE,SERPINE1,STON1,THBS1,TNF,TPM1,TSPO	366 (21)
SREBF1		transcription regulator		-0.807	bias	5.94e-07	ACACB,ADH1C,APOC3,CEBPD,CFD,CSRP1,CYP4F2,DEPP1,FABP4,GPX3,HSPA1A/HSPA1B,IRS2,MT-ATP6,MT-ATP8,MT-CYB,MT-ND1,MT-ND2,MT-ND4,MT-ND4L,MT-ND5,MT-ND6,PCK1,PLEKHA4,SERPINE1,SLC2A2,SORBS3,TNF,TRIM63	273 (18)
TBX5		transcription regulator		1.924	bias	6.58e-07	ACTC1,ACTN2,CASQ2,CLSTN2,CXCL8,ECM2,FGF10,GATA4,KCNA5,NFATC2,PLA2G2A,TCF7,TNFSF4,TPM1	32 (3)
IL10RA		transmembrane receptor	Activated	3.157		6.85e-07	ADH1C,ASPN,CCN1,CCN3,CD36,COL14A1,DCN,DDIT4,EDNRB,F10,FHL1,GAS6,GPR18,HAO2,HMCN1,IRF1,LMO4,LRIG3,MAOB,PCK1,PDE2A,PDGFRA,PLAAT3,PPT2,SORBS2,SPON1,STARD8,STAT1,TNF,TTR
KLF2		transcription regulator		-0.128		7.15e-07	ACKR3,ADM,CAV1,CCL3,CD36,CRP,CX3CR1,CXCL8,ELN,EPAS1,FABP4,FBLN1,GATA4,HBB,ITGB1,ITGB5,MYH10,PTGIS,SERPINE1,STAT1,THBS1,TNF	289 (18)
ESR1		ligand-dependent nuclear receptor		1.094		8.06e-07	ACKR3,ACTA2,ACTC1,ADH1C,AQP1,AZU1,BRCA1,CALD1,CASQ2,CAV1,CAV2,CCDC85B,CCN1,CCN3,CCN5,CD59,CD83,CDKN1C,CEBPD,CNN1,CRIM1,CXCL8,DDIT4,ELN,EML1,ERBB4,FABP1,FBLN1,FCN2,FGF10,FHL1,FOSB,FST,GEM,GJB1,GLDN,GRIA1,H19,HMGCS2,HNRNPD,HTRA2,INMT,IRF1,IRS2,ITGA10,KLHL13,LAMB2,LATS2,LILRB5,LTBP1,LTBP4,MDM4,MPDZ,MYH10,MYH11,NFKB1,NLGN1,NR1D1,PDGFD,PDK4,PEF1,PGR,PTTG1IP,RAPGEF6,RERG,RTN4RL1,SELE,SERPINE1,SFPQ,SLC2…	344 (17)
TEAD4		transcription regulator	Activated	2.535	bias	8.56e-07	ACTA2,ADM,CALD1,CAV2,CBFA2T3,CCN1,CCNE2,FABP4,FIBIN,NUAK1,SH3D19,SLC2A4,TAGLN,THBS1,TLE1,TPM1	146 (7)
TGFB3		growth factor	Activated	3.202	bias	9.82e-07	ACTA2,ACTG2,ASPN,CCN1,CCN3,CD59,ELN,FGF2,FOSB,MGP,MMP2,SERPINE1,TAGLN,TGFBR3,THBS1,TNS1,TPM1	293 (21)
NOTCH1		transcription regulator		1.679		1.01e-06	ACTA2,ANGPT1,CCN1,CDKN1C,CEBPD,CFD,CNN1,CXCL8,ELANE,EPAS1,FGF2,FOSB,IRF1,ITGB1,LYVE1,MCAM,MMP2,MYH11,MYLK,NFKB1,RUNX3,SELE,SERPINE1,TAGLN,TEK,TGFBR3,TNF	310 (20)
Alpha catenin		group	Inhibited	-3.196	bias	1.24e-06	ADAM33,ADAMTS1,C1QTNF2,CCN3,COL6A2,ELN,IGFBP6,IRF1,ITGA5,LAMA2,MMP2,PDGFRA,RHOC,SAA1,SELE,STEAP2,TNF	194 (10)
APOE		transporter		-0.718	bias	1.45e-06	ACADL,ACTA2,ANGPTL4,APOB,APOD,APP,BCAM,CAPNS1,CAV1,CCN1,CD36,CSRP1,CTDSP1,EMILIN1,FKBP5,GPX3,GRIA1,HSPA1A/HSPA1B,IGFBP6,ITGA5,LIMS2,LRP1,LTBP1,MGP,MMP2,MYOCD,SELE,SERPINE1,SORBS1,STAT1,TNF,TXNIP	301 (20)
CREBBP		transcription regulator		0.062	bias	1.6e-06	AKAP12,ANGPT1,ANXA6,ARHGEF10L,CCN1,CD59,CRIM1,CRISPLD2,CXCL8,CXCL9,DHRS3,DUSP1,ELANE,EPO,ESAM,EYA2,FABP4,FGF2,FGL1,FOSB,GPR18,HBB,HMGCS2,IL17RC,IRF1,NTRK3,PCK1,PGR,SELE,SPSB1,TAGLN,TNF,WFS1,YPEL2	329 (21)
FOXO3		transcription regulator		1.473		2.14e-06	ACTA2,ANGPT1,CAV1,CCN1,CCNE2,CDKN1C,COMP,CXCL8,DDIT4,DEPP1,EDNRB,FABP4,FBXO5,FOSB,GABARAPL1,GPX3,HMGCS2,IFIH1,IRS2,MAP1LC3A,MCAM,MYOCD,NCAPG2,NTN4,PLA2G2D,SERPINE1,SOX5,TFDP1,TNF,TRIM63,TXNIP	339 (22)
FOXO1		transcription regulator		0.819	bias	2.2e-06	AIP,ANGPT1,ANGPTL4,APOC3,BACH2,CAV1,CCN3,CD36,CDKN1C,CLDN5,COMP,CXCL8,DDIT4,EDNRB,EFHD1,FABP4,FOSB,FST,GABARAPL1,GPD1,GPR17,GPX3,IRS2,KIF11,NR1H4,NUSAP1,PCK1,PDK4,PLA2G2D,SERPINE1,SLC2A2,SLC2A4,SOX5,THBS1,TNF,TRIM63,TSPO,TXNIP	242 (19)
CEBPB		transcription regulator		1.411	bias	2.57e-06	ACTA2,ADH1C,ADM,AKR1C3,APCS,APOB,APOC3,APP,BRCA1,CBX5,CCL3,CEBPD,CFD,CNOT9,CRP,CXCL8,DCN,EDIL3,ELANE,EZH2,F7,F8,FABP4,FBLN1,FHL1,FZD1,HBB,HNRNPD,INMT,IRS2,MBL2,MGP,NFATC2,PCK1,PDGFRA,PDK4,PLA2G2A,PPP1R14A,SAA1,SERPINE1,SMC4,STAT1,SULT2A1,TIMP4,TNF	366 (22)
MYC		transcription regulator		-0.728	bias	2.63e-06	ACTN1,ADAMTS1,ADAMTS9-AS2,ADM,AKAP12,ANGPT1,ANGPTL4,ANXA6,APOC3,APP,AQP1,BMPER,BRCA1,CAPNS1,CAV1,CBFA2T3,CCNE2,CD151,CEBPD,CLEC3B,CLIC4,COL14A1,CRYAB,CTDSP1,CXCL8,CXCL9,DDIT4,DLEU1,DLEU2,DUSP1,ELANE,EXT2,EZH2,FABP1,FABP4,FBLN5,FCGRT,FGF10,FKBP5,FXYD1,GATA4,GPC3,H19,HNRNPA2B1,HNRNPD,IFIH1,ITGB1,ITGB5,ITGBL1,LAMB2,MGP,MGST3,MIR17HG,MLANA,MYL9,PCK1,PDGFRA,RHOB,RPL3L,SERINC3,SERPINE1,SLC2A2,SLC7A5,SO…	356 (20)
Nfat (family)		group		0.496	bias	2.97e-06	CALD1,CCL3,CCN1,CXCL8,DKK3,FABP4,FHL1,GRIA1,PLPP1,SELE,SERPINE1,SPARCL1,TCF7,TNF,TRAF3	257 (14)
PPARD		ligand-dependent nuclear receptor		1.762		3.21e-06	ACACB,ACADL,ACTA2,ANGPTL4,APOB,AQP7,CD36,CXCL8,CYP2B6,FABP1,FABP4,FCGBP,GAS6,GPD1,HMGCS2,IGFBP6,ILK,PDK4,PGM5,PLA2G2A,SLC2A2,SLC2A4,STAT1,THBS1,TNF,TRIM63	303 (20)
IPMK		kinase		1.488	bias	3.64e-06	ACTA2,CAPNS1,CCN1,CSRP1,FOSB,ITGB1,MYL9,TNF	229 (15)
VEGFA		growth factor	Activated	2.103	bias	3.71e-06	ACTA2,ADAMTS1,ANGPT1,CAV1,CCL14,CCN1,CD36,CD83,CLDN5,CLIC4,CST3,CXCL8,FABP4,FGF2,FOSB,HLX,ITGB1,MYLK,NFATC2,SELE,SERPINE1,SMTN,STARD8,SYNM,TEK,THBS1,TNF,TSPO	269 (20)
KLF11		transcription regulator		-0.372		3.76e-06	ACTA2,ADAMTS1,CAV1,DCN,ILK,ITGB5,LTBP1,MAOB,MMP2,NFKB1,PCK1,PDK4,SERPINE1,STAT1,THBS1,TIMP4,TNF	253 (16)
EDN1		cytokine	Activated	2.981	bias	3.94e-06	ACTA2,ANXA6,CCN1,COMP,CST3,CXCL8,EDNRB,FGF2,FOSB,FST,GATA4,HAND2,ITGA5,ITGB1,MCAM,MMP2,SELE,SERPINE1,SOX5,THBS1,TPM2,TUBB1	274 (20)
AHR		ligand-dependent nuclear receptor		-1.047		4.06e-06	ACKR3,ACTA2,ACTN1,ADM,AHSG,APP,ASPN,CD36,CGREF1,COL14A1,CRP,CX3CR1,CYP2B6,DCN,EMILIN1,EPO,FABP4,FBLN5,FMO2,GAS6,IRF1,ITGA5,ITGBL1,LTBP1,MMP2,MT-CYB,MT-ND4,NFATC2,NNMT,PCK1,PDGFRA,SAA1,SERPINA7,SERPINE1,THBS1,TNF	339 (21)
estrogen receptor		group		-1.702		4.11e-06	CALD1,CAV1,CAV2,CCNE2,CD59,CD99,CDH19,COL4A5,COL4A6,COL6A2,CXCL8,CYP2B6,ERBB4,HSPA1A/HSPA1B,HTRA2,ITGB1,MGP,PCDH10,PCDH20,PDGFD,PDK4,PGR,SERPINE1,TGFBR3,TIMP4	341 (19)
PDGFB		growth factor		-0.319	bias	4.41e-06	ACTA2,AQP1,CCL3,CCN3,CNN1,CXCL8,EPO,FGF10,KCNA5,MMP2,SERPINF1,THBS1	322 (24)
GATA4	20.536	transcription regulator		1.5		5.41e-06	ACTC1,ACTG2,ACTN2,AGTR1,CASQ2,CLSTN2,ECM2,EPDR1,EPO,F10,FABP1,FGF2,GATA4,HAO2,IGFBP6,INMT,KCNA5,MPG,MUC4,NFATC2,NUSAP1,PLA2G2A,PLIN4,TAGLN,TPM1	32 (3)
MEOX2		transcription regulator		-0.625	bias	6.24e-06	ANGPT1,CDKN1C,CXCL8,FGF2,ID4,ITGB5,LRP1,SELE,TNFSF4	153 (7)
GPER1		G-protein coupled receptor		-0.048	bias	6.48e-06	ACTA2,CCN1,CEBPD,DDIT4,DUSP1,FOSB,MYH10,MYH11,RASD1,TAGLN,TNF	321 (20)
TEAD1		transcription regulator	Activated	2.891	bias	6.98e-06	ACTA2,ADM,CALD1,CCN1,FIBIN,LATS2,NUAK1,SH3D19,TAGLN,THBS1,TLE1,TPM1	83 (5)
MIR143-145a		group		1.982	bias	7.26e-06	ACTA2,CNN1,DMD,TAGLN	83 (6)
HGF		growth factor		1.099	bias	7.64e-06	ACKR3,ACTA2,ADAMTS1,AKAP12,ANGPTL4,CAV1,CCL14,CCN1,CCNE2,CNTFR,CRLF1,CRYAB,CXCL8,CYP2B6,DIAPH2,EDA,FKBP5,FOSB,GEM,HLX,IL17RC,ITGB1,KIF11,KIF20B,LYVE1,MMP2,NFKB1,PCK1,PLPP1,RHOB,SELE,SERPINE1,SLC2A2,SSTR1,STAB1,THBS1,TNF,TRDN	317 (22)
SP3		transcription regulator		0.227	bias	7.85e-06	ACTA2,AKAP12,DMD,DUSP1,F10,FGF10,ITGB5,MAOB,MMP2,MUC4,MYH11,MYLK,NFKB1,PGR,PRKG1,RRAS,SERPINE1,STAT1,TAGLN,TCEAL1,TGFBR3,TSPO	304 (17)
ONECUT1		transcription regulator		-1.153		8.06e-06	ABCA8,ACACB,ADH1B,AGTR1,AKR1C4,AMBP,APCS,C8G,CD36,CEBPD,EID1,F9,GJB1,HNRNPA2B1,HSPA1A/HSPA1B,MAGED2,MEIS1,MGST3,NUDT2,PCK1,PPFIBP1,RBM23,SLC2A2,TCF7,TM4SF4,TTR
IL1		group		0.737	bias	8.4e-06	ADAMTS1,APOC3,APP,CCL3,CD59,CEBPD,CRP,CXCL8,CXCL9,CYP2B6,DCN,DUSP1,EPO,FST,H19,IRF1,LAMB2,LRP1,MMP2,NFATC2,NR1H4,NTF3,PDGFRA,PLA2G2A,SAA1,SAA4,SELE,SERPINE1,SULT2A1,TNF	308 (18)
TEAD2		transcription regulator	Activated	3.162	bias	9.11e-06	ADM,CALD1,CCN1,FIBIN,NUAK1,SH3D19,TAGLN,THBS1,TLE1,TPM1	84 (7)
TWNK		enzyme	Inhibited	-2.646		9.44e-06	MT-CYB,MT-ND1,MT-ND2,MT-ND4,MT-ND4L,MT-ND5,MT-ND6
GNA15		enzyme				9.53e-06	ACKR3,ACTA2,ADM,AKAP12,CAV2,CEBPD,CRYAB,CXCL8,FBLN5,FHL1,LAMB2,MYH11,NFKB1,SORBS2,TAGLN	300 (18)
PGR	4.429	ligand-dependent nuclear receptor	Activated	3.22	bias	1.01e-05	ADAMTS1,AKR1C3,CALD1,CCN5,CD36,CD59,CDKN1C,CEBPD,COL6A2,CSRP1,CXCL8,EPAS1,FKBP5,GAS6,GSTM3,H19,IRS2,ITGB1,KLF9,LAMB2,PCDHGC3,PGR,RHOC,SLC7A5,SNTB2,STAT1,TNF	398 (22)
NOSTRIN		transcription regulator	Inhibited	-2.047	bias	1.09e-05	CAV1,ITGA5,MMP2,NFKB1,NPR1,SELE,TEK,THBS1	163 (7)
KDM3A		transcription regulator	Activated	2.948	bias	1.19e-05	ACTA2,ADM,CCN1,FSTL3,MCAM,MYH11,SERPINE1,TAGLN,TNXB
SIRT3		enzyme	Activated	2.53		1.24e-05	ACTA2,MT-ATP6,MT-CYB,MT-ND1,MT-ND2,MT-ND4,MT-ND4L,MT-ND5,MT-ND6,SLC2A2,TNF	256 (12)
CG		complex	Activated	3.645	bias	1.28e-05	ACTA2,ADAMTS1,ADM,AKR1C3,ANGPTL4,BRCA1,CBFA2T3,CCNE2,CEBPD,CNN1,CRYAB,CXCL8,DMD,DUSP1,EPAS1,FABP4,FAT4,FHL1,FST,FZD1,GATA4,IRS2,ITGB1,ITGB5,KCNJ3,MCAM,MMP2,NFKB1,NPR1,PGR,PPP1R14A,SCUBE1,SULT2A1,TGFBR3,TIMP4,TNF	316 (21)
PPARA		ligand-dependent nuclear receptor		1.539		1.28e-05	ACADL,ANGPTL4,APCS,APOC3,APP,AQP7,C8A,C9,CD36,CEBPD,CYP2B6,FABP1,FABP4,GPD1,GSTM3,HMGCS2,IGFBP6,MBL2,MGST3,MPG,NFKB1,NR1D1,PCK1,PDK4,PLA2G2A,PLIN4,PPM1D,PRDM16,RBP7,SAA1,SLC2A4,SMC4,SULT2A1,TNF,TSPO,UGT2B4	227 (17)
NFkB (complex)		complex		1.572	bias	1.31e-05	ACKR3,ADM,ADRA2C,APP,AQP1,BAD,CAPNS1,CCL3,CCN1,CD36,CD83,CD99,CEBPD,CGREF1,CRP,CXCL8,CXCL9,EDNRB,EPAS1,FGF2,FST,GAS6,HIF3A,IRF1,ITGB1,KDM6B,MBL2,MMP2,MYLK,NFKB1,NR1D1,NTF3,PLA2G2A,PPM1D,RRAS,SAA1,SELE,SERPINE1,SLC2A2,SLC2A4,SLC7A5,SOX5,TNF,TNFSF4,TRAF3	282 (18)
TGFBR2		kinase		0.632	bias	1.35e-05	ACTA2,ANGPTL4,ATP1A2,CLIC4,COL4A6,CRISPLD2,CRYAB,CX3CR1,DDIT4,EPAS1,EXT2,FGF2,FKBP5,FST,GPR18,ITPK1,MMP2,PTGIS,RBMS3,SAA1,SCN7A,SERPINE1,SLC7A5,SVEP1,TAGLN,THBS1,TNF,TXNIP,WDFY3,WNT11,ZNF219	321 (21)
MAP2K6		kinase		-0.163	bias	1.42e-05	ACTA2,CD83,CRYAB,CXCL8,CXCL9,IRS2,MMP2,MYH11,NPR1,PLA2G2A,SLC2A4,STAT1	284 (21)
DNMT3B		enzyme		-1.546	bias	1.53e-05	ACTC1,ADCY5,AGTR1,APP,CASQ2,CBX5,CD36,EPDR1,FGF2,GATA4,MAPK4,MUC4,MYL9,NFATC2,PLAAT3,PPP1R1A,RCAN2,STAT1,TRDN
ROCK		group		0.426	bias	1.55e-05	ACTA2,APP,CAVIN1,CNN1,CXCL8,DMD,FABP4,MIR17HG,TAGLN,THBS1	293 (26)
MMP1		peptidase		-0.447	bias	1.55e-05	ANGPT1,BAD,BRCA1,CXCL8,MYOCD,NFKB1,SERPINE1,TAGLN,TEK,TNF	296 (22)
KRAS		enzyme		-0.388		1.65e-05	ADGRL3,APP,BCAM,BCL7C,CAV1,CAVIN1,CAVIN2,CBX5,CCN1,CRYAB,CXCL8,DUSP1,ELN,EXT2,EZH2,FES,FGF10,FOSB,GPC3,GSTM3,HNRNPD,ILK,IRF1,LAMA2,LAMB2,LATS2,LTBP4,MCAM,MMP2,MT-ND4,MYLK,NFKB1,P3H3,PARVA,PCDHGC3,PDGFRA,PHC2,PHLDB2,PPFIBP1,RHOB,RHOC,RING1,RNH1,STAT1,SUSD5,THBS1,TINAGL1,TMEM109,TNF,TXNIP,VEGFD,YAP1	293 (19)
CCL3	-3.367	cytokine		-0.323	bias	1.74e-05	CCL3,CXCL9,ITGA5,ITGB1,SELE,STAT1,TNF	304 (20)
Lh		complex		-0.085	bias	1.81e-05	ACTA2,ACTG2,ACTN1,ADAMTS1,AKAP12,BAD,CDKN1C,CXCL8,DHRS3,DUSP1,FKBP5,FST,GEM,ILK,ITGB5,MMP2,NTF3,PGR,PLPP1,PRKD1,PTPN21,RHOB,STAT1,SULT2A1,THBS1,TLN1,TPM1,TPM2,ZBTB16	311 (23)
LPL		enzyme		-0.283		1.84e-05	APOB,CD36,CXCL8,FABP4,IRS2,PDK4,SELE,SLC2A4,THBS1,TNF	301 (21)
MAP3K7		kinase		-1.651	bias	1.86e-05	CXCL8,GATA4,IFIH1,IRF1,ITGB1,ITGB5,NFKB1,SAA1,SELE,SERPINE1,TNF,VHL	233 (17)
TGFBR1		kinase	Activated	2.03	bias	1.88e-05	ACTA2,CLDN5,FBLN5,FGF10,ID4,ITGB5,LTBP1,NFATC2,PDK4,SERPINE1,TAGLN,TPSAB1/TPSB2,WNT11	329 (24)
JUN		transcription regulator		0.426	bias	1.89e-05	ACTA2,AKAP12,APOC3,APP,BRCA1,CAPNS1,CAV1,CCN1,CCN3,CFD,CXCL8,DUSP1,EPAS1,FABP4,FBLN5,FGF2,FUS,GAS6,HNRNPA2B1,HSPB2,IGFBP6,IRS2,ITGB1,LTBP1,MAOB,MMP2,PARVA,PGR,PPM1D,PTPRD,RHOB,SAA1,SERPINE1,STAT1,SULT2A1,THBS1,TNF	299 (21)
GATA6		transcription regulator		1.571		1.92e-05	ACTA2,ACTC1,BCAM,CAV1,EPO,FGF2,GATA4,LAMB2,LTBP1,LYVE1,MYH11,MYLK,NFIA,NUSAP1,PDGFRA,PPP1R14A,PTGIS,SORBS3,STARD13,SULT2A1,TAGLN	155 (7)
INHA		growth factor		-0.49		1.99e-05	ACTA2,ACTG2,ADAMTS1,CCN1,CNN1,COL4A5,COL4A6,COMP,FST,LTBP1,MMP2,MYH11,MYL9,SERPINE1	144 (10)
CEBPG		transcription regulator				2.02e-05	ADH1C,CXCL8,ELANE,F7,HBB	165 (7)
APOH		transporter		-0.689	bias	2.02e-05	CD36,CD83,NFKB1,SELE,TNF	276 (16)
EP300		transcription regulator		1.329	bias	2.06e-05	ACACB,ACADL,ACTA2,AKAP12,ANGPT1,ANXA6,ARHGEF10L,BRCA1,CD36,CD59,CRIM1,CRISPLD2,CXCL8,DHRS3,DUSP1,EYA2,FABP4,GPR18,HBB,HMGCS2,IGFBP6,IL17RC,MYH11,NPR1,NTRK3,PCK1,PDK4,PGR,SELE,SPSB1,TNF,TXNIP,WFS1,YPEL2	328 (22)
FGF2	3.497	growth factor		1.495	bias	2.24e-05	ACER2,ACTA2,ACTC1,ADM,ANGPT1,ANGPTL4,AQP1,BRCA1,CAV1,CCN1,CCN3,CRYAB,DCN,EDNRB,ELN,EPAS1,FABP4,FGF2,GRIA1,ITGA5,ITGB1,KDM2B,LYVE1,MCAM,MGP,MMP2,NFKB1,NTF3,PDGFRA,SELE,SERPINE1,SMIM3,SPRY1,TAGLN,TGFBR3,THBS1,TNF	298 (21)
STAT3		transcription regulator		0.065	bias	2.46e-05	ACTA2,ADM,AHSG,ANGPTL4,CD226,CD83,CEBPD,CRP,CXCL8,CXCL9,EPAS1,FERMT2,FGF2,FST,GZMB,H19,HBB,HNRNPD,IFIH1,IRF1,ITGA5,ITGB1,MMP2,MT-ATP6,MT-CYB,MT-ND1,MT-ND2,MT-ND4,MT-ND4L,MT-ND5,MT-ND6,NFATC2,NFKB1,OSBPL5,PCK1,PGR,PLA2G2A,SAA1,SERPINE1,STAT1,TAGLN,TFDP1,THBS1,TNF,TNS1	305 (17)
FASN		enzyme		1.682	bias	2.59e-05	ACTA2,CAV1,CD36,CFD,CXCL8,DDIT4,EDNRB,FABP4,PCK1,RBP7,TNF	319 (22)
HNF1B		transcription regulator		-0.213		2.67e-05	ACTN1,AKR1C4,AMBP,CD99,DUSP1,EPS8,FZD1,ID4,MMP2,MUC4,NR1H4,PTGIS,SLC2A2,TM4SF4,TTR	138 (4)
NOTCH4		transcription regulator		1.991	bias	3.02e-05	ACTA2,ANGPT1,CNN1,MYH11,SERPINE1,TAGLN,TEK	157 (7)
HEY1		transcription regulator	Inhibited	-2.032	bias	3.02e-05	ACTA2,CNN1,GATA4,MMP2,MYH11,SMTN,TAGLN	130 (7)
E2F1		transcription regulator		0.773	bias	3.14e-05	ACADL,BAD,BRCA1,CALD1,CAV1,CBX5,CCNE2,CDKN1C,CRIP2,CRYAB,DDAH2,DLEU1,DLEU2,DUSP1,EYA2,EZH2,FBXO5,FGF2,FHL1,H19,HNRNPD,ILK,INMT,IRS2,MEIS1,MUC4,NPAT,NUSAP1,PDK4,PPT2,SELE,SERPINE1,SMC4,THBS1,TNF,TRAF3,VEGFB	263 (17)
SMAD7		transcription regulator		-1.158		3.22e-05	ACTA2,ADH1C,APOC3,CGREF1,CRP,DCN,FST,FSTL3,GAS6,GATA4,ITGBL1,MMP2,MUC4,SERPINE1,TAGLN,TNF,TPM2	207 (15)
CEBPA		transcription regulator	Activated	3.519		3.23e-05	ADH1B,ADH1C,AKAP12,AKR1C3,APOB,APOC3,APOC4,CCL3,CEBPD,CFD,CXCL8,CYP2B6,DYNLT3,ELANE,F8,F9,FABP4,FHL1,FZD1,GABPB1,IRS2,ITGB5,NFATC2,NR1H4,PCK1,PPP1R14A,RUNX3,SAA1,SERPINE1,SERPINF1,SLC2A4,SULT2A1,THBS1,TIMP4	327 (20)
RB1		transcription regulator	Activated	2.165		3.27e-05	ACTC1,ACTN2,ASPN,BRCA1,CBX5,CCNE2,CD83,CLIC4,CXCL8,DUSP1,EPS8,EZH2,FABP4,FBXO5,FGF2,FOSB,FST,FXYD1,GEM,GNAI1,GPR17,INMT,IRS2,KANK2,MAPK4,MEIS1,MMP2,NFKB1,NPAT,PPFIBP1,PPT2,RHOB,SERPINE1,SNTB2,TFDP1,TNF,TNFSF4	305 (23)
CTF1		cytokine		1.982	bias	3.42e-05	CEBPD,CRP,GATA4,IRF1,MYH11,MYLK,TAGLN,TNF	279 (18)
NKX2-3		transcription regulator		0.229		3.57e-05	ACTA2,ADM,ANGPTL4,AOC3,CAVIN2,CD300LG,CD36,CRYAB,CXCL8,FCN3,FGF2,GALNT15,MYH11,PLEKHA4,SNCAIP,SRPX,STAT1,TMEM100,TNFSF4,YPEL2,ZNF704
NRG1		growth factor	Activated	2.5	bias	3.65e-05	ACTN1,ANGPT1,BRCA1,CAV1,CAVIN1,CAVIN2,CCN1,CRIM1,CXCL8,DUSP1,FGF2,FOSB,GAS6,GATA4,GPX3,ITGB5,LMO4,PGR,SELE,SERPINE1,SLC2A4,THBS1,TNS1,VEGFB	297 (17)
PROC		peptidase		0.051		3.72e-05	ANGPT1,CXCL8,MMP2,PLA2G2A,SELE,SERPINE1,TEK,THBS1,TNF	279 (19)
FBXW7		enzyme	Inhibited	-2.023	bias	3.9e-05	APP,CD36,CEBPD,FABP4,MT-ATP6,MT-CYB,MT-ND1,MT-ND4,MT-ND4L,RHOB,SERPINE1	295 (16)
LPXN		transcription regulator				4.28e-05	ACTA2,MYH11,TAGLN	142 (7)
Rxr		group				4.55e-05	ANGPTL4,CD36,CYP2B6,CYP4F2,ILK,KDM6B,MGP,MMP2,PCK1,PDK4,SERPINF1,SLCO1B3,SULT2A1,UGT2B4	254 (16)
GATA1		transcription regulator		-1.114	bias	4.65e-05	ACTN1,AIP,AQP1,BACH2,CAVIN1,CBFA2T3,CBX5,CD36,CPA3,EPO,EZH2,F10,FHL1,FOSB,HBB,LMO4,MS4A2,NFKB1,PRKG1,RUNX3,SASH1,SLC24A1,TEK,TGFB1I1,TUBB1
SIRT1		transcription regulator		0.982		4.67e-05	ACADL,CAV1,CD36,CD72,CD83,CYP2B6,DDAH2,EPAS1,EPDR1,FABP4,FGF10,GABARAPL1,GATA4,GSTM3,KALRN,KDM2B,LAMA2,MAOA,MMP2,NEGR1,NLGN1,NR1D1,NR1H4,P3H3,PCK1,PDGFRA,PDK4,PRDM16,SERPINE1,STAT1,TNF,TRIM63,VEGFD	362 (21)
MAFB		transcription regulator		1.461	bias	4.99e-05	ACTN1,CXCL9,FBLN5,FCGBP,LILRB5,NUAK1,OLFML3,PCK1,RAB3IL1,SLC2A2,STAB1,TAGLN
NSUN6		enzyme	Activated	2.828	bias	5.12e-05	CAVIN2,CCN1,CRIM1,FGF2,GAS6,SERPINE1,THBS1,TNS1
NR1H4	17.169	ligand-dependent nuclear receptor		0.7		5.63e-05	ABCA8,ABCA9,ACTA2,ADH1B,AMBP,APOC3,CCL14,COL14A1,CYP2B6,FABP1,FBLN5,LAMB2,MMP2,NR1H4,PCK1,SLCO1B1,SLCO1B3,SULT2A1,TNF,TXNIP,UGT2B4	274 (17)
Collagen type IV		complex		1.342		6.25e-05	ACTA2,ITGB1,MMP2,SERPINE1,TAGLN,THBS1	294 (18)
F2R		G-protein coupled receptor	Activated	2.245	bias	6.33e-05	ANGPT1,CCN1,CXCL8,DUSP1,MCAM,MMP2,MYOCD,PGR,SELE,TAGLN,TEK,TGFB1I1,THBS1	263 (20)
USP7		peptidase		1.153	bias	6.33e-05	ACKR3,CD36,FABP1,FAM111B,FKBP5,SLC2A2,TNF	259 (14)
P38 MAPK		group		0.31	bias	6.98e-05	ANGPT1,CAV1,CD36,CD83,CEBPD,CLDN5,CXCL8,CXCL9,DUSP1,EDNRB,FABP4,FGF10,FGF2,FST,KLF15,MMP2,MYH11,NFATC2,NFKB1,NPR1,NR1H4,PCK1,PPM1D,RHOB,SELE,SERPINE1,STAT1,THBS1,TNF	320 (20)
RNA polymerase II		complex				7.23e-05	ACTC1,ANGPTL4,APOC3,BRCA1,CBX5,CCNE2,CD83,CSDC2,CXCL8,DUSP1,ELK4,FABP4,GATA4,HBB,HSPA1A/HSPA1B,ITGA5,MEIS1,MMP2,NR1H4,PCDHGC3,PCK1,SORBS1,TLN1,TNF	206 (7)
FN1		enzyme		1.73	bias	7.32e-05	ACTA2,APP,CCN1,CD83,CLIC4,CRP,CXCL8,FERMT2,FGF2,ITGA5,ITGB1,MGP,MMP2,PDGFRA,PGR,SERPINE1,TAGLN,THBS1,TLN1,TNF	212 (17)
HIF1A		transcription regulator	Activated	3.55	bias	7.89e-05	ACTA2,ADAMTS1,ADM,AGTR1,AKAP12,ANGPTL4,BACH2,BRCA1,CAV1,CAVIN1,CAVIN2,CCN1,CCN3,CD36,CXCL8,DDIT4,EDNRB,EPAS1,EPO,ERBB4,FHL1,HIF3A,IRS2,ITGA5,ITGB5,MMP2,MT-ND1,NFKB1,PCDH10,PTGIS,RAPGEF6,SERPINE1,SLC2A4,STAT1,THBS1,TNF	333 (21)
STS		enzyme		1		7.93e-05	CEBPD,FABP4,HSPA1A/HSPA1B,MYLK,PGR,SLC2A4,TNF	252 (16)
IL1A		cytokine		0.898	bias	7.95e-05	ADAMTS1,APOD,APP,CCL3,CCN1,CD83,CXCL8,CYP2B6,EPO,FGF2,FOSB,IRF1,ITGA5,ITGB1,MCAM,MMP2,NFKB1,SAA1,SELE,SERPINE1,SSTR1,TNF	270 (16)
IRS1		enzyme		0.66	bias	7.95e-05	ACTC1,CEBPD,DVL2,FABP4,FHL1,FST,IRS2,MYOCD,PCK1,PRDM16,SLC2A4,SPARCL1,TAGLN,TNXB,TRIM63	268 (22)
HOXA4		transcription regulator		1.261		8e-05	ACTA2,CCN1,ITGB1,MYH11,TAGLN	89 (9)
SMAD3		transcription regulator	Activated	2.871	bias	8.06e-05	ACTA2,APOB,APOC3,ASPN,CD59,CRISPLD2,CRP,ELN,FST,FSTL3,GZMB,ITGB1,ITGB5,PCSK5,RHOB,SERPINE1,SPON1,TAGLN,THBS1,TNF,TNFSF4,TPM1,TPM2,TPSAB1/TPSB2	235 (14)
SCD		enzyme		0.284		8.7e-05	ACACB,ACADL,AHSG,ANGPTL4,CD36,CXCL8,MMP2,PCK1,PDK4,PRDM16,SLC2A4,TNF	314 (23)
HEYL		transcription regulator		-1	bias	9.34e-05	GATA4,MMP2,MYH11,SMTN
SFTPA1		transporter		-0.584	bias	9.34e-05	ANGPTL4,ANKRD35,CCL3,CCN1,CRLF1,FOSB,FRMD6,PDK4,RASD1,SERPINE1,TNF	344 (19)
MAP3K1		kinase		-0.183	bias	9.79e-05	CCN3,CXCL8,DUSP1,MAOB,MUC4,PGR,SERPINE1,THBS1,TNF	264 (17)
IL13		cytokine	Activated	2.097	bias	0.000103	ACKR3,ASPN,AVPI1,BTNL9,CCL3,CD36,CD72,COL6A2,CXCL8,DYNLT3,EPAS1,ERBB4,FABP4,FEZ1,FLOT1,GAS6,GPX3,LTBP1,MAOA,MMP2,PID1,PLA2G2D,SERPINE1,SERPINF1,THBS1,TIMP4,TNF,TNS1,TNXB,TPSAB1/TPSB2,UGT3A1,YAP1	332 (23)
PSMB11		peptidase		-1.278	bias	0.000105	CAV1,COL4A6,COL6A2,HSPA1A/HSPA1B,LAMB2,MT-ATP6,MT-ND1,MT-ND2,MT-ND5,MT-ND6,NTN4,RHOB,THBS1,VIT
WNT3A		cytokine		1.251	bias	0.000106	ACADL,ACTA2,ANGPT1,APP,CCN1,CCN5,CFD,DCN,DDIT4,DVL2,EPAS1,FABP4,FZD1,GATA4,IRS2,LRRC17,LRRC32,MRGPRF,NDNF,PDGFRA,SPRY1,TCF7,THBS1,TNF,TNXB,TXNIP,WNT11	315 (22)
Pkc(s)		group	Activated	2.986	bias	0.000107	ACTA2,ADM,APP,CCN1,CD36,CNN1,CXCL8,DMD,DUSP1,FABP4,FGF2,ITGA5,ITGB1,MAOB,MMP2,NFKB1,NR1D1,SERPINE1,TAGLN,TNF	286 (19)
PCK1	9.189	kinase		-1.091	bias	0.000117	ACADL,IRS2,PCK1,SLC2A4,TNF	198 (14)
PIAS4		transcription regulator	Inhibited	-2	bias	0.000117	FABP1,IRF1,PDK4,SERPINE1,VHL	183 (7)
PKD1		ion channel		-0.58		0.000123	CAVIN1,CCN1,EDIL3,EMILIN1,F13B,FAM98B,FGF10,FOSB,GLDN,HSPB2,JPH2,LTBP1,NNMT,PCK1,PICALM,SLC2A2,TNS1,TTR,YAP1
EIF3E		translation regulator		-1.463		0.000126	ANGPT1,CD36,EPAS1,FGF2,LPA,PCDHGC3,SAA1,THBS1
FOXF1		transcription regulator	Activated	2.232	bias	0.000142	ACTG2,FGF2,ITGA5,MYH11,MYLK,PDGFRA
LILRB1		transmembrane receptor		-0.928	bias	0.000142	ADM,CAV1,CXCL8,ITGB1,MMP2,TNF	158 (10)
GMNN		transcription regulator	Inhibited	-3.317	bias	0.000147	ANGPT1,BMPER,DUSP1,EXT2,FABP1,FGF2,PDGFRA,PHYHIP,TWSG1,WLS,YAP1	42 (3)
ANGPT1	4.427	growth factor		-0.152		0.000149	ADAMTS1,DUSP1,ILK,ITGB1,NFKB1,SELE,TEK,TNF	260 (20)
INHBA		growth factor	Activated	3.067	bias	0.00016	ACTA2,ACTN1,AKR1C3,CXCL8,DACH1,ERBB4,FST,FSTL3,IRF1,MGP,MMP2,PCSK5,PRPF38B,SERPINE1,SLC2A2,TAGLN,TENT5B,TPSAB1/TPSB2	221 (16)
EGLN2		enzyme		-1.165	bias	0.000163	CXCL8,EPAS1,EPO,TNF	267 (14)
HS6ST2		enzyme				0.000167	CXCL8,FGF2,TPSAB1/TPSB2	178 (7)
Yap1		transcription regulator				0.000167	MYH11,MYOCD,TAGLN	79 (7)
Bc1		translation regulator				0.000167	ACTA2,CNN1,TAGLN	118 (7)
HNF4A		transcription regulator	Activated	2.594		0.000177	ACTA2,ACTN1,ADH1B,AGXT2,AHSG,AIP,AKR1C3,AKR1C4,AMBP,APCS,APOB,APOC3,APP,AQP1,AVPI1,AZI2,BAD,C8G,CAV1,CBX5,CCL14,CCNE2,CD36,CDIPT,CEBPD,CFAP298,CLTA,CMC2,CNOT9,CPED1,CRP,CRYZL1,CXCL8,CYP2B6,CYP4F2,DACH1,DEPP1,EID1,EPO,F13B,F7,F9,FABP1,FHL1,FLOT1,FMO2,FZD1,GINS2,GJB1,GLYAT,GPC6,GYS2,HAO1,HAO2,HTRA2,INHBC,KLF15,LAPTM4A,LPA,LUC7L2,MAOA,MAOB,MBL2,MGST3,MUC4,NEURL2,NFKBIL1,NPAT,NR1D1,NR1H4,NUAK1,NUDT2,…	301 (18)
PDPK1		kinase		0.021		0.000179	CAV1,CST3,CXCL8,DYNC1I1,MLANA,SERPINE1,TNF	292 (23)
MTA1		transcription regulator		0.918		0.000205	ACKR3,ACTC1,BRCA1,CCN5,CDKN1C,MMP2,PGR,TNF	337 (26)
EGFR		kinase		-0.007	bias	0.000208	ACTA2,ADGRL3,APP,BCAM,BCL7C,CAV1,CBX5,COL6A2,CRYAB,CST3,CXCL8,DUSP1,ERBB4,EXT2,F7,GZMB,HNRNPA2B1,HNRNPD,IRF1,ITGB5,MMP2,PCDHGC3,PTGIS,PTTG1IP,RHOB,RRAS,SERPINE1,SLC7A5,SUSD5,THBS1,TM4SF5,TNF,TNXB,TXNIP	312 (21)
IL1R1		transmembrane receptor		1.447	bias	0.000226	ACTA2,APCS,APP,CXCL8,MMP2,MYH11,SAA1,SELE,TNF	240 (18)
FOXF2		transcription regulator	Inhibited	-2.449		0.000228	ACTA2,ACTG2,MYH11,MYOCD,PDGFRA,TAGLN	194 (7)
SMAD2		transcription regulator		1.612		0.000234	ACTA2,CRISPLD2,FSTL3,GZMB,ITGB1,MMP2,MUC4,SELE,SERPINE1,THBS1,TNFSF4,TPM1,TPM2	260 (16)
KLF4		transcription regulator	Activated	2.396	bias	0.000237	ACTA2,ACTC1,ADAMTS1,ANGPT1,BMPER,CBFA2T3,CCN3,CDKN1C,CLIC4,CXCL8,DUSP1,EXT2,FABP1,GATA4,MYH11,MYOCD,PDGFRA,PRKG1,SERPINE1,TAGLN,TEK,THBS1,TWSG1,WLS,YAP1	250 (15)
FOXC2		transcription regulator	Activated	2.8	bias	0.000257	ACTA2,CFD,FABP4,IRS2,ITGB5,MMP2,PRDM16,SLC2A4,TCF15	294 (20)
HIC1	1.958	transcription regulator		-0.25		0.000257	ACKR3,ACTA2,CCN3,CCNE2,CDKN1C,FST,ID4,MCAM,TMEM47	213 (11)
UBE2I		enzyme		0.378		0.000259	CEBPD,HBB,IRF1,PDK4,PRDM16,SLC2A4,STAT1	285 (13)
KLF5		transcription regulator		1.224		0.000275	ACTA2,CAVIN1,CEBPD,CGREF1,DUSP1,EPAS1,ILK,NEGR1,NR1H4,TAGLN,WFS1	288 (18)
ADAM12		peptidase		-0.136		0.000277	ADAMTS15,CFD,COL4A5,DCN,GAS6,IGFBP6,MGP,SERPINE1,SPARCL1,SVEP1	103 (7)
NFIX	3.209	transcription regulator		0.946		0.000285	CLEC3B,CXCL8,FABP4,NFIX,SERPINE1,SPARCL1
ERBB2		kinase		-0.891	bias	0.000299	ACTA2,ADGRL3,ADORA3,ANGPTL4,BCAM,CAVIN1,CAVIN2,CAVIN3,CBFA2T3,CCN5,CCNE2,CD36,CD59,CLEC3B,COL6A2,CXCL8,ERBB4,EXT2,FSTL3,GAS6,GINS2,GNAI1,GPX3,H19,HSPA1A/HSPA1B,IGFBP6,ILK,ITGA5,ITGB1,LAMB2,LMO4,MAOA,MAPK4,MYL9,NFKB1,NNMT,PDGFD,PDK4,POLR2J2/POLR2J3,PTTG1IP,RHOB,SERPINE1,SLC7A5,SMTN,SORBS1,SPARCL1,SRPX,TAGLN,TAX1BP3,THBS1,TNF,TPM1,VEGFD,WFS1	292 (17)
ERBB4	7.68	kinase	Inhibited	-2.066		0.000304	ACTA2,BRCA1,CCN5,DUSP1,ERBB4,PGR,PTGIS,SPARCL1,THBS1,TLN1,VEGFD	286 (20)
LEP		growth factor		-0.338	bias	0.000306	ACADL,ACTA2,AGTR1,ANGPTL4,APP,AQP7,BAD,CAV1,CCN1,CD36,CFD,CRP,CXCL8,FABP4,GRIA1,IRF1,IRS2,MMP2,MT-CYB,MT-ND1,MT-ND4,NPR1,PCK1,PGR,PRDM16,SELE,SERPINE1,SLC2A2,SLC2A4,THBS1,TNF,TPRA1,TSPO	269 (21)
PF4		cytokine	Inhibited	-2	bias	0.00031	ACTA2,CCL3,CD83,CNN1,CXCL8,IRF1,PGR,STAT1,TFDP1,TNF	322 (22)
CXCL12		cytokine		1.7	bias	0.000317	ACTA2,AKR1C3,BAD,CD36,CDKN1C,CXCL8,HNRNPD,ITGB1,MMP2,PGR,RHOC,RRAS,RUNX3,SELE,SORBS3,THBS1,TNF,ZBTB16	291 (22)
TAZ		enzyme		1.724	bias	0.000373	ACTA2,ADAMTS1,CAV1,CAV2,CCN1,COL6A2,DCN,DUSP1,PHACTR2,SERPINE1,SORBS2,TAGLN,THBS1,TNF,VEGFB,WNT11	189 (13)
RELA		transcription regulator		-0.199	bias	0.000387	ACTA2,APP,BACH2,CAV1,CCL3,CD59,CRP,CRYAB,CXCL8,CXCL9,CYP2B6,DUSP1,ELN,EPAS1,FCGRT,FGF10,FGF2,FOSB,IRF1,MIR17HG,MT-CYB,NFATC2,NFKB1,PCK1,PPM1D,SAA1,SELE,SLC2A4,SLCO1B1,TNF,VHL,WASF3	320 (18)
IFNG		cytokine		-0.963	bias	0.000396	ABLIM3,ACTA2,ADCY5,ADM,AGTR1,ANGPTL4,APP,AQP1,BACH2,CALCOCO2,CAV1,CCL3,CD36,CD72,CD83,CEBPD,CLIC4,CRIM1,CRLF1,CX3CR1,CXCL8,CXCL9,DCN,DEPP1,DUSP1,EDNRB,ELN,FAM107A,FBLN1,FBXO5,FGF2,FKBP5,FOSB,FZD1,GAS6,GC,GLDN,GPR108,GRIA1,GZMB,HSPA1A/HSPA1B,IFIH1,IRF1,IRS2,ITGA5,ITGB1,ITPK1,LAMB2,MLANA,MMP2,MUC4,MYH10,NFKB1,NR1D1,PCK1,PHACTR2,PLA2G2A,PLA2G5,PLAAT3,RHOB,RUNX3,SCUBE1,SELE,SERPINE1,SLC2A2,SLC2A4,SLC…	267 (16)
ACTN4		transcription regulator		1.342	bias	0.000402	ANGPTL4,CXCL8,DCN,PGR,SERPINE1	302 (18)
MYF6		transcription regulator		1.039	bias	0.000402	ACACB,ANGPTL4,DCN,EPO,FGF2,FST,MMP2,NTF3,SERPINE1,SERPINF1,THBS1,TNF
MGAT1		enzyme		-1	bias	0.000405	ACTA2,ITGA5,ITGB1,ITGB5	172 (8)
CX3CL1		cytokine		0.816		0.000411	ADAMTS1,APOC4,APOD,CX3CR1,EID1,FGF2,LMO4,MMP2,MYLK,NDNF,SALL1,SERPINF1,SLC2A2,TNF	316 (21)
LRP1	2.558	transmembrane receptor		0.908		0.00042	APP,GRIA1,ITGB1,LRP1,MMP2,SERPINF1,SLC2A4,TNF	280 (18)
PTEN		phosphatase		-0.071		0.000421	ABCA9,ABHD4,ADM,AKR1C3,ANGPT1,CFD,CLTA,CSRP1,CX3CR1,CXCL8,DUSP1,EPAS1,EPO,EZH2,FABP4,FES,FGF10,GPR17,GPX3,HSPA1A/HSPA1B,HSPB2,ID4,IGFBP6,INMT,IRS2,ITGB1,LEPROT,MCAM,MMP2,MT-ATP6,MT-CYB,MT-ND1,NFKB1,RBBP6,SERINC3,SERPINE1,SLC30A10,STARD8,THBS1,TNF,VEGFB,VHL,ZBTB16	305 (22)
ERK		group	Activated	2.208	bias	0.000467	ACTA2,ACTN1,BCAR3,CAV1,CEBPD,CXCL8,DUSP1,EPAS1,EZH2,FABP4,FGF2,FST,MCAM,MMP2,MYLK,PDK4,SERPINE1,STAT1,THBS1,TNF	281 (19)
SOX3		transcription regulator	Inhibited	-3.162	bias	0.000471	ANGPT1,BMPER,DUSP1,EXT2,FABP1,PDGFRA,TWSG1,WLS,YAP1,ZBTB16
RUNX2		transcription regulator		-0.579	bias	0.000484	ACTA2,CEBPD,CXCL8,ITGBL1,MMP2,MYH11,SERPINE1,SOX5,TAGLN,TCF7,TLN1,TPM1,TPSAB1/TPSB2	271 (19)
PGF		growth factor		-0.969	bias	0.0005	ANGPTL4,CXCL8,DCN,FOSB,FST,SERPINE1,TNF	309 (23)
HEY2		transcription regulator	Inhibited	-2.39	bias	0.0005	ACTA2,CNN1,GATA4,MYH11,PPBP,SMTN,TAGLN	147 (10)
FKBP5	1.24	enzyme		0.277		0.00052	CD36,FABP4,PDK4,PRDM16,SLC2A4	161 (7)
HOXD3		transcription regulator	Activated	2.2	bias	0.00052	ITGA5,MMP2,SERPINE1,TAGLN,THBS1
HAND2	8.349	transcription regulator		1.782	bias	0.000525	ACTC1,ACTN2,CASQ2,CLSTN2,ECM2,HAND2,NFATC2,PLA2G2A,TPM1
TCF7L2		transcription regulator	Activated	3.078	bias	0.000532	ACADL,AKR1C4,APOD,CCN5,CSRP1,EPAS1,FABP1,FABP4,GJB1,GYS2,HMGCS2,ID4,ILK,IRS2,MCAM,NPAT,OSBPL1A,PCK1,PICALM,PPP1R14A,PRRG1,SORBS3,TCF7,TNFSF4,TNS1,VHL,YAP1,YPEL2	238 (10)
TSC22D3		transcription regulator		1.854		0.000546	CCL3,CD83,CXCL8,DUSP1,EDIL3,NFKB1,SELE,TNF	285 (18)
MAP2K1		kinase	Activated	3.049	bias	0.00056	ACTA2,BAD,BRCA1,CCN1,CRIM1,CRP,CRYAB,CXCL8,DUSP1,FGF2,ITGA5,ITGB1,MAOB,MMP2,PDGFRA,THBS1,TNF	282 (19)
MTOR		kinase		1.416		0.000577	ACACB,ACADL,ADM,CAB39L,CEBPD,CXCL8,DDAH2,DDIT4,DMD,DUSP1,EPAS1,FABP4,FST,GZMB,HMGCS2,IRF1,IRS2,NFKBIL1,PDK4,PGR,SLC2A4,SRPX,STAT1,TNF,TRIM63,TXNIP	348 (25)
PAX3		transcription regulator				0.000594	APP,C8G,CD151,CLDN5,CST3,EYA2,FHL1,HNRNPA3,ID4,LRRC17,MCAM,MGP,NNMT,PCDHGC3,RHOB,RUNX3,TEK
HISTONE		group				0.00063	DKK3,FGF2,FHL5,MUC4,NFATC2,PTGIS	149 (7)
SLC22A5		transporter		0.816	bias	0.00063	ACADL,ITGB5,LTBP1,LTBP4,STAT1,TNF
EPAS1	2.387	transcription regulator	Activated	3.114	bias	0.000633	ADM,AKAP12,ANGPTL4,CAV1,CCN1,CCN5,CYBRD1,EPO,FABP4,FGF2,FHL1,GYS2,IRS2,ITIH5,PCDH10,SERPINE1,SLC2A4,SLC7A5,TEK,YAP1	299 (22)
RHOA		enzyme		-1.109	bias	0.000636	ACTA2,CXCL8,IRF1,ITGB1,ITGB5,ITGBL1,NFKB1,PRKG1,RHOB,RHOC,TAGLN	262 (19)
ANXA7		ion channel		-0.333	bias	0.000654	ADORA3,BRCA1,FST,GNB2,NFIA,SLC2A2,TEK,TFDP1,VHL
SPDEF		transcription regulator	Inhibited	-2.333	bias	0.000654	COL4A5,COL4A6,COL6A2,CXCL8,DKK3,ITGA5,LAMB2,SERPINE1,VEGFB	232 (11)
F3		transmembrane receptor		1.775	bias	0.000654	ANGPT1,CCN1,CXCL8,FERMT2,MMP2,SELE,SERPINE1,SPRY1,TNF	257 (20)
Immunoglobulin		complex	Inhibited	-3.157		0.000657	ACTA2,ADM,APP,BAD,BRCA1,CCL3,CD72,CD83,CDKN1C,CEACAM8,CEBPD,CFD,CRISPLD2,CX3CR1,CXCL8,CXCL9,DDIT4,DUSP1,EDNRB,ELN,EPO,EZH2,FAM107A,FKBP5,FOSB,GZMB,HAO2,HTRA2,IRF1,ITGB5,LRRC32,MGST3,MMP2,NFKB1,PCK1,PDK4,PLIN4,SELE,SLC7A5,STAB1,STAT1,TGFBR3,TIMP4,TNF,TSPO,VPS16,WLS,ZBTB16	299 (21)
CCR2		G-protein coupled receptor	Activated	2.121	bias	0.000658	APP,ASPN,COL14A1,COL6A2,DCN,FBLN1,LAMB2,MMP2,PRELP,THBS1,TIMP4,TNF	313 (23)
GNA13		enzyme		1.4	bias	0.000663	ACTA2,CNN1,CXCL8,MYH11,TAGLN	287 (24)
IKBKB		kinase		0.644	bias	0.000665	BRCA1,CCL3,CCNE2,CEBPD,CTSF,CXCL8,DCN,EZH2,FGF10,IGFBP6,ILK,IRF1,ITGB5,MGP,MMP2,MYO1D,NFKB1,PPM1D,SELE,TLN1,TNF,TRIM63	306 (18)
NR3C2		ligand-dependent nuclear receptor	Activated	2.173		0.000672	ADAMTS1,CACNA1H,CXCL8,DDIT4,FGF2,FKBP5,GPX3,KLF9,NFIA,NTF3,PLIN4,SERPINE1,TNF,VEGFB	269 (20)
FOXO4		transcription regulator		0.905		0.000712	ANGPT1,CAV1,COMP,EDNRB,EPO,FABP4,GABARAPL1,GPX3,PLA2G2D,SERPINE1,SOX5,TXNIP	259 (15)
collagenase		group		0.64	bias	0.000752	ADM,CEBPD,IRF1,SAA1,SELE,TNF	223 (10)
PRLR		transmembrane receptor		0.21	bias	0.000752	AKR1C3,CFD,EZH2,FABP4,FGF2,GJB1	257 (18)
DPP4		peptidase		-1.488		0.000778	FABP4,FGF2,LRP1,MMP2,SLC2A4,THBS1,TNF	275 (22)
ELANE	7.599	peptidase		-1.708		0.000778	AZU1,CEBPD,CXCL8,ELANE,ELN,MMP2,TNF	205 (15)
Tcf 1/3/4		group				0.00079	AHSG,AMBP,TTR
Pik3r		group				0.00079	CXCL8,EPO,ITGB5	161 (7)
GMFG		growth factor				0.00079	ITGA5,ITGB1,TNF	242 (12)
DLX4		transcription regulator				0.00079	BRCA1,FGF2,HBB
BCL6		transcription regulator		1.763		0.000799	ANXA6,BACH2,CCL3,CD151,CD72,FCGRT,FGF2,GABARAPL1,GABPB1,IRF1,MGP,MIR17HG,NFKB1,PLA2G2A,SERPINE1,SH3D19,SOX5,STAT1,TNF	260 (17)
Pdgf (complex)		complex		0.268	bias	0.00082	CAV1,CCN3,F10,FGF2,FOSB,GRIA1,IRS2,ITGA5,MMP2,NTF3,SERPINE1	290 (20)
RET		kinase		0.865	bias	0.000821	ACTC1,CCN3,CD151,CLDN5,CRYAB,CXCL8,DCN,EDNRB,ELN,HSPA1A/HSPA1B,NTF3,TCF21,TNF,WNT11	307 (20)
MED16		transcription regulator	Inhibited	-2	bias	0.000829	ANGPTL4,CCN1,MMP2,TAGLN	131 (3)
ADRB1		G-protein coupled receptor				0.000834	ACTC1,APP,MAP1LC3A,SMC4,THBS1	128 (7)
PIK3R1		kinase		-0.943	bias	0.00084	ACTA2,CCL3,CD36,CXCL8,MMP2,PCK1,PDGFRA,SERPINE1,TNF,TXNIP	314 (24)
MEF2C		transcription regulator		1.062	bias	0.000869	ACTC1,ACTN2,BACH2,CASQ2,CLSTN2,ECM2,FOSB,GATA4,KCNA5,NFATC2,PLA2G2A,SLC2A4,TPM1	32 (3)
IFN Beta		group		-0.546	bias	0.000879	CAV1,CCL3,CD83,CEBPD,CXCL8,DUSP1,GAS6,IFIH1,IRF1,MARCHF2,MT-ND2,SERPINE1,SPRY1,STAT1,THBS1,TNF	286 (17)
CCL11		cytokine		-0.5	bias	0.000889	CXCL8,CXCL9,FGF10,ITGB1,PPBP,TNF,TNFSF4,VEGFB	262 (16)
N-cor		group	Inhibited	-2.401	bias	0.000891	ACACB,CD36,CRP,DHRS3,FABP4,FZD1,MMP2,PCK1,PID1,RHOB,SLC2A4	358 (20)
TAB1		enzyme		0.211	bias	0.000892	CXCL8,IFIH1,NFKB1,SAA1,SELE,SERPINE1	235 (16)
DRD2		G-protein coupled receptor		1.633		0.000894	CRYAB,EDNRB,FOSB,LTBP1,MMP2,SERPINE1,THBS1	315 (24)
PPARGC1B		transcription regulator		0.096	bias	0.000895	ACACB,ACADL,MT-ATP6,MT-ND1,MT-ND2,PCK1,PDK4,SLC2A4,TRIM63	229 (11)
CTNNB1		transcription regulator	Activated	2.129	bias	0.000908	ACADL,ACTA2,ACTC1,ADRA2C,AOC3,APOD,APP,CAPNS1,CCL3,CCN1,CCNE2,CD36,CD99,CFD,CLDN5,CNTFR,COL4A5,COL4A6,CTSF,CXCL8,CYB5R3,DIXDC1,EDA,EDIL3,EYA2,FABP4,FGD4,FST,FSTL3,FZD1,GJB1,HMGCS2,ID4,ITGB1,ITSN1,MAOA,MIR17HG,MMP2,MYLK,NME3,OSBPL1A,PCK1,RPL3L,SAA1,SALL1,SERPINE1,SORBS3,SOX5,STAT1,SYNM,TCF7,TNF,TPRA1,WNT11,YAP1	300 (19)
LIF		cytokine		-1.616		0.000911	ACTA2,AHSG,CEBPD,CRP,CXCL8,GATA4,IRF1,MT-ATP6,MT-CYB,MT-ND1,MT-ND2,MT-ND4,MT-ND4L,MT-ND5,MT-ND6,PGR,TNF,YAP1	281 (21)
EML4-ALK		fusion gene/product		-0.102		0.00092	CXCL8,DUSP1,IRF1,ITGB1,ITGB5,MMP2,NNMT,RHOB,RSU1,SERPINE1	243 (13)
FOSL1		transcription regulator		1.637		0.00092	ADM,CCN1,CXCL8,ELN,FOSB,MMP2,SERPINE1,THBS1,TNF,YAP1	193 (10)
IL6R		transmembrane receptor		0.113	bias	0.00092	ACTA2,CCL3,CD36,CXCL8,EPO,IRF1,MMP2,NFKB1,SAA1,TNF	283 (15)
Creb		group		1.475	bias	0.000932	ACTA2,ADM,CCN1,CD59,CEBPD,CSRP1,CXCL8,DUSP1,FOSB,GSTM3,IRS2,ITGA10,KCNA5,KDM2B,LMO4,MCAM,MMP2,MT-ND5,MUC4,PCK1,PPFIBP1,SLC2A4,TNF,TSEN34	322 (21)
PRKAA1		kinase		-0.832	bias	0.000972	ACKR3,ACTA2,CXCL8,CYP2B6,FKBP5,ITGB5,ITIH5,LMO4,MYLK,PDGFRA,PLA2G2A,RTN4RL1,TNF,TNS1,YAP1	272 (20)
SOX1		transcription regulator	Inhibited	-3	bias	0.00099	ANGPT1,BMPER,DUSP1,EXT2,FABP1,PDGFRA,TWSG1,WLS,YAP1
MDM2		transcription regulator		1.988		0.00101	ADIRF,CXCL8,EZH2,FCGRT,IGFBP6,MDM4,RABAC1,SERPINE1,TFDP1,THBS1	310 (19)
Growth hormone		group		0.737	bias	0.00102	ANGPTL4,CD36,CEBPD,EPO,FABP4,FKBP5,HBB,IGFBP6,IRF1,MT-CYB,MT-ND5,NR1D1,PCK1,PDK4,PLAAT3,SSTR1,TCF21,TNF,TXNIP	283 (18)
Fibrin		complex				0.00103	ACTA2,CNN1,CXCL8,SERPINE1,TAGLN	255 (13)
IFNK		cytokine	Inhibited	-2	bias	0.00103	CD83,CXCL9,IFIH1,IRF1,STAT1	208 (12)
SEMA7A		transmembrane receptor		1.342	bias	0.00103	CCN3,CCN5,ELN,FGF2,TNF
DNMT3A		enzyme		0.535		0.00104	ACTC1,ADCY5,AKAP12,CASQ2,DNA2,FGF2,IRF1,KDM6B,MUC4,MYL9,NFATC2,PDE1A,PDE2A,RCAN2,TRDN,XRCC2
BMP6		growth factor		0.505	bias	0.00105	ACTA2,ADAMTS1,CAVIN2,ITGA5,MBL2,MYH10,PCOLCE2,PRKD1,SAP30,SERPINE1,TAGLN	128 (7)
CFTR		ion channel		0.895		0.0011	AQP1,CPA3,CXCL8,CYP2B6,NFKB1,OSBPL1A,PLA2G5,SAA1,STAT1,TNF	233 (17)
PRL		cytokine		-1.354	bias	0.00111	AKR1C3,AKR1C4,APP,CAV1,CEBPD,CLDN5,CST3,CXCL9,DCN,ERBB4,IFIH1,IRF1,LYVE1,MGP,NFKB1,PDGFRA,PDK4,RABAC1,RASD1,STAT1,TNF	363 (21)
NOTCH3		transcription regulator		1.357	bias	0.00112	ACTA2,ACTN1,APOD,CDKN1C,EPAS1,MYH11,SMTN,TAGLN	209 (11)
LOXL1		enzyme		1.067	bias	0.00113	ACTA2,ELN,MMP2,TNF	246 (17)
FOXA		group				0.00113	AMBP,PCK1,SLC2A2,TTR
cytokine		group		1.786	bias	0.00113	APP,CCN1,CCN3,CRP,CXCL8,DUSP1,FGF2,ILK,IRF1,MMP2,SAA1,SELE,SERPINE1,TEK	299 (18)
JAK2		kinase		-1.521	bias	0.00113	ACER2,ACTN1,AKAP12,AKR1C3,CD36,CXCL8,F10,FGF2,IRF1,ITGA5,PDE2A,STAT1,THBS1,TNF	313 (22)
NR1D2		ligand-dependent nuclear receptor		-0.152		0.00113	APOC3,CD36,FABP4,NR1D1	73 (4)
F10	5.756	peptidase		0.975	bias	0.00113	CCN1,CXCL8,MMP2,SELE	218 (17)
STAT5B		transcription regulator		0.318		0.00116	ACTC1,AKR1C3,C8B,C9,CYP2B6,FBLN1,FMO2,GJB1,GPD1,HAO2,IRF1,NNMT,PCSK5,PDK4,PDZRN3,RASD1,SCARA5,SULT2A1,TNF,TNFSF4,TRAF3	262 (12)
cytochrome-c oxidase		complex				0.00122	AQP1,MAOA
STK38L		kinase				0.00122	ITGB1,YAP1
DMPK		kinase				0.00122	FXYD1,HSPB2
HLTF		transcription regulator				0.00122	HBB,SERPINE1
ELOC		transcription regulator				0.00122	HNRNPA2B1,VHL
Ap2		group		0		0.00123	ADM,APOB,MCAM,MMP2,PCK1,SAA1	152 (7)
TREM2		transmembrane receptor		0.902	bias	0.00125	APP,ASB11,CD36,CX3CR1,FABP4,FGF2,GRIA1,TNF	315 (17)
USP19		peptidase	Activated	2.19		0.00127	DDIT4,FKBP5,KLF15,TNF,TRIM63
TGFB1I1	3.527	transcription regulator		0.74	bias	0.00127	CD36,FABP1,LTBP1,SERPINE1,TNS1
Nr1h		group	Activated	2.417		0.00128	ACACB,ACADL,APOC4,APOD,CAV1,CCL3,CXCL8,IFIH1,PLA2G2A,RUNX3,SLC2A4,THBS1,TNF,ZBTB16	270 (22)
MAPK1		kinase		0.131		0.00134	ADH1C,AKAP12,ANGPTL4,ATP1A2,CAV1,CXCL8,DCN,DUSP1,F9,FES,FOSB,HBB,IFIH1,IGFBP6,IRS2,ITGA5,MAOB,MMP2,PLA2G5,PPT2,PRKG1,SERPINE1,SPSB1,STAT1,TM4SF5,TNF	288 (18)
SNAP23		transporter				0.00135	MYH11,SMTN,TAGLN
MYOD1		transcription regulator		1.28	bias	0.00142	ACACB,ACTA2,ACTC1,BRCA1,CBX5,CDKN1C,CRYAB,DAO,DMD,DUSP1,GINS2,MMP2,NUSAP1,PRDM16,RRAS,SLC2A4,STAT1,TGFBR3,TNS1	284 (19)
MDK		growth factor		0.766	bias	0.00144	ACTA2,CCL3,GZMB,MYOCD,TAGLN,TNF	251 (18)
ACVRL1		kinase		0.294		0.00144	CXCL8,LYVE1,SELE,SERPINE1,STAT1,TAGLN	164 (10)
CDKN1A		kinase		0.338	bias	0.00147	ACTA2,APP,ASPN,BRCA1,CCN1,CLIC4,CPA3,CRYAB,DUSP1,F9,GNAI1,HNRNPA2B1,HSPA1A/HSPA1B,ITGB5,NUSAP1,SAA1,SERPINE1,SMC4,TNF,TRDN	304 (19)
GNAQ		enzyme		1.698	bias	0.00148	ADAMTS1,ADM,AGTR1,CNN1,CXCL8,FST,GAS6,NFIA,PGR,RHOB,SERPINE1,STAT1,YAP1	277 (20)
E2f		group		-0.816	bias	0.00148	BRCA1,CAV1,CBX5,DLEU1,DLEU2,EPAS1,GINS2,ITGA5,ITGB1,MIR17HG,NUSAP1,SERPINE1	132 (7)
IKZF1		transcription regulator	Inhibited	-3.482	bias	0.00149	ABCA9,AQP1,C1QTNF1,CAV1,CAV2,DEPP1,FKBP9,GAS6,LEPROT,LRP1,NFIX,NR1H4,SASH1,SLC27A3,SPSB1,TNF,TXNIP,WDFY3,YPEL2
APBB1		transcription regulator				0.0015	ACTA2,APP,TAGLN,TPM1	262 (13)
MKNK1		kinase		-0.222	bias	0.00154	ANGPTL4,CCN1,COL4A6,FOSB,GLDN,GNAI1,LAMB2,MGP,PDK4,RNH1,SPARCL1,TAGLN,TFDP1,TNF,TXNIP
SYVN1		transporter		1.796	bias	0.00158	APP,CAVIN1,CD151,CRTAP,DUSP1,EXT2,GNB2,ITGB1,LAPTM4A,MCAM,PPP1R15B,SLC27A3,SLC7A5
LIPE		enzyme		1.195		0.00159	ADH1C,ANGPT1,AQP1,CD36,FABP4,FKBP5,HSPA1A/HSPA1B,INMT,PCK1,PDK4,SLC2A4,TNF	259 (21)
PRKCE		kinase		0.783	bias	0.00159	ACTA2,APP,CAV1,CCN1,CRP,CXCL8,NFKB1,PRKD1,TNF	319 (19)
LEF1		transcription regulator	Activated	2.86	bias	0.00163	ACTA2,BRCA1,CAV1,CD83,ELANE,FGF10,FRMD6,GEM,KIF11,MMP2,NTN4,SPRY1,TNFSF4,YPEL2
XDH		enzyme		0.505		0.00166	ACTA2,CXCL8,DUSP1,MMP2,SERPINE1,TNF	292 (23)
BMP10		growth factor		0.8	bias	0.00167	AHSG,ANGPT1,ANGPTL4,AQP1,CD83,CX3CR1,FGF2,SELE,SMPX,THBS1	139 (7)
BSG		transporter		0.238	bias	0.00169	APOC3,CRP,CXCL8,EPAS1,MMP2,SERPINE1,TNF	285 (22)
C5		cytokine		0.932	bias	0.0017	ACTA2,APCS,CCL3,CD59,CRP,CXCL8,MBL2,NFIX,NFKB1,SELE,SERPINE1,TNF	277 (17)
BMP7		growth factor		1.502	bias	0.00173	ACTA2,CALD1,CAV2,CEBPD,CXCL8,IGFBP6,ILK,ITGA5,MMP2,PRDM16,SERPINE1,SLC2A4,TAGLN,TCF21,WNT11	271 (22)
NTRK2		kinase		0.254	bias	0.00174	ANGPT1,APP,BAD,CCNE2,FGF2,ITGB5,SERPINE1,THBS1,TNF	293 (23)
LDL		complex	Activated	2.53	bias	0.00175	BAD,CCL3,CD36,CX3CR1,CXCL8,DUSP1,EDNRB,FABP4,FOSB,GAS6,GNAI1,IL17RC,LRP1,MMP2,NFKB1,SELE,SERPINE1,TGFBR3,TMEM100,TNF	254 (15)
ACOX1		enzyme		-1.311		0.00179	ACADL,ACER2,ADAMTS1,AKR1C4,APCS,C9,CD36,FABP4,MBL2,PALMD,PDK4,SLC22A25,TM4SF4	207 (10)
FGF8		growth factor		-0.102		0.00181	CRYAB,DDAH2,FGF10,PCOLCE2,RASD1,RTN4RL1,RUNX3,SLC27A3,THBS1,TNXB
ZNF710		transcription regulator				0.00185	CCL3,CXCL8,CXCL9,PPBP,TNFSF4
TFE3		transcription regulator		-0.721	bias	0.0019	IRS2,MT-ATP6,MT-CYB,MT-ND1,MT-ND2,MT-ND5,SERPINE1
IgG		complex	Inhibited	-3.978		0.00192	ADM,ADORA3,AFM,APP,CCL3,CD83,CEBPD,CLDN5,CXCL8,DUSP1,FOSB,FST,IFIH1,IRF1,IRS2,MMP2,SERPINE1,SERPINF1,STAB1,STAT1,THBS1,TNF	270 (16)
Hif		complex				0.00194	ANGPTL4,CDKN1C,CXCL8,EPO	168 (7)
IRAK2		kinase		-0.862	bias	0.00194	CXCL8,NFKB1,SELE,TNF	271 (16)
LY96		transmembrane receptor				0.00194	CXCL8,NFKB1,SELE,TNF	277 (16)
LONP1		peptidase	Inhibited	-2.646		0.00196	HNRNPA2B1,MT-ATP6,MT-ATP8,MT-CYB,MT-ND1,MT-ND2,MT-ND4,MT-ND4L,MT-ND5,MT-ND6
CCND1		transcription regulator		-1.405		0.00197	BRCA1,CCNE2,CPED1,EPS8,GATA4,GJB1,GPC6,H2AJ,HSPA1A/HSPA1B,KDM6B,KIF11,KIF20B,LAMB2,MAGI2,MMP2,MYLK,PGR,PPFIA2,RBMS3,SERINC3,TMEM219,TNF,TUBB1	232 (12)
HOXA10		transcription regulator		-1.116		0.00203	ADM,AQP1,ATP1A2,CFD,CLDN5,FST,FZD1,GAS6,INMT,KLF9,LAMA2,MYLK,TGFBR3,TNXB,ZFYVE9
OGA		enzyme		-1.961		0.00205	ABLIM3,ARHGEF25,CASQ2,CAV1,CAVIN2,CD151,CD36,CNN1,CX3CR1,CXCL8,CYP2B6,EPS8,FBLN1,FERMT2,GAS6,ITGB5,MCAM,MMRN2,PLAAT3,PRKG1,RHOB,SORBS1,STAT1,TFDP1,TGFBR3,THBS1,WNT11	211 (7)
BDNF		growth factor		0.227	bias	0.00205	APP,CASQ2,CAV2,CCN1,CD36,DUSP1,EPO,FOSB,FRMD6,GNAI1,GRIA1,ITGB5,LAMB2,NPR1,NTF3,PALMD,PDE1A,RNH1,TAGLN,THBS1,TNF,TRAF3,TXNIP	283 (23)
YAP1	2	transcription regulator	Activated	3.023	bias	0.00205	ACTA2,ADAMTS1,CAVIN2,CCN1,CCN5,CD36,CDKN1C,CRIM1,CXCL8,DCN,HMGCS2,ITGA5,LATS2,MYL9,NEGR1,PHACTR2,RPL3L,SERPINE1,SORBS1,TAGLN,THBS1,TNF,TRIM63	234 (17)
PI3K (family)		group		0.297	bias	0.00206	ACTA2,ADM,CXCL8,CXCL9,DDIT4,ITGB1,MMP2,SERPINE1,THBS1,TNF,TXNIP	307 (23)
PNPLA2		enzyme		1.588		0.00209	ACADL,CD36,FABP4,PCK1,PDK4,SLC2A2,TNF,TRIM63	216 (18)
GAL3ST1		enzyme				0.0021	ITGA5,ITGB1,PCK1	179 (7)
HS6ST1		enzyme				0.0021	CXCL8,FGF2,TPSAB1/TPSB2	178 (7)
CXCR1		G-protein coupled receptor				0.0021	APP,BAD,CXCL8	118 (7)
ANO1		ion channel				0.0021	ACTA2,MYOCD,TAGLN
TTN		kinase				0.0021	CRYAB,FHL1,TRIM63
SRC (family)		group		-0.479	bias	0.00213	CD36,CDKN1C,FGF2,MAOA,MUC4,STAT1,TNF	287 (20)
IFNB1		cytokine		-1.835	bias	0.00217	CCL3,CD83,CRYAB,CXCL8,CXCL9,DKK3,FGF2,FKBP9,IFIH1,IRF1,MLANA,MMP2,NFIX,NNMT,PDK4,PHLDB2,SPRY1,STAT1,THBS1,TNF,TNFSF4	230 (16)
FOXA3		transcription regulator		-0.068		0.0022	KLHL13,PCK1,PDGFRA,PRDM16,SLC2A2,TTR
CHI3L1		enzyme				0.00221	CALD1,COL6A2,CXCL8,NNMT,SERPINE1	244 (12)
NRIP1		transcription regulator	Inhibited	-2.589	bias	0.0023	ACACB,CD36,GYS2,LCOR,PDK4,PGR,TNF,TNFSF4	285 (18)
RAS		group		-0.61	bias	0.00236	CAV1,CXCL8,IRF1,MAOB,MIR17HG,MMP2,MUC4,MYH11,NFKB1,SERPINE1,STAT1,TNF	276 (23)
ERBB3		kinase		0.24		0.00237	ACTA2,CCN1,DUSP1,FGF2,GAS6,RRAS,SERPINE1,THBS1,TLN1,TNS1,TNXB	282 (20)
MESP2		transcription regulator				0.00247	GATA4,HAND2,LMO4,MYOCD
NRP1		transmembrane receptor		1		0.00247	ACTA2,DDAH2,SLC27A3,TNF	279 (20)
SLC40A1		transporter		-1.451	bias	0.00247	CYBRD1,EPO,NDUFA4L2,TNF
PAX3-FOXO1		fusion gene/product		-1		0.00254	ACTN1,ADRA2C,AKAP12,CCN1,DDAH2,DUSP1,EDIL3,EYA2,GAREM1,HSPA1A/HSPA1B,ILK,ITGA5,MCAM,MEIS1,MYH10,PPIC,SLC7A5,SPRY1,TLN1,TMEM47
GLI1		transcription regulator		0.38		0.00259	ACTA2,AKR1C3,ANXA6,C11orf96,CAV1,CAV2,CCN1,CD59,CXCL8,EXT2,FGF10,FHL1,FOXL1,GATA4,GPC3,IGFBP6,KBTBD8,KLF9,MMP2,NEO1,PCOLCE2,PDGFRA,PDK4,PDZRN3,PPT2,RHOB,RRAS,SALL1,SBF2,SOX5,TGFBR3,TMEM100	214 (7)
PRKAA2		kinase		-1.673	bias	0.00267	ACTA2,CYP2B6,FABP4,ITIH5,LMO4,MYLK,PDGFRA,PRDM16,RTN4RL1,TNF,TNS1,YAP1	311 (23)
GFI1		transcription regulator		1.829	bias	0.00272	ANXA6,AZU1,CXCL8,DGKG,ELANE,GPR18,IRF1,NFKB1,RUNX3,STAT1,TNF,TNFSF4,TRAF3	333 (21)
HOXD10		transcription regulator		-0.378		0.00277	AGXT2,MAGED2,MAOB,RHOB,RHOC,SERPINE1,TGFB1I1,TNFSF4
TSLP		cytokine		-1.46	bias	0.00286	CD83,CXCL8,CXCL9,NFKB1,SELE,TNFSF4	207 (16)
TP73		transcription regulator		1.431		0.00287	ACTA2,ANGPTL4,CCN1,CCN5,CD83,CDKN1C,CNTFR,CRYAB,DDIT4,DHRS3,EDA,FGF2,FST,HIC1,HSPA1A/HSPA1B,ITGA5,LAPTM4A,LTBP1,MMP2,NFKB1,SERPINE1,SERPINF1,TCEAL1,THBS1,TIMP4,TTR	279 (16)
WWTR1		transcription regulator	Activated	2.262		0.0029	ANGPTL4,CCN1,CXCL8,FGF10,IFIH1,LATS2,NEGR1,PLIN4,SERPINE1,STAT1,YAP1
TSHZ3		transcription regulator		1.091		0.00296	FGF10,FOSB,NTRK3,PDE2A,PODN,SPSB1,TXNIP
SFRP1		transmembrane receptor		0.478		0.00296	ACTA2,APP,MMP2,PCK1,SERPINE1,SLC2A2,SLC2A4	318 (23)
SUZ12		enzyme		-1		0.00302	ACKR3,CNTFR,GATA4,H19,HAND2,HOXB2,MMP2,NUDT2,PCDH10,PCDH20,PGR,SLC7A5	99 (5)
DKK3	4.094	cytokine				0.00307	ANGPT1,MYH11,TAGLN	51 (3)
HTR7		G-protein coupled receptor				0.00307	STAB1,THBS1,TNF	58 (4)
PKN1		kinase				0.00307	ACTA2,MYH11,TAGLN	254 (12)
PPM1A		phosphatase				0.00307	ITGA5,ITGB1,MMP2	126 (7)
TENM1		transmembrane receptor				0.00307	EDNRB,MGP,SOX5
AKAP12	3.917	transporter				0.00307	ANGPT1,MMP2,TNF	275 (20)
NPC2		transporter		-1.342	bias	0.00307	AKR1C3,MAP1LC3A,STAT1,TCF21,TNF	222 (12)
CAT		enzyme	Inhibited	-2.63	bias	0.00328	ADM,CAV1,CD36,CXCL8,SERPINE1,TAGLN,THBS1	313 (22)
SMPD1		enzyme		-0.973	bias	0.00328	ACTA2,CCL3,CXCL8,CXCL9,PPBP,SLC2A2,TNF	265 (19)
STEAP3		transporter	Inhibited	-2.646	bias	0.00328	ACER2,FGF2,HAND2,ITGA5,KLF15,SORBS2,SORBS3
DICER1		enzyme		-0.341		0.00331	ANGPTL4,APOD,CCN1,CD226,CXCL8,DEPP1,FGF10,GZMB,H19,HOXB2,ITGA5,ITGB1,MCAM,MT-ND5,PRKD1,SERPINE1,SERPINF1,STAT1,TEK,THBS1,TNF	311 (20)
YY1		transcription regulator		0.175		0.00331	ACTA2,ACTC1,BRCA1,CDKN1C,CRYAB,DDIT4,DMD,GPC3,ID4,KIF11,LUC7L2,MMP2,MPG,MYH11,NTF3,PDGFD,PDGFRA,SFPQ,SUV39H2,TAGLN,VEGFB	272 (16)
FMR1		translation regulator		-1.175	bias	0.0034	APP,CLSTN2,CPQ,FGF14,GRIA1,KALRN,LYNX1,MYL9,PCDH10,RTN4RL1,SASH1,SPARCL1,SPON1
AMPK		complex		0.347		0.00352	CXCL8,CYP2B6,CYP4F2,MT-ATP6,MT-CYB,MT-ND1,PCK1,SERPINE1,SLC2A4,STAT1,TNF	242 (19)
Il3r		complex				0.00359	CXCL8,SELE	128 (7)
GNG2		enzyme				0.00359	MYH11,NFKB1	149 (7)
Tropomyosin		group				0.00359	TPM1,TPM2
15-LOX		group				0.00359	CD36,MAOA	139 (7)
CSNK1E		kinase				0.00359	APP,SERPINE1	140 (7)
EZH2	-2.458	transcription regulator	Inhibited	-2.113		0.00359	ACKR3,ANXA6,BRCA1,CCNE2,CDKN1C,CLEC3B,CRISPLD2,CXCL8,EPAS1,EPDR1,ERBB4,EZH2,FBLN1,FKBP5,FZD1,GATA4,LATS2,MMP2,PCDH10,PCDH20,PDGFRA,PGR,SAA1,TGFBR3,TNF,ZBTB16	291 (20)
N4BP2L2		transcription regulator				0.00359	AZU1,ELANE
HOXB8		transcription regulator				0.00359	MYLK,TAGLN
CREM		transcription regulator		0.324		0.0036	ACTC1,ADORA3,APOLD1,CXCL8,DUSP1,FRMD6,HAND2,IRS2,RHOB,SLC2A4,SMC4,THBS1,TNF	286 (20)
GNA14		enzyme				0.00362	ADAMTS1,ADM,AGTR1,AKAP12,CNN1,CXCL8,FST,STAT1	139 (7)
ELK1		transcription regulator		-1.177	bias	0.00362	FOSB,ITGB1,MUC4,MYLK,TAGLN,THBS1,TNF,TNFSF4	331 (24)
CDK5R1		kinase		1		0.0038	CXCL8,MMP2,SERPINE1,TNF	318 (22)
DBP		transcription regulator		1.953	bias	0.0038	ADH1B,ADH1C,F8,F9
KLF13		transcription regulator		-1	bias	0.0038	HBB,KLF9,PGR,TNF
RORA		ligand-dependent nuclear receptor	Activated	2.046	bias	0.00386	ACACB,APOC3,BRCA1,CD36,CXCL8,CYP2B6,EPO,MGST3,NLGN1,NNMT,NR1D1,PCK1,SLC2A4,SLC30A10,SULT2A1,TNF	243 (14)
RXRB		ligand-dependent nuclear receptor		1.982		0.00394	CRYAB,EPO,FABP1,FABP4,GAS6,IGFBP6,MMP2,TNF	182 (7)
NCOA3		transcription regulator		1.124	bias	0.00396	CCN1,CCNE2,CYP2B6,FGF2,ILK,IRF1,MYH11,PGR,TAGLN	325 (18)
IFNA1/IFNA13		cytokine		-1.72	bias	0.004	CD83,CXCL9,GEM,IFIH1,IRF1,STAT1,VEGFB	211 (12)
PLAG1		transcription regulator		0.57	bias	0.004	AQP1,CDKN1C,CRIP2,CRLF1,GJB1,PPIC,TPSAB1/TPSB2
NCOA2		transcription regulator		1.02	bias	0.00401	ADORA3,CFD,CYP2B6,FABP4,FST,GPX3,IRF1,NR1D1,PCK1,PGR,SLC2A2,TMEM100,TNF	281 (20)
SP110		transcription regulator		-0.577		0.00405	CCN1,DMD,FUS,IFIH1,ITGB1,MAOA,NFATC2,STAT1,TCF7,TGFBR3,TXNIP,YAP1
ITGB1	1.244	transmembrane receptor		-0.599		0.00405	ACTA2,CXCL8,EPO,ITGA5,MMP2,OLFML3,RING1,SERPINE1,SPON1,THBS1,TNF,TNXB	285 (20)
CSF3		cytokine	Activated	2.433		0.00409	AGTR1,CCL3,CEACAM8,CEBPD,CST3,CX3CR1,CXCL8,ELANE,FUS,GATA4,GZMB,MMP2,TFDP1,TNF	248 (16)
IRS2	1.621	enzyme		0.475		0.00411	DVL2,FABP4,FST,PCK1,SLC2A2,TNF	313 (22)
MAC		complex		0.482	bias	0.00415	AKR1C3,CD59,IRF1,THBS1,TNF	337 (23)
ANGPT2		growth factor		0.973	bias	0.00422	ACTA2,AGTR1,CRYAB,EXT2,GATA4,HSPA1A/HSPA1B,HSPB2,KDM6B,MAPK10,MMP2,RHOB,SERPINE1,TEK,THBS1,TNF,TXNIP	269 (22)
HDAC2		transcription regulator		0.333		0.00422	ACTA2,BRCA1,CAVIN2,CCNE2,COMP,CXCL8,EZH2,FABP1,FAM107A,GABARAPL1,RHOB,TAGLN,TNF	325 (22)
TEAD		group				0.00427	CALD1,CAV2,CCN1	67 (7)
PDGFA		growth factor				0.00427	ELN,FGF10,FGF2
HOXB7		transcription regulator				0.00427	ANGPT1,CXCL8,FGF2	250 (18)
NFKBIE		transcription regulator				0.00427	CXCL8,SELE,TNF	188 (10)
IL10RB		transmembrane receptor				0.00427	CXCL8,SAA1,TNF	136 (7)
CD244		transmembrane receptor				0.00427	CCL3,CXCL8,TNF	294 (18)
ITGA4		transmembrane receptor				0.00427	ITGA5,MMP2,TNF	255 (17)
Jnk		group		0.299	bias	0.00441	ACTA2,APP,BRCA1,CCL3,CD83,CRIP2,CXCL8,DUSP1,FABP4,FOSB,GRIA1,MMP2,PPM1D,SELE,SERPINE1,TNF	314 (21)
RBPJ		transcription regulator		-1.276	bias	0.00445	ACTA2,CRP,CXCL9,DUSP1,ELANE,EZH2,FGF10,FGF2,GNAI1,NFKB1,NTF3,RUNX3,VEGFD	241 (12)
SETD2		enzyme		-1.633		0.0046	CAV1,CCN1,RHOB,SERPINE1,SERPINF1,VEGFB
PTGS1		enzyme		1.329		0.0046	ANGPT1,FABP4,FGF2,GEM,MMP2,TNF	273 (16)
IFNW1		cytokine				0.00462	CD83,CXCL9,IFIH1,MARCHF2
PLA2G4A		enzyme		0.025	bias	0.00462	CXCL8,PLA2G2A,PLA2G5,TNF	320 (21)
SUCNR1		G-protein coupled receptor	Activated	2	bias	0.00462	ACTA2,ITGB1,LAMA2,LAMB2
PIK3CA		kinase		-1.471		0.00466	BAD,CALD1,CEBPD,EZH2,IRS2,ITGB1,PDGFRA,SERPINE1	296 (21)
TRPM2		ion channel	Inhibited	-2.207		0.00478	CXCL8,EPAS1,NDUFA4L2,TNF,VHL	256 (16)
ROR1		kinase	Activated	2.236	bias	0.00478	CCN1,GAS6,SERPINE1,THBS1,TNS1	285 (18)
CDKN2A		transcription regulator		0.623		0.00478	ACTA2,BACH2,CEBPD,CRP,DUSP1,EPS8,EZH2,FBXO5,FST,ITGB5,KANK2,MDM4,MMP2,NPAT,PPFIBP1,SERPINE1,SNTB2,TFDP1,TGFBR3,TNF,TPM1,ZBTB16	294 (21)
IL11		cytokine		1.165		0.00484	ACTA2,CEBPD,CRP,CXCL8,F8,FABP4,IRF1	248 (20)
IL9		cytokine		-1.122		0.00484	ACTN1,DSTN,GZMB,LTBP1,MYL12B,TNF,TPSAB1/TPSB2	173 (7)
IDH1		enzyme		0.816	bias	0.00484	CFD,EPAS1,FABP4,MAPK10,PCK1,SLC2A4,TNF	264 (14)
ROCK2		kinase		-0.022	bias	0.00484	ACTA2,APP,CNN1,CXCL8,PRKG1,SERPINE1,TAGLN	300 (21)
GDF2		growth factor		1.322	bias	0.00493	CAV1,CRYAB,CXCL8,LYVE1,NTF3,SELE,SERPINF1,SPARCL1,TMEM100	61 (4)
CDK4		kinase				0.00506	BRCA1,CPED1,ELN,GPC6,H2AJ,KDM6B,KIF11,KIF20B,MAGI2,RBMS3,SERINC3,TMEM219	67 (4)
MAPK14		kinase		1.955	bias	0.00515	ACTA2,CD83,CEBPD,CRP,CRYAB,CXCL8,DUSP1,EPO,HAND2,MAOB,MYH11,PCK1,PLA2G5,TAGLN,TNF	339 (22)
FKBP10		enzyme	Inhibited	-2.646	bias	0.00531	C1QTNF1,COL6A2,CRISPLD2,CRLF1,MMP2,SAA1,SERPINE1
RXRG		ligand-dependent nuclear receptor				0.00531	APOC3,CRYAB,FABP1,FABP4,IGFBP6,PCK1,PDK4	232 (16)
SMARCB1		transcription regulator	Activated	3.701	bias	0.00539	APOC4,COL14A1,CRP,DACH1,F10,FABP4,GJB1,GPC3,KIF11,NEO1,PCK1,SMC4,TCF21,TFDP1,WASF3
NCF1		enzyme				0.00547	ACTA2,IFIH1,SERPINE1,STAT1,TNF	305 (18)
Cdk		group		1.342	bias	0.00547	CXCL8,DDIT4,DUSP1,PPM1D,TXNIP	215 (7)
PLG		peptidase		1.911	bias	0.00547	BAD,CAV1,CCN1,CLIC4,EDNRB,PLA2G5,SERPINE1,TNF	277 (18)
HAND1		transcription regulator	Inhibited	-2	bias	0.00547	ANGPT1,FABP4,HAND2,MEIS1,SMPX
NRXN1		transporter				0.00547	COL4A6,FBLN5,MGP,NPTN,THBS1
Mir200		group		-1.97	bias	0.00555	CRTAP,EZH2,LRP1,NEO1
SRA1		transcription regulator	Activated	2	bias	0.00555	CAV1,FABP4,PRDM16,THBS1	221 (13)
SOX9		transcription regulator		0.711	bias	0.00562	ADAMTS1,C9,COMP,H19,MSRB3,MYH11,MYLK,PHYHIP,SOX5,WNT11
CCL2		cytokine		1.665	bias	0.00568	ACTA2,CEBPD,CXCL8,FABP4,ITGA5,MMP2,SERPINE1,STAT1,TNF	267 (19)
PRPF19		enzyme				0.00572	BRCA1,MDM4,PLIN4
ENTPD1		enzyme				0.00572	CXCL8,SERPINE1,TNF	253 (18)
CYBA		enzyme				0.00572	EPAS1,SERPINE1,TNF	249 (17)
FFAR1		G-protein coupled receptor				0.00572	CD36,FABP4,IRS2	288 (23)
HCK		kinase				0.00572	CD36,MAOA,TNF	229 (12)
USP2		peptidase				0.00572	FABP4,MDM4,SERPINE1	184 (7)
VLDLR		transporter				0.00572	APOB,SERPINE1,TNF	185 (11)
TYROBP		transmembrane receptor		-0.956	bias	0.00581	CCL3,CD83,CXCL8,HLX,ITGA5,ITGB1,TNF	253 (16)
DDX58		enzyme		-1.816	bias	0.00591	CCL3,CXCL8,GEM,IFIH1,IRF1,NFKB1,STAT1,TNF	266 (17)
AGER		transmembrane receptor		0.613	bias	0.00591	APP,CCL3,CXCL8,MMP2,SELE,SERPINE1,TNF,TXNIP	313 (22)
Notch		group		1.546		0.00595	ACTA2,ADM,CNN1,CYP4F2,DUSP1,FABP4,MMP2,MYLK,RUNX3,TAGLN,TNF,ZNF704	264 (17)
NCOA1		transcription regulator		0.769		0.00595	CYP2B6,FABP4,FGF2,HIC1,ILK,NFIX,PCK1,PGR,SERPINE1,SLC2A2,SORBS1,TLE1	266 (21)
STAT4		transcription regulator		0.801	bias	0.00596	ACADL,BAD,DDAH2,IFIH1,IRF1,ITIH5,KDM6B,KLF9,LRP1,PRDM16,RCN3,RNF138,SELE,SERPINE1,STAT1,TNF	239 (14)
Hdac		group		-0.183		0.00604	ADAMTS1,ADGRL3,AGTR1,CXCL8,DKK3,EDNRB,EZH2,KLF9,SPRY1,TCF21,TNF,TNFSF4,TXNIP	285 (19)
HMOX1		enzyme		-0.092		0.00605	ACTA2,ANGPT1,AQP1,CXCL8,CXCL9,GPX3,SELE,TEK,THBS1,TNF,VEGFD	306 (18)
IHH		enzyme		-0.213	bias	0.00608	CD72,EDIL3,FZD1,GPC3,PDK4,PLIN4,PPP1R1A,RPL3L,TNF
AR		ligand-dependent nuclear receptor		1.238	bias	0.00633	ADM,AKR1C3,ARHGAP21,BRCA1,C12orf57,CASQ2,CAV1,CAV2,CCDC85B,DDIT4,EDNRB,ELK4,EPAS1,F9,FGF10,FKBP5,GAS6,GPD1,IFIH1,KCNJ3,LMOD1,LTBP4,MAOA,MMP2,NUSAP1,PCK1,PDGFRA,PGR,RHOB,SERPINE1,SMTN,STAT1,SULT2A1,TEAD3,THBS1,TNF,UNC5C,ZBTB16	294 (17)
Fcer1		complex	Inhibited	-2.116	bias	0.00634	CCL3,CD83,CXCL8,NFATC2,NFKB1,TNF,TNFSF4	285 (18)
NOTCH2		transcription regulator	Activated	2.4	bias	0.00635	ACTA2,CNN1,EPAS1,MYH11,TAGLN,TNF	172 (9)
SMAD4		transcription regulator	Activated	2.096	bias	0.00645	ANGPT1,ANGPTL4,APOB,APOC3,FST,FSTL3,HMCN1,ITGB1,ITGB5,KLF15,MUC4,RUNX3,SELE,SERPINE1,THBS1,TNF,TNFSF4,TPM1,TPM2	215 (17)
NOX1		enzyme		-1	bias	0.0066	CXCL8,EPAS1,NFKB1,TNF	265 (17)
Tnf receptor		group		1.067	bias	0.0066	CXCL8,ELANE,SELE,SERPINE1	306 (22)
ERK1/2		group		-0.25	bias	0.00671	AKR1C3,BRCA1,CAV1,CCL3,CXCL8,DUSP1,FABP4,FGF2,FKBP5,FOSB,FZD1,H19,IRS2,MMP2,MYOCD,PDGFRA,RHOC,SERPINE1,TNF,TRIM63	306 (21)
NFKBIA		transcription regulator		1.164		0.00671	ACKR3,AGTR1,CCNE2,CEBPD,CRYAB,CTSF,CXCL8,DCN,EPO,FCGRT,FGF2,GPX3,GZMB,HOXB2,IGFBP6,IRF1,ITGB1,LYNX1,MGP,MT-CYB,NFKB1,PICALM,SELE,TFDP1,TGFB1I1,TNF,YAP1	296 (18)
PTK2		kinase		1.797		0.00691	ACTA2,CCN1,GATA4,ITGA5,MMP2,PCOLCE2,THBS1	297 (23)
DHCR24		enzyme				0.00701	APP,TNF	196 (12)
OAS1		enzyme				0.00701	IRF1,TNF
ACSL3		enzyme				0.00701	ACACB,CD36
A4GALT		enzyme				0.00701	IRF1,TNF
CHRM4		G-protein coupled receptor				0.00701	ITGA5,ITGB5
ASCC1		transcription regulator				0.00701	CXCL8,TNF	150 (7)
ARID5B		transcription regulator				0.00701	ACTA2,TAGLN
TAF12		transcription regulator				0.00701	IRF1,SELE
ITGAX		transmembrane receptor				0.00701	CCL3,CXCL8	150 (7)
SLC7A11		transporter				0.00701	EPO,TNF	185 (7)
SCARB1		transporter		-0.555		0.00702	APOB,APOD,DDIT4,SELE,TNF,TRIM63	247 (17)
RYR1		ion channel				0.00706	ACACB,ACADL,CD36,MT-ND1,MT-ND6
HOXC8		transcription regulator	Inhibited	-2		0.00706	APP,CNN1,PPBP,SERPINF1,TAGLN
NGFR		transmembrane receptor		-0.068	bias	0.00706	APP,DMD,RHOB,SERPINE1,TNF	276 (20)
ITGAM		transmembrane receptor				0.00706	CCL3,CXCL8,GSTM3,TNF,TTR	281 (20)
TFAP2A		transcription regulator				0.00715	CCN5,CXCL8,EZH2,GEM,ITGBL1,MMP2,PLAAT3,PPBP,SERPINE1,TNF,TPM1	270 (16)
SPP1		cytokine		0.738	bias	0.00721	ANGPT1,BAD,BRCA1,CAPNS1,CCL3,CXCL8,EPDR1,ILK,ITGB5,MMP2,SERPINE1,SERPINF1,SPARCL1,TNF	334 (24)
TP63		transcription regulator		1.728	bias	0.00724	ACTA2,ADAMTS1,ADM,BAD,BRCA1,CAVIN2,CCN1,CDKN1C,CXCL8,DDIT4,DKK3,FST,GNAI1,IGFBP6,ITGB1,LAPTM4A,NALCN,PHC2,PPBP,RBBP6,RBMS3,SERPINE1,SERPINF1,SPON1,TAGLN,THBS1,TINAGL1,TPM1	263 (17)
EGF		growth factor		0.853	bias	0.0073	ACTC1,ACTN1,ADAMTS1,ANGPT1,ANGPTL4,BRCA1,CAV1,CAVIN2,CCN1,CEBPD,CXCL8,CYP2B6,DCN,DUSP1,DVL2,EPAS1,FGD4,FGF2,FOSB,FST,ITGB1,KDM6B,MAOA,MMP2,MUC4,PDK4,PGR,RHOB,SERPINE1,SLC2A4,STAT1,TAGLN,TFDP1,THBS1,TM4SF5	302 (17)
CCL1		cytokine				0.00743	CCL3,MMP2,SERPINE1	224 (11)
MOGAT1		enzyme				0.00743	ACADL,ANGPTL4,HMGCS2	190 (7)
SORT1		G-protein coupled receptor				0.00743	ACTN2,SLC2A4,TNF	125 (9)
NDP		growth factor				0.00743	FGF2,NDUFA4L2,SERPINF1
MED14		transcription regulator				0.00743	CD36,DUSP1,FABP4	130 (3)
NEUROG1		transcription regulator		0		0.00752	CAVIN2,EPAS1,MFAP4,NEO1,PPIC,SERPINF1,THBS1
CUX1		transcription regulator				0.00752	CCN5,CCNE2,CXCL8,ELANE,MMP2,PCDH10,THBS1	195 (7)
CD28		transmembrane receptor		-1.711	bias	0.00754	CCL3,CD226,CXCL8,GZMB,H19,HSPA1A/HSPA1B,IGFBP6,IRF1,LTBP1,MMP2,NFATC2,NFKB1,RHOC,RRAGA,SLC7A5,STEAP2,TCF7,THBS1,TNF,TUBB1,TWSG1,ZFYVE9	275 (21)
KDM6A		enzyme	Activated	2.219	bias	0.00775	CRIP2,GC,SELE,TM4SF4,TTR,UGT2B10
PRKAA		group		1		0.00775	CD36,DUSP1,FKBP5,PCK1,STAT1,TNF	289 (21)
PDGF-DD		complex	Activated	2		0.00777	FGF2,PDGFRA,UNC5C,VEGFB
EXT1		enzyme	Activated	2	bias	0.00777	ACACB,CEBPD,FABP4,KLF15
SULT1E1		enzyme	Activated	2		0.00777	ACADL,APOB,SLC2A4,TNF	149 (7)
Cbp/p300		group				0.00777	BRCA1,EPO,IRF1,TNF	204 (7)
PDGFC		growth factor				0.00777	ACTA2,FGF2,PDGFRA,TEK	239 (12)
PTGS2		enzyme		-0.532	bias	0.00787	ADCY5,ADGRL3,ANGPT1,AQP1,ASXL3,CXCL8,DUSP1,FABP4,GATA4,GRIA1,LTBP1,MMP2,TEK,TNF	297 (20)
PIN1		enzyme		0.388		0.00796	CCNE2,CXCL8,MAP1LC3A,MMP2,PGR,RUNX3,TIMP4,TNF	282 (21)
CAV1	3.666	transmembrane receptor	Activated	3.076		0.00809	CAV1,CAV2,CAVIN1,CD36,EDIL3,EMILIN1,FGF2,SERPINE1,TGFB1I1,THBS1,TMEM100,TNF	311 (19)
IL10		cytokine		1.14		0.00812	ABLIM3,ACTA2,ADM,APCS,CBX5,CCL3,CD72,CD83,CX3CR1,CXCL8,CXCL9,DCN,DEPP1,DUSP1,FKBP5,GZMB,IRF1,KIF20B,MMP2,MS4A2,PLA2G2A,SELE,SLC7A5,SLC9A3R2,STAT1,TINAGL1,TNF	306 (18)
NR1H3		ligand-dependent nuclear receptor		0.801		0.00823	ACTA2,APCS,APOC3,APOC4,APOD,ASPN,CCNE2,CRP,CX3CR1,GAS6,GPX3,NUSAP1,PRDM16,SLC2A4,SLCO1B1,TNF	313 (19)
ETV6-RUNX1		fusion gene/product		-0.371	bias	0.00849	ADM,APOLD1,CD72,CD83,DDIT4,DSTN,FCGRT,FERMT2,GZMB,IFIH1,IRF1,ITGB1,MMP2,MYLK,RRAS,SMIM3,SORBS2,STAT1,TNF,TPM1	192 (7)
Hsp70		group		-0.761		0.00853	CD83,CXCL8,GZMB,SELE,TNF,TRIM63	264 (17)
MEN1		transcription regulator		0.277		0.00853	EZH2,FABP4,FKBP5,IRS2,MEIS1,SLC2A2	260 (19)
CNTF		cytokine		1.451		0.00854	CEBPD,CNTFR,CRP,CXCL8,FGF2,IRF1,NTF3,STAT1	275 (16)
C3		peptidase		0.069	bias	0.00854	ACTA2,APCS,APP,CRP,CXCL8,GSTM3,TNF,TTR	206 (16)
RAC1		enzyme		1.257	bias	0.00856	ACTA2,CRP,CXCL8,DUSP1,FGF2,ITGB1,MMP2,PRKG1,SOX5,STAT1	290 (19)
NR1I2		ligand-dependent nuclear receptor		1.321		0.00859	ADH1C,APOC4,CD36,CYP2B6,FABP1,GSTM3,HMGCS2,LTBP1,MGP,NR1H4,SLCO1B1,SLCO1B3,SULT2A1,TNF	231 (12)
EGR1		transcription regulator		0.601	bias	0.00859	ACTA2,APP,CACNA1H,CAV1,CAVIN1,CXCL8,EZH2,FGF2,GRIA1,MAOB,NFKB1,SERPINE1,THBS1,TNF	331 (22)
NFAT5		transcription regulator		1.17	bias	0.00893	ACTN1,ACTN2,AQP1,C1QTNF1,DDIT4,DNA2,IRF1,MYLK,NFKB1,PTGIS,STAT1,TNF	154 (7)
RNASE2		enzyme	Inhibited	-2.182	bias	0.00896	CCL3,CD83,CXCL9,PPBP,TNF	261 (15)
MTDH		transcription regulator		0.762		0.00896	ANGPT1,CXCL8,FABP1,MMP2,TEK	258 (16)
ATOH1		transcription regulator				0.00896	CXCL8,CXCL9,RBM24,SALL1,TNFSF4
PTAFR		G-protein coupled receptor		0.258	bias	0.00907	CXCL8,MCAM,MMP2,TNF	276 (21)
NOX4		enzyme		0.948	bias	0.00936	ACTA2,CXCL8,EPAS1,MMP2,RHOC,SERPINE1	281 (21)
ZBTB20		transcription regulator		-1.673		0.00936	CYP2B6,GAS6,GPC3,PCK1,PDK4,TNF	206 (13)
Atrial Natriuretic Peptide		group				0.00941	NPR1,PRKG1,SERPINE1
USP8		peptidase				0.00941	APP,GRIA1,HNRNPD	134 (7)
PPP5C		phosphatase				0.00941	CD36,DUSP1,FABP4	286 (20)
PI3K (complex)		complex		1.117	bias	0.00944	AQP7,CCL3,CXCL8,DDIT4,DUSP1,FBLN5,FRY,H19,ITGB1,MCAM,MMP2,MUC4,PLA2G5,RHOB,SERPINE1,TAGLN,THBS1,TNF,TXNIP	327 (22)
SOD1		enzyme				0.00946	APP,ATP1A2,BAD,CD36,CRYAB,DAO,FGF10,GPX3,GSTM3,HSPB2,IFIH1,MAOB,MT-ND1,MT-ND4,PTPN21,SSTR1,TLN1,TNF	309 (20)
CHD4		enzyme		1	bias	0.00957	ANGPTL4,EZH2,HBB,ID4,NDNF,SPRY1,SYDE1
GPS2		transcription regulator		-0.863	bias	0.00957	CXCL8,DHRS3,FZD1,PGR,PID1,RHOB,TNF	269 (18)
HSF1		transcription regulator		1.323		0.0096	ACADL,CD36,COL6A2,CRYAB,FBLN1,HNRNPA3,HSPA1A/HSPA1B,HSPB2,ITGB5,NFATC2,NFKB1,RBM23,SNCAIP,TNF,TRAF3,TTR	336 (18)
CXCL8	-5.044	cytokine		1.563	bias	0.00981	ACKR3,ACTA2,CEACAM8,CXCL8,ITGA5,MMP2,TNF,TPM1	283 (21)
CERK		kinase				0.01	CCL3,CXCL8,CXCL9,PPBP,TNF
RAD21		transcription regulator				0.01	APOC3,IRS2,ITGA5,PCDHGC3,THBS1
SLC16A2		transporter		-0.555	bias	0.01	DGKG,KLF9,SCUBE1,SLC7A5,SLCO1B3
TLR7		transmembrane receptor		-1.285	bias	0.0101	ACTC1,CCL3,CD83,CXCL8,CXCL9,FGF2,GPR17,IRF1,MYOC,NFKB1,NR1H4,PTCHD1,SELE,STAT1,TNF
Collagen type I (complex)		complex		0.651	bias	0.0103	ACTA2,APP,CD83,ITGB1,MMP2,PGR,TNF
CCN5	7.125	growth factor		-1.664		0.0103	ACTA2,FABP4,ITGA5,SERPINE1,SLC2A4,TGFBR3
SPHK1		kinase		1.541	bias	0.0103	ACTA2,APP,CXCL8,SERPINE1,TAGLN,TNF
FHL2		transcription regulator		-0.085		0.0103	ACTA2,CLDN5,CNN1,CXCL8,TAGLN,TNF
NfkB-RelA		complex		-1.081	bias	0.0105	CCL3,CXCL8,SELE,TNF
Mek		group		0.729		0.0105	BCAM,CD36,CRYAB,CXCL8,CXCL9,EPAS1,EXT2,IRF1,ITGB1,LAMB2,MLANA,MMP2,PCDHGC3,PDGFRA,PTTG1IP,SERPINE1,SPRY1,STON1,SUSD5,THBS1,TNF
HDAC5		transcription regulator		0.216		0.0105	ACADL,ACTA2,HMGCS2,KIF11,RBBP6,SLC2A4,TAGLN,TNF
E2F3		transcription regulator		-0.285	bias	0.0105	AKR1C3,CAV2,EZH2,FBLN5,FBXO5,FGF2,FST,MIR17HG,NCAPG2,NPAT,SERPINE1,SPARCL1,THBS1
ID3		transcription regulator		1.121		0.0106	ADM,CBFA2T3,CCNE2,CD72,CD83,CXCL8,DUSP1,LMO4,MMP2,SELE,SOX5,TGFBR3,TRAF3,ZBTB16
CD3		complex		-1.4	bias	0.0107	ACTG2,AZU1,CCL3,CD226,CD83,CXCL8,EDIL3,GABPB1,GZMB,H19,HMCN1,HNRNPA2B1,HSPA1A/HSPA1B,ID4,IGFBP6,IRF1,ITGB5,KCNA5,LRP1,LTBP1,MMP2,NFATC2,NFKB1,RHOC,RRAGA,STAT1,STEAP2,TCF7,THBS1,TNF,TNFSF4,TSPAN9,TUBB1,ZFYVE9
POU2F1		transcription regulator				0.0107	CRP,CXCL8,CYP2B6,DDIT4,GAS6,GPX3,GSTM3,NFKB1,SAA1,SELE
HDL-cholesterol		complex		0.447	bias	0.0112	APCS,APOB,GPC6,HNRNPD,SLC2A2
NSD2		enzyme				0.0112	CCNE2,ITGB1,RAB23,RRAS,STAT1
ITCH		enzyme		-0.6	bias	0.0112	CCN1,DVL2,PRKG1,SLC7A5,TNF
GNB1		enzyme				0.0112	CD83,DUSP1,FOSB,MYH11,NFKB1
GAPDH		enzyme		-1		0.0112	CCL3,DUSP1,GEM,STAT1,TXNIP
TFAP2B		transcription regulator				0.0112	CXCL8,EPAS1,MMP2,PPBP,TNF
ITGB3		transmembrane receptor		0.655	bias	0.0112	CD36,ILK,ITGA5,ITGB5,LAPTM4A,MMP2,SERPINE1
KAT2A		enzyme		-0.632	bias	0.0113	ADAMTS1,AKAP12,CCNE2,EZH2,GABARAPL1,HNRNPA2B1,HNRNPD,PCK1,RCAN2,TRIM63
RAR-RXR		complex				0.0114	IRF1,PRDM16
IgG2b		complex				0.0114	APP,TNF
Collagen type V		complex				0.0114	ITGA5,ITGB1
MLYCD		enzyme				0.0114	CD36,PDK4
P4HTM		enzyme				0.0114	EPAS1,EPO
SGMS1		enzyme				0.0114	APP,TNF
BUD23		enzyme				0.0114	CXCL8,FKBP5
MPO		enzyme				0.0114	APP,EDNRB
PELI2		enzyme				0.0114	CXCL8,TNF
TAS2R14		G-protein coupled receptor				0.0114	CXCL8,TNF
Adenosine Receptor		group				0.0114	CLDN5,TNF
Mucin		group				0.0114	CD83,CXCL8
ADRB		group		0.194		0.0114	ANGPTL4,BAD,CAVIN2,CRYAB,DDIT4,GATA4,LTBP1,PPM1D,SLC9A3R2,TEK,TRAF3
CACNA2D1		ion channel				0.0114	CACNA1H,CD36
LGMN		peptidase				0.0114	APP,TNF
SENP6		peptidase				0.0114	CXCL8,TNF
Tcf7		transcription regulator		0.775		0.0114	BRCA1,CD83,EZH2,FRMD6,GEM,KIF11,NFKB1,NTN4,OSBPL5,PPT2,SPRY1,STAT1,TNF,VEGFB,YPEL2
TAF9		transcription regulator				0.0114	CXCL8,IRF1
NR2C1		transcription regulator				0.0114	CNTFR,EPO
EAF2		transcription regulator				0.0114	THBS1,VHL
Foxe3		transcription regulator				0.0114	PDGFRA,TTR
BPI		transporter				0.0114	CXCL8,TNF
SOX2		transcription regulator		-1.46		0.0115	ACKR3,ANGPT1,BMPER,CBFA2T3,CCN5,CXCL8,CXCL9,DKK3,DUSP1,EXT2,FABP1,FST,GATA4,GPR17,H19,LIMS2,MEIS1,NIPAL4,PDGFRA,PLAAT3,PQBP1,SERPINE1,TEAD3,TMEM100,TNFSF4,TWSG1,WLS,YAP1
CD36	4.418	transmembrane receptor		-0.344	bias	0.0115	APOB,CXCL8,FABP1,FGF2,IGFBP6,LRP1,SERPINE1,SLC2A4,TNF
BMX		kinase				0.0117	CXCL8,HSPA1A/HSPA1B,MMP2
TFAP2E		transcription regulator				0.0117	CXCL8,ITGA10,TNF
HNF4G		transcription regulator				0.0117	AKR1C4,APOC3,MUC4
FCER2		transmembrane receptor				0.0117	CCL3,CXCL8,TNF
Smad2/3		group				0.012	CNN1,FSTL3,HMCN1,ILK,RUNX3,SERPINE1,TAGLN
MAP2K3		kinase		-0.6	bias	0.012	CXCL8,CXCL9,MAOB,SERPINE1,SLC2A4,STAT1,TNF
HOXA9		transcription regulator				0.012	CCL3,CD36,EPS8,FCGRT,FZD1,HOXB2,ITGBL1,KIF20B,NFIA,PTPRG,RBBP6,SELE,VHL
BCL11B		transcription regulator		-0.128	bias	0.012	CCL3,CXCL8,GRIA1,HMGCS2,SPRY1,TNF,ZBTB16
PDGF-AA		complex		1.222	bias	0.0121	ACTA2,FGF2,ID4,PDGFRA
XIAP		enzyme		0	bias	0.0121	CXCL8,SELE,SERPINE1,TNF
MAPK3		kinase		0.788	bias	0.0121	APOB,CCL3,CXCL8,ELN,FOSB,ITGB1,SELE,THBS1,TNF
HDL		complex		1.698		0.0122	AGTR1,CX3CR1,CXCL8,ITGB1,PTGIS,TNF
TNFAIP3		enzyme		0.695	bias	0.0122	CXCL8,GORASP1,RNF138,SELE,TNF,TRAF3
CUL3		enzyme		-1.528		0.0122	ACADL,H2AJ,MFAP4,RHOB,SPON1,TAGLN
TNFSF15		cytokine		-1.264	bias	0.0124	ACTA2,CD83,CXCL8,GZMB,TNF
HDAC1		transcription regulator		-0.184		0.0124	AGTR1,AKAP12,CAVIN2,CCNE2,CXCL8,DUSP1,FABP1,FABP4,FAM107A,GABARAPL1,MUC4,PCK1,RHOB,SERPINE1,TAGLN,TNF,TNS1,VHL
FOXP1		transcription regulator		0		0.0124	DMD,GZMB,NFIA,PCDH10,TNF
ENG		transmembrane receptor				0.0124	ACTA2,ELN,ITGA5,SERPINE1,THBS1
LDB1		transcription regulator		1.886		0.0128	ANGPT1,CPA3,DACT3,EFEMP2,FBLN1,FES,HLX,HS1BP3,IFIH1,IRS2,MYH10,RPL3L,SERPINF1,SNTB2,ST6GALNAC3,TNS2,TSPO,TXNIP
CD40		transmembrane receptor		-1.83	bias	0.0128	AGTR1,CCL3,CD83,CXCL8,DUSP1,GZMB,IRF1,ITGB1,KLF9,NFKB1,SELE,SERPINE1,TNF,TNFSF4,ZBTB16
MMP2	4.985	peptidase				0.0129	CD36,CLDN5,LRP1,PDK4,SLC2A2,SLC2A4,TNF
LMO2		transcription regulator		1.886		0.0132	ANGPT1,CPA3,DACT3,EFEMP2,FBLN1,FES,HLX,HS1BP3,IFIH1,IRS2,MYH10,RPL3L,SERPINF1,SNTB2,ST6GALNAC3,TNS2,TSPO,TXNIP
TNFRSF1A		transmembrane receptor		1.006		0.0135	APCS,CCNE2,CD36,CD83,CXCL8,ITGB5,LATS2,MMP2,SAA1,SELE,SERPINE1,TNF
POU5F1		transcription regulator		1.728		0.0136	ACKR3,ANGPT1,BAD,BMPER,BRCA1,CBFA2T3,CXCL8,CXCL9,DUSP1,EXT2,FABP1,GATA4,H19,KDM2B,MEIS1,MMP2,PDGFRA,TNF,TNFSF4,TRAF3,TWSG1,WLS,YAP1
T3-TR-RXR		complex	Activated	2.219	bias	0.0137	AKR1C3,F10,KLF9,PCK1,RCAN2
RNASEH2A		enzyme				0.0137	ACKR3,CTSF,IFIH1,IRF1,NFKB1
ARRB1		transcription regulator		1		0.0137	CXCL8,FABP4,IRS2,SERPINE1,TNF
CEACAM1		transporter		0		0.0137	ANGPT1,CXCL8,TEK,TLN1,VEGFD
TERT		enzyme		1.131		0.0138	CALD1,CAV1,CXCL8,FGF2,FRMD6,MMP2,PALM2AKAP2,PCDHGC3,SASH1,SPON1,TNF
JINK1/2		group				0.0138	MMP2,RHOB,SLC2A4,TNF
CREB3L3		transcription regulator		1.977	bias	0.0138	APCS,CRP,CYP2B6,PCK1
MTA2		transcription regulator				0.0138	ACTC1,CPA3,HBB,MS4A2
KDM3B		enzyme		-1.342	bias	0.0139	ADAMTS1,APOD,KALRN,MYLK,PALMD,ZNF503,ZNF75A
AIMP1		cytokine				0.0142	CCL3,CXCL8,TNF
YARS2		enzyme				0.0142	MT-ATP8,MT-CYB,MT-ND6
COX4I1		enzyme				0.0142	PDK4,SLC2A4,TRDN
ENPP2		enzyme				0.0142	FABP4,PRDM16,TNF
PDGFRB		kinase				0.0142	ACTA2,EPO,MYH11
FOXG1		transcription regulator				0.0142	FST,PCK1,SERPINE1
KIF1B		transporter				0.0142	EPAS1,HAND2,SYNM
LTA		cytokine		0.447	bias	0.0144	APCS,CRP,ITGA5,ITGB1,LYVE1,NFKB1
MAP2K7		kinase				0.0144	CXCL8,FCGRT,ITGB1,MAOB,RHOB,TNF
HMGB1		transcription regulator		-0.884	bias	0.0145	BRCA1,CCL3,CD83,CXCL8,FGL1,PLA2G2A,SELE,TNF
TNFSF11		cytokine		1.037	bias	0.0147	CAV1,CD83,CSRP1,CXCL8,DUSP1,ITGA5,MT-CYB,MT-ND4,NFATC2,NFKB1,RHOB,RRAS,SAA1,SERPINE1,STAT1,TLN1,TNF
NKX2-1		transcription regulator		0.225	bias	0.0148	AQP1,EDIL3,ESAM,IGFBP6,INMT,MMP2,MYH11,PDGFRA,SCN7A,SERPINE1,SLCO1B3,THBS1,WNT11
Brd4		kinase	Activated	2.236	bias	0.0149	ACTA2,APCS,COL4A5,EDNRB,SELE,SRSF6,TAGLN
ASXL1		transcription regulator	Inhibited	-2.236	bias	0.0152	ATP1A2,CFD,KLF15,SERPINE1,SLC2A4
NFE2L2		transcription regulator		1.944	bias	0.0152	APCS,BRCA1,CD36,CFD,CXCL8,DSTN,ELN,EPAS1,F10,FABP1,FABP4,FKBP5,FXYD1,GPX3,IFIH1,INMT,MAP1LC3A,MAPK10,MGST3,MLANA,SAA1,SERINC3,SERPINE1,SLCO1B3,TNF,TTR
ABCB4		transporter		-0.882	bias	0.0152	ACTA2,H19,MMP2,NFKB1,SERPINE1
CD14		transmembrane receptor		-0.799	bias	0.0156	CCL3,CXCL8,ITGB1,NFKB1,SELE,TNF
ELOVL5		enzyme		-0.849	bias	0.0157	ACADL,HMGCS2,PCK1,PDK4
P2RY14		G-protein coupled receptor		1	bias	0.0157	BAD,CACNA1H,SLC2A2,SSTR1
GAS6	2.622	growth factor		1.114		0.0157	CCN1,NFKB1,PDGFRA,TNF
PKNOX1		transcription regulator				0.0157	FGF2,HOXB2,SLC2A4,TNF
G protein alphai		group		1.254	bias	0.0159	ADAMTS1,CCN1,CEBPD,GEM,IFIH1,MYH11,THBS1
VDR		transcription regulator		-0.46		0.0159	ACTA2,AGTR1,BRCA1,CXCL8,CYP2B6,EZH2,GPD1,KIF11,NR1H4,NUSAP1,SELE,SLC30A10,SLCO1B3,SULT2A1,TMEM100,TXNIP
FGF1		growth factor	Inhibited	-2.03		0.0162	CCL3,CCN1,CCN5,FZD1,LRRC17,NDNF,SELE,THBS1,TNF,TTR
PPIF		enzyme	Inhibited	-2.121		0.0163	CSRP1,CX3CR1,FEZ1,MGP,MMP2,PDK4,PDZRN3,TNF
ZFP36		transcription regulator		0.257	bias	0.0163	CCNE2,CD36,IRF1,KIF11,LATS2,MMP2,SERINC3,TNF
ATF2		transcription regulator		1.894	bias	0.0163	APOC3,CXCL8,DUSP1,MYLK,PCK1,PDGFRA,RHOB,TNF
SMARCA4		transcription regulator	Activated	3.444	bias	0.0165	ABLIM3,ACTA2,CCDC85B,CCNE2,CORO6,CXCL8,DGKG,DYNLT3,ECM2,EPO,FABP4,FKBP5,FMO2,HBB,IRF1,ITGA5,ITGB1,KDM6B,MAOB,MEIS1,MGP,MMP2,MT-ND2,MYH11,MYLK,PARVA,SERPINE1,SLC2A4,SRPX,TAGLN,TPM1,TTR,ZNF503
Laminin (complex)		complex				0.0167	ACTA2,APP,ITGB1,PGR,SERPINE1
Ampa Receptor		complex				0.0167	ERBB4,NTF3
EOGT		enzyme				0.0167	CDKN1C,GPX3
RNF152		enzyme				0.0167	CXCL8,TNF
IRAK1		kinase		1.104		0.0167	CXCL8,NFATC2,SELE,STAT1,TNF
STK38		kinase				0.0167	TNF,YAP1
CTSC		peptidase				0.0167	TNF,TPSAB1/TPSB2
OTUD7B		peptidase				0.0167	ACTA2,CXCL8
NFYC		transcription regulator				0.0167	CXCL9,KBTBD8,NPR1,PCK1,RHOB
CCAR1		transcription regulator				0.0167	CEBPD,EPAS1
AATF		transcription regulator				0.0167	APP,TNF
GATAD2B		transcription regulator				0.0167	CXCL8,EZH2
SF1		transcription regulator				0.0167	ACTA2,CNN1
TLR10		transmembrane receptor				0.0167	CXCL8,TNF
CD300C		transmembrane receptor				0.0167	CXCL8,TNF
SYT11		transporter				0.0167	CAVIN1,TNF
FGF21		growth factor		1.744		0.0169	HMGCS2,IRS2,PCK1,PDK4,SERPINE1,TNF
MAPKAPK2		kinase		-0.287	bias	0.0169	CEBPD,CXCL8,HSPB6,LMO4,MMP2,TNF
PRKCB		kinase		0.422	bias	0.0169	APP,CD83,FGF2,IRS2,MMP2,SERPINE1
Hif1		complex		1.551	bias	0.017	ADM,CD83,DDIT4,EPO,HIF3A,HTRA2,SERPINE1
C1q		complex				0.017	CXCL8,GAS6,SELE
MIF		cytokine		-0.969	bias	0.017	ACTA2,BAD,CRP,CXCL8,DUSP1,GZMB,ITIH5,MMP2,SERINC3,TNF
SAR1B		enzyme				0.017	ACADL,APOB,TNF
DPH5		enzyme				0.017	IRF1,STAT1,TNF
GPNMB		enzyme				0.017	ITGA5,ITGB1,TNF
RHOB	2.904	enzyme				0.017	CXCL8,NFKB1,RHOB
MIR101		group				0.017	CLDN5,DUSP1,EZH2
PFKFB3		kinase				0.017	EPAS1,FGF2,TNF
MAPK10	3.672	kinase				0.017	APP,CXCL8,TNF
MESP1		transcription regulator				0.017	GATA4,HAND2,MYOCD
TNFRSF25		transmembrane receptor				0.017	CXCL8,SELE,TNF
GPD1	5.432	enzyme				0.0173	APP,C8A,C9,CD36,CGREF1,CYP2B6,HAO1,SERPINA7
THRA		ligand-dependent nuclear receptor		1.414		0.0174	ANGPTL4,APP,FST,IRF1,KLF9,PCK1,PGR,RCAN2,SERPINE1,SLC2A4,TNF
IL17A		cytokine		1.74	bias	0.0176	ACTA2,CCN1,CD83,CEBPD,CRP,CXCL8,EDIL3,FGF2,IRF1,MMP2,NME3,SELE,SERPINE1,SPSB1,STAT1,TIMP4,TNF,VEGFD
ROCK1		kinase		0.849	bias	0.0177	APP,CNN1,COL6A2,LAMA2
PYCARD		transcription regulator		-1.067	bias	0.0177	ACTA2,CXCL8,TGFB1I1,TNF
Tnf (family)		group		-0.117	bias	0.0182	CAVIN3,CCL3,CD72,CXCL8,CXCL9,CYP2B6,FST,SAA1,SELE,SERPINE1,TRIM63
STAT2		transcription regulator				0.0182	CAV1,CXCL8,GHDC,IRF1,STAT1,TNF
PRKN		enzyme		-1.261		0.0183	ACTA2,GATA4,MAOA,MAOB,TNF
ILK	2.462	kinase		0.239	bias	0.0183	ITGB1,MMP2,RNH1,RSU1,TNF
RARA		ligand-dependent nuclear receptor		0.961		0.0186	ACACB,ADH1C,APOC3,CXCL8,DHRS3,DUSP1,EPO,GATA4,HNRNPD,IGFBP6,IRF1,MAOB,MGP,PCK1,RASD1,SAA1,SFPQ,SLC2A2,SMC4,STAT1,TNF
SNCA		enzyme		-0.529		0.0194	ABLIM3,BRCA1,CCN3,DGKG,DHRS3,DUSP1,EPS8,FABP4,FAM107A,IRF1,JPH2,MAP1LC3A,NECAB1,PDE2A,PDZRN3,RCN3,SCN7A,SERPINE1,TMBIM1,TNF,TRIM3,VAT1L
TAF4		transcription regulator		-1.067	bias	0.0194	DCN,GAS6,MLANA,MMP2,OLFML3,SCUBE1,THBS1,VEGFD
SLC25A13		transporter				0.0194	APP,C8A,C9,CD36,CGREF1,CYP2B6,HAO1,SERPINA7
STUB1		enzyme		-1.741	bias	0.0196	ACTA2,EZH2,GATA4,MYH11,NFKB1,TAGLN
GC-GCR dimer		complex		1.961	bias	0.0198	CDKN1C,DUSP1,PCK1,PDK4
INHBB		growth factor				0.0198	FST,SERPINE1,SLC2A2,THBS1
SYK		kinase	Inhibited	-2.956		0.0198	AKAP12,CXCL8,FST,IRF1,NFATC2,TNF,TNFSF4,TRHDE,YPEL2
PLAGL1		transcription regulator		1.997	bias	0.0198	ANGPTL4,FABP1,FABP4,SLC2A4
RPSA		translation regulator		1.964	bias	0.0198	DUSP1,MMP2,STAT1,TNF
CTBP1		enzyme				0.02	ACKR3,BRCA1,FKBP5,THBS1,TNF
HBEGF		growth factor		0.447	bias	0.02	ANGPTL4,ELN,FGF2,ITGB1,PDK4
KITLG		growth factor		0.09	bias	0.02	CAVIN2,CXCL8,EDNRB,ELANE,EPO,GAS6,IRAG1,MMP2,MS4A2,OSBPL1A,RING1,TNF,TNFSF4,TPSAB1/TPSB2,TUBB1,TXNIP
NME1		kinase	Inhibited	-2.216		0.02	FZD1,HNRNPA2B1,MMP2,PGR,SERPINE1
PLA2G2A	9.597	enzyme				0.0202	CXCL8,PCK1,PPP1R1A
SHH		peptidase		0.675	bias	0.0202	ADAMTS1,ANGPT1,BRCA1,CAV1,ERBB4,FGF10,GATA4,HAND2,PDGFRA,SALL1,SERPINE1,TFDP1,YAP1
HOXB4		transcription regulator				0.0202	CXCL8,GPX3,PGR
TNFRSF6B		transmembrane receptor				0.0202	CXCL8,MMP2,TNF
PTPRR		phosphatase	Inhibited	-2.828	bias	0.0205	DHRS3,ITGA5,ITIH5,LMOD1,LRP1,PEX14,PQBP1,ZNF358
GNA12		enzyme		1.562	bias	0.0207	ACTA2,CNN1,CXCL8,MMP2,MYH11,PDGFRA,TAGLN
RUNX1		transcription regulator		0.441		0.0207	AQP1,CD72,CDKN1C,CPA3,EPAS1,FAT4,ITGB1,LMO4,MIR17HG,MYH10,MYL9,SERPINE1,SOX5,STAT1,TPSAB1/TPSB2,ZBTB16
CLOCK		transcription regulator		-1.508		0.0207	ANGPTL4,APP,CALD1,F7,FAM107A,FKBP5,GYS2,HMGCS2,KANK2,MAPK4,MGP,MYLK,NR1D1,PICALM,THBS1,TIMP4
IL25		cytokine		0.822	bias	0.0211	CCL3,CLDN5,CXCL8,FGF2,FOSB,TNF
KDM5B		transcription regulator		-0.311	bias	0.0215	BRCA1,CAV1,CCL14,CDIPT,FBXO5,FHL1,FST,GATA4,MCAM,PGR
IFI16		transcription regulator		0.424	bias	0.022	BAD,CCL3,CXCL8,GATA4,SELE,SSTR1,TNF
GATA2		transcription regulator		1.345		0.0221	ANGPT1,C9,CCN3,CD226,CD36,CPA3,ELANE,EPO,FABP4,FGD4,FOXL1,GPX3,MAOB,MMP2,MS4A2,PGR,TGFBR3,THBS1,TNF,TNFSF4,TPSAB1/TPSB2,TUBB1,UGT2B7
ACKR3	3.684	G-protein coupled receptor				0.0222	ADM,AKR1C3,ELN,RRAS
caspase		group		1.131	bias	0.0222	ACER2,APP,THBS1,TNF
ZBTB48		transcription regulator		0	bias	0.0222	ACKR3,FOSB,SNORD3A,TMEM100
Rhox5		transcription regulator		-0.152		0.0222	BACH2,KLF9,TMEM47,UNC5C
CXCR4		G-protein coupled receptor		1.067	bias	0.0227	ACKR3,CXCL8,MMP2,PGR,RRAS,ZBTB16
Collagen type III		complex				0.0229	ITGA5,ITGB1
IFNGR		complex				0.0229	IRF1,TNF
CCL18		cytokine				0.0229	MMP2,TNF
RBX1		enzyme				0.0229	BRCA1,RHOB
Pde4d		enzyme				0.0229	PGR,TNF
P2RY4		G-protein coupled receptor				0.0229	SELE,TIMP4
Sphk		group				0.0229	SELE,TNF
KCNMA1		ion channel				0.0229	CXCL8,MMP2
PRKG2		kinase				0.0229	GRIA1,PDGFRA
TNIK		kinase				0.0229	GRIA1,TCF7
EIF2AK2		kinase		0.013	bias	0.0229	CEBPD,CXCL8,IRF1,IRS2,NNMT,SELE,STAT1,TNF
TSC22D1		transcription regulator				0.0229	CXCL8,SERPINE1
Tlr11		transmembrane receptor				0.0229	CXCL8,TNF
MARCO		transmembrane receptor				0.0229	NFKB1,TNF
SLC22A1		transporter				0.0229	SLC2A2,SSTR1
MAP3K14		kinase		-1.231	bias	0.0233	ACTA2,CXCL8,NFKB1,TNF,TNFSF4,TRAF3,YAP1
CXCL3		cytokine				0.0236	ITGB1,PLA2G2A,TNF
AGPAT2		enzyme				0.0236	DGKG,FABP4,SLC2A4
Fcgr3		group				0.0236	CXCL8,TNF,TNFSF4
PDGFRA	3.712	kinase				0.0236	ACTA2,EZH2,PDGFRA
DLX6		transcription regulator				0.0236	BMPER,HAND2,UNC5C
LYL1		transcription regulator				0.0236	BRCA1,ID4,NFKB1
IFITM1		transmembrane receptor				0.0236	DDAH2,EDIL3,PARP11
ATP2A2		transporter				0.0236	ACACB,APP,TRDN
C3AR1		G-protein coupled receptor		0		0.0237	CXCL8,DCN,LTBP1,SERPINE1,TNF
ACVR1		kinase				0.0237	CCN3,DCN,EDIL3,SELE,SUSD5
HDAC6		transcription regulator		0.555		0.0237	ADAMTS1,SERPINE1,TAGLN,TGFB1I1,TNF
STAT6		transcription regulator		1.76		0.0238	APOLD1,CD72,FABP1,FABP4,FKBP5,HBB,HLX,HMGCS2,IFIH1,IRF1,IRS2,ITPK1,KDM6B,MMP2,NFATC2,PDK4,SELE,SERPINE1,SERPINF1,STON1,TCF7,TLE1,TMTC1,TNF,TWSG1
SNAI1		transcription regulator		0.853		0.0245	ACTN1,CCN1,CXCL8,FST,ID4,ITGB1,SERPINE1,SPARCL1,TGFBR3,TPM1,WASF3
LTB4R		G-protein coupled receptor		0.132	bias	0.0246	CD36,CXCL8,MMP2,TNF
PRKG1	4.432	kinase		0.152		0.0246	ACTA2,SERPINE1,TAGLN,THBS1
PPP3CA		phosphatase				0.0248	APP,CRYAB,CSRP1,FXYD1,MAOB,SLC2A4,TNF
CD40LG		cytokine		-1.438	bias	0.0249	ANXA6,CCL3,CD83,CXCL8,DUSP1,FOSB,GZMB,HSPA1A/HSPA1B,IRF1,KDM6B,MAPK4,NFKB1,PALM2AKAP2,PEX14,PTPRG,RUNX3,SELE,SERPINE1,STAT1,TNF,TNFSF4,TRAF3
KMT2D		transcription regulator		0.786	bias	0.0251	ADCY5,CCDC138,CRIP2,DSC3,EBF4,FHL1,IRF1,MIR17HG,PARP11,PPIC,TCEAL1,TCF15,TUSC1
VHL	-0.792	transcription regulator		0.029	bias	0.0256	CAV1,CDKN1C,CNN1,EPAS1,EPO,HNRNPA2B1,ITGA5,MYL12B,TAGLN,TNF
CTCF		transcription regulator		0.705		0.0256	ADRA2C,APOC3,APP,CD83,CDKN1C,GATA4,H19,PCDHGC3,TNF,ZBTB16
ABCA1		transporter		1.796		0.0257	ABCA8,APOB,APP,SLC2A4,TNF
NR4A1		ligand-dependent nuclear receptor		-0.409		0.0258	ACTA2,ADM,AKR1C4,APOB,APOD,CD36,CLDN5,COL6A2,FABP4,GPD1,ITGB1,NR1H4,PCK1,PDK4,SERPINE1,SLC2A4,TNF
FOXP3		transcription regulator		0.377		0.0259	BRCA1,CD226,EZH2,LATS2,LRRC32,MMP2,NFKB1,NPR1,NTRK3,PAXIP1,TNF,TTR
BMP2		growth factor		1.043	bias	0.0267	ACTA2,CLIC4,FABP4,FGF2,FOSB,FST,FZD1,ID4,KLF9,NTRK3,RUNX3,TAGLN,TWSG1,ZBTB16
ID2		transcription regulator		0		0.0267	ACTA2,ADM,CBFA2T3,CCNE2,CD83,DUSP1,ITGB5,LMO4,MMP2,SOX5,TGFBR3,TRAF3,WNT11,ZBTB16
Ap1		complex		0.241	bias	0.0269	CCL3,CXCL8,FABP4,GZMB,HBB,KLF9,MMP2,PCK1,PLA2G2A,SELE,SERPINE1,TNF
MFN2		enzyme				0.0273	ACTA2,SLC2A4,TNF
SOD3		enzyme				0.0273	EDNRB,EPO,TNF
Srebp		group				0.0273	CYP4F2,GZMB,H19
TMSB4		group				0.0273	ILK,ITGB1,SERPINE1
MEF2		group	Activated	2	bias	0.0273	MYH11,MYOCD,PCDH10,SLC2A4
GRK2		kinase				0.0273	MYH11,PCK1,TNF
TEK	3.286	kinase				0.0273	ANGPT1,CLDN5,TNF
GSK3A		kinase				0.0273	GATA4,SERPINE1,TNF
CREBZF		transcription regulator				0.0273	HSPA1A/HSPA1B,MAPK10,PDK4
CR1L		transmembrane receptor		-0.849	bias	0.0273	C9,MGP,SERPINE1,TNF
SLC29A1		transporter				0.0273	ITGA5,ITGB1,PPM1D
SCP2		transporter				0.0273	AKR1C4,FABP1,PCK1
TRAF2		enzyme		-0.747		0.0278	ADM,CXCL8,ITGB1,NFKB1,RSU1,SELE,TNF
C5AR1		G-protein coupled receptor		0.034	bias	0.0278	CD36,CXCL8,DCN,LTBP1,SERPINE1,TNF
NR1H2		ligand-dependent nuclear receptor		0.373		0.0282	APCS,AQP1,CRP,PRDM16,SLC2A2,SLC2A4,SULT2A1,TNF
CEBPD	3.426	transcription regulator		0.038	bias	0.0282	APOC3,BRCA1,CDKN1C,CEBPD,CXCL8,FABP4,PDGFRA,TNF
TGM2		enzyme		0.676	bias	0.0285	CCL3,CD36,CX3CR1,CXCL8,DLEU1,EPO,MGP,MIR17HG,MMP2,STAT1,THBS1,TNF,VHL,YAP1
SOX11		transcription regulator		1.929	bias	0.0291	ASPN,BTNL9,CAV1,ERBB4,IFIH1,ITGB1,STAT1,SUV39H2,TNXB,UGT3A1
NFATC3		transcription regulator		1.202	bias	0.0297	ACTA2,ANGPT1,DDIT4,FOSB,MYOCD,TNF
U1 snRNP		complex				0.0298	CCL3,TNF
Cyp4a14		enzyme				0.0298	CD36,TNF
EFEMP1		enzyme				0.0298	FBLN5,SERPINE1
DKC1		enzyme				0.0298	FGF2,SERPINE1
RGS16		enzyme				0.0298	CDKN1C,FABP1
PLA2G5	4.559	enzyme				0.0298	PLA2G5,VEGFB
OTUB1		enzyme				0.0298	NUAK1,PGR
ADGRF5		G-protein coupled receptor				0.0298	MMP2,TNF
LATS		group				0.0298	CCN1,CCN5
GRK5		kinase				0.0298	APP,NFKB1
PSMC3IP		transcription regulator				0.0298	CEBPD,FABP4
ATF7		transcription regulator				0.0298	DUSP1,SELE
PBX2		transcription regulator				0.0298	HOXB2,PDGFRA
ESRRA		transcription regulator	Activated	3.364	bias	0.0298	ACKR3,AGTR1,ANGPT1,ANGPTL4,APOLD1,CD36,CX3CR1,EMILIN1,EPAS1,FABP4,HSPB6,MAOB,NR1D1,PDK4,SULT2A1,WNT11
PCBP1		translation regulator				0.0298	HNRNPD,MYH10
TSPO	1.51	transmembrane receptor				0.0298	TNF,TSPO
NCR3		transmembrane receptor				0.0298	CCL3,TNF
ULBP1		transmembrane receptor				0.0298	CD83,TNF
APBA3		transporter				0.0298	SELE,TNF
SLC2A2	16.289	transporter				0.0298	IRS2,PCK1
HMGA1		transcription regulator		1.153		0.03	ACTA2,BRCA1,CAV1,CAV2,CCN1,CRYAB,H19,MSRB3,NFIX,RHOB,SRPX,TAGLN
Rar		group				0.0301	CRYAB,CYP4F2,MGP,SERPINF1
ZBTB7A		transcription regulator				0.0301	BAD,H19,RUNX3,SELE
HHEX		transcription regulator				0.0301	FGF2,MYH10,PPBP,TEK
ALB		transporter				0.0301	ACTA2,CDKN1C,CXCL8,EDNRB,TNF
SMURF1		enzyme				0.0313	FERMT2,IRF1,WFS1
TGIF1		transcription regulator				0.0313	CCL3,CXCL8,TNFSF4
SMARCD3		transcription regulator				0.0313	CD151,MGP,SOX5
GFI1B		transcription regulator				0.0313	ITSN1,TGFBR3,TNFSF4
MSR1		transmembrane receptor				0.0313	NFKB1,PGR,TNF
KLRC4-KLRK1/KLRK1		transmembrane receptor				0.0313	TCF7,TNF,TNFSF4
Ngf		group	Activated	2.4	bias	0.0316	APP,BAD,DUSP1,FGF2,SERPINE1,TTLL7
KCNE3		ion channel				0.0316	AKR1C3,APOLD1,FOSB,HMGCS2,HSPA1A/HSPA1B,TRDN
MMP12		peptidase				0.0316	ACTN1,APP,MMP2,SPARCL1,TLN1,TNF
NFATC2	-1.696	transcription regulator		0.921	bias	0.032	CD83,CRYAB,CX3CR1,EZH2,IRF1,KDM6B,LMO4,MLANA,NFKB1,PLA2G2A,SELE,STAT1,TNF
PRKAG3		kinase				0.0322	ACKR3,ANGPTL4,AQP1,CD36,EID1,GPX3,ITIH5,KDM2B,LUC7L2,NEO1,TMEM100
PLK1		kinase				0.0324	ACKR3,ACTA2,FBXO5,TGFB1I1,THBS1
TNFRSF1B		transmembrane receptor		0.695	bias	0.0327	APCS,CXCL8,ITGB5,MMP2,NFKB1,SAA1,SERPINE1,TNF
NFYA		transcription regulator		1.195	bias	0.0329	ELANE,F8,IRF1,NPR1,PCK1,RHOB,TXNIP
CDC42		enzyme				0.0331	EPS8,ITGB1,SOX5,TNF
ACE2		peptidase		-1.205		0.0331	ACTA2,MMP2,SERPINE1,TNF
PHB		transcription regulator		0.137	bias	0.0331	CXCL8,H19,MMP2,TNF
PROX1		transcription regulator				0.0331	CCNE2,CDKN1C,LYVE1,TNFSF4
APOB	22.297	transporter				0.0331	APOB,CD36,FABP4,SLC2A4
LEPR		transmembrane receptor		-0.469		0.0334	ACTA2,ANGPTL4,APOB,GATA4,IRS2,MMP2,SELE,SERPINE1,SLC2A2,SLC2A4,TNF,TPRA1
CREB1		transcription regulator		1.438		0.0337	ADM,APOLD1,CCL3,CCN1,CEBPD,CGREF1,CNN1,CRIM1,CXCL8,DUSP1,EDIL3,FOSB,FRMD6,GEM,GRIA1,IRS2,ITGBL1,MCAM,MYH10,NEO1,PCDH20,PCK1,PDGFRA,RERG,RNH1,SLC2A4,SSTR1,TMBIM1,TNF
TNFSF12		cytokine		-1.238		0.0343	CCL3,CXCL8,KLF15,SELE,SLC2A4,TNF,TNFSF4,TRIM63
CYP19A1		enzyme		-0.992		0.0343	ACADL,FAM107A,FGF2,FKBP5,PGR,SLC2A4,SSTR1,TNF
FOXM1		transcription regulator		0.811	bias	0.0343	ACTA2,CAV1,CCNE2,CRP,EZH2,FZD1,ITGA5,ITGB1,MMP2,NFKB1
NR0B2		ligand-dependent nuclear receptor		-0.996	bias	0.0347	CD36,CYP2B6,FABP1,NR1H4,PCK1,PDK4,SERPINE1,SLCO1B1,TNF
FSHR		G-protein coupled receptor				0.0349	DUSP1,GATA4,GZMB,PCK1,PGR
LRP6		transmembrane receptor		0.279		0.0349	ACTA2,APP,CAV1,MMP2,TNF
Collagen type VII		complex				0.035	SLCO1B3
Cytochrome bc1		complex				0.035	MAOA
PPARŒ≥ ligand-PPARŒ≥-Retinoic acid-RARŒ±		complex				0.035	NR1H4
PKA-I		complex				0.035	TNF
SMAD3-EP300		complex				0.035	SERPINE1
TRIM72		enzyme				0.035	ACTA2
NUDT6		enzyme				0.035	FGF2
ENTPD7		enzyme				0.035	APP
RND2		enzyme				0.035	RHOB
VKORC1		enzyme				0.035	F9
PTGR2		enzyme				0.035	FABP4
SMG6		enzyme				0.035	HBB
GGCX		enzyme				0.035	F9
BCHE		enzyme				0.035	TNF
CUL2		enzyme				0.035	VHL
DDX39B		enzyme				0.035	BRCA1
GFUS		enzyme				0.035	ACTA2
PAM		enzyme				0.035	AQP1
ARF3		enzyme				0.035	APP
QPCT		enzyme				0.035	APP
Cbr2		enzyme				0.035	FABP4
SEPHS1		enzyme				0.035	GPX3
GSTT1		enzyme				0.035	GSTM3
PSAT1		enzyme				0.035	IRF1
OR10J5		G-protein coupled receptor				0.035	ELK4
GPR18	-1.984	G-protein coupled receptor				0.035	TNF
RXFP1		G-protein coupled receptor				0.035	ACTA2
Ccr2		G-protein coupled receptor				0.035	TNF
LTB4R/LTB4R2		group				0.035	CXCL8
Na K ATPase		group				0.035	GRIA1
NDPK		group				0.035	CXCL8
Ggt		group				0.035	SLC7A5
JIP1/2/3		group				0.035	APP
MKK3/6		group				0.035	CXCL8
ECE		group				0.035	APP
Caveolin		group				0.035	TNF
Rho gdi		group				0.035	RHOB
TYMP		growth factor				0.035	CXCL8
GDF10		growth factor				0.035	SERPINE1
CALHM1		ion channel				0.035	APP
KCTD10		ion channel				0.035	RHOB
ASIC1		ion channel				0.035	GRIA1
KCNJ9		ion channel				0.035	KCNJ3
KSR2		kinase				0.035	CXCL8
UHMK1		kinase				0.035	AQP1
MMD		kinase				0.035	TNF
PFKFB2		kinase				0.035	PDK4
PAK3		kinase				0.035	APP
SHC3		kinase				0.035	APP
ECE2		peptidase				0.035	APP
CTSO		peptidase				0.035	BRCA1
GSAP		peptidase				0.035	APP
HM13		peptidase				0.035	APP
USP39		peptidase				0.035	MDM4
BACE2		peptidase				0.035	APP
PPP3CC		phosphatase				0.035	ITPKC
PPP1R3A		phosphatase				0.035	THBS1
PTPN9		phosphatase				0.035	MMP2
ZNF496		transcription regulator				0.035	HBB
FOXN2		transcription regulator				0.035	HBB
ZNF407		transcription regulator				0.035	SLC2A4
NFKBIL1	1.038	transcription regulator				0.035	TNF
ZNF580		transcription regulator				0.035	CXCL8
ETV2		transcription regulator				0.035	TEK
EVX2		transcription regulator				0.035	CXCL8
GTF2H2		transcription regulator				0.035	KLF9
SLC2A4RG		transcription regulator				0.035	SLC2A4
SKP1		transcription regulator				0.035	BRCA1
ELOB		transcription regulator				0.035	VHL
GABPB2		transcription regulator				0.035	BRCA1
SECISBP2		translation regulator				0.035	GPX3
SSC5D		transmembrane receptor				0.035	CXCL8
ANTXR1		transmembrane receptor				0.035	HSPA1A/HSPA1B
GJC2		transporter				0.035	GJB1
ABCA2		transporter				0.035	APP
VPS45		transporter				0.035	SLC2A4
APBA2		transporter				0.035	APP
TNPO2		transporter				0.035	CXCL8
VPS18		transporter				0.035	ITGB1
APOC2		transporter				0.035	TNF
TOM1		transporter				0.035	APP
Fibrinogen		complex				0.0356	CEACAM8,CXCL8,TNF
Iga		complex				0.0356	CCL3,CXCL8,TNF
GNAI3		enzyme				0.0356	CCL3,CXCL8,TNF
RNASE1		enzyme				0.0356	CCL3,CXCL9,TNF
APLNR		G-protein coupled receptor				0.0356	ANGPT1,GATA4,THBS1
ADORA3	2.879	G-protein coupled receptor				0.0356	CCL3,CXCL8,IRF1
TCF/LEF		group				0.0356	ITGB1,MMP2,SERPINE1
Usp17la (includes others)		peptidase				0.0356	CXCL8,MMP2,TNF
ELK4	-0.719	transcription regulator				0.0356	CCL3,PPBP,TNFSF4
MLXIPL		transcription regulator	Activated	2.407	bias	0.0356	ACACB,FABP4,GPD1,HMGCS2,NR1D1,PCK1,RPL3L,SLC2A2,SLC2A4,TXNIP
Pro-inflammatory Cytokine		group		0.128	bias	0.0357	ADM,CCN3,EPO,FGF2,NR1H4,SELE
SMARCA2		transcription regulator		1.067	bias	0.0357	CD36,EPO,FKBP5,MYLK,PCK1,TAGLN
CTLA4		transmembrane receptor		1.342	bias	0.0357	CD83,CXCL8,GZMB,NFATC2,SELE,SLC7A5
FUS-DDIT3		fusion gene/product				0.0362	CXCL8,GPC6,IGFBP6,SERPINE1
PLAT		peptidase				0.0362	ANGPT1,MMP2,SERPINE1,TNF
ETV4		transcription regulator				0.0362	ACTA2,CAV1,CXCL8,MUC4
NPC1		transporter		-0.694	bias	0.0366	AKR1C4,APOB,CAV1,CAV2,PLIN4,STAT1,TNF
IGF2		growth factor		0.789	bias	0.0373	CD36,DUSP1,H19,IGFBP6,ITGA5,ITGB5,KLF9,PRDM16,RHOB,SERPINE1,SLC2A4
GABP		complex				0.0374	BRCA1,ELANE
IL26		cytokine				0.0374	CXCL8,TNF
Ccl6		cytokine				0.0374	MMP2,TIMP4
FA2H		enzyme				0.0374	CCN1,SLC2A4
GUSB		enzyme				0.0374	CCN1,CEBPD
RALBP1		enzyme				0.0374	MMP2,TNF
DRD5		G-protein coupled receptor				0.0374	AGTR1,TNF
Presenilin		group				0.0374	APP,FKBP8
CTSZ		peptidase				0.0374	CD83,TNF
PRTN3		peptidase				0.0374	CXCL8,TNF
CAPN1		peptidase				0.0374	MMP2,TNF
UCHL3		peptidase				0.0374	FABP4,SLC2A4
RUNX1T1		transcription regulator				0.0374	CCL3,ELANE
HDAC10		transcription regulator				0.0374	MMP2,TXNIP
DLX1		transcription regulator				0.0374	BMPER,SERPINE1
SIX3		transcription regulator				0.0374	PDGFRA,PPBP
UNC5B		transmembrane receptor				0.0374	TNF,YAP1
SFRP2		transmembrane receptor				0.0374	MMP2,PDGFRA
MB		transporter				0.0374	EPAS1,HSPB2
ABCC4		transporter				0.0374	CYP2B6,SULT2A1
CHUK		kinase		1.595	bias	0.0376	ACKR3,CCN3,CEBPD,CRLF1,CTSF,CXCL8,DCN,IGFBP6,MGP,MMP2,SELE,TNF,VEGFB
JAK1/2		group		0.816	bias	0.0379	CCN3,DGKG,FAM107A,IRF1,PDE2A,TNF
RIPK2		kinase		-0.161	bias	0.0379	ACADL,CD36,FABP1,LMO4,SELE,TNF
INSR		kinase		-0.996	bias	0.0384	ACADL,AQP1,CD36,CD83,DUSP1,FABP4,FBLN1,FCGBP,FHL1,GATA4,H19,HOXB2,ITGA5,ITGB5,KLF9,LRP10,MAOA,MAOB,MMP2,PCK1,PDK4,PRKD1,RHOB,SERPINE1,SLC2A4,SMPX,TNF,TTR
PTGER2		G-protein coupled receptor		-0.481	bias	0.0395	APP,CXCL8,KIF11,NUSAP1,SERPINE1,THBS1,TIMP4,TNF
CCN2		growth factor	Activated	2.181	bias	0.0395	ADAMTS1,CAVIN2,CCN3,DCN,EMILIN1,ILK,MMP2,SERPINE1
EBF3		transcription regulator				0.0395	CCL3,CXCL9,SLC2A4,TNF
IgG1		complex				0.0401	CXCL8,ITGA5,TNF
TRIM2		enzyme				0.0401	GPX3,ITGA5,ITGB1
ACSS2		enzyme				0.0401	EPO,FABP1,GC
ODC1		enzyme				0.0401	PDGFRA,SERPINE1,TNF
PPIA		enzyme				0.0401	ACTA2,CLDN5,TNF
CCN3	4.333	growth factor				0.0401	ITGB1,MMP2,SERPINE1
MTM1		phosphatase				0.0401	GABARAPL1,MAP1LC3A,TRIM63
PTPN3		phosphatase				0.0401	ANGPTL4,SERPINE1,TAGLN
NFKBIB		transcription regulator		-0.931		0.0401	CXCL8,FGF10,SELE,TEK,TNF
GABPB1	-1.003	transcription regulator				0.0401	BRCA1,ELANE,RRAS
ELF5		transcription regulator				0.0401	ILK,ITGB1,PGR
ITGA2		transmembrane receptor				0.0401	DCN,ITGA5,ITGB1
TLR6		transmembrane receptor				0.0401	CXCL8,NR1H4,TNF
Abcb1b		transporter				0.0401	APP,DDIT4,VPS16
Igm		complex				0.0402	BCAR3,CCL3,CXCL8,NFKB1,TNF,TNFSF4
TRAF6		enzyme		-0.753	bias	0.0402	CRP,CXCL8,GABARAPL1,NFKB1,SELE,TNF
MITF		transcription regulator		1.192	bias	0.0411	APOLD1,BRCA1,CD151,CXCL8,EDNRB,FGD4,GZMB,MGP,MLANA,SERPINE1,SERPINF1,SOX5,TPSAB1/TPSB2,TXNIP,YAP1
MED1		transcription regulator	Activated	3.26	bias	0.0413	ACACB,ADCY5,AMBP,APOB,CCN5,CFD,CYP2B6,EML1,FABP4,PDK4,SLC2A4,SULT2A1,THBS1
26s Proteasome		complex		-0.594	bias	0.0416	CCNE2,CTSF,CXCL8,GRIA1,MDM4,NFKB1,PGR,RUNX3,STAT1,TXNIP
PDX1		transcription regulator		0.035		0.0423	COL25A1,FGF2,ILK,IRS2,MAOB,MT-ND1,NFKB1,PPP1R1A,SLC2A2,TGFBR3,TXNIP,WFS1
Calcineurin protein(s)		complex		0.632	bias	0.0426	CCL3,CXCL8,DUSP1,NFATC2,SERPINE1,TNF
GDF11		growth factor				0.0426	COMP,EPO,FST,ITGA5,THBS1,TNF
Map3k7		kinase		-0.655	bias	0.0426	FGF10,H19,ID4,NFATC2,TNF,WNT11
ADAM17		peptidase		-1.342		0.0426	CXCL8,ERBB4,ITGB1,MMP2,SAA1,TNF
SLC13A1		transporter	Activated	2.646		0.0426	AKR1C3,C9,GPC6,INMT,KLF9,PCK1,SLCO1B3
NR5A2		ligand-dependent nuclear receptor		0.578	bias	0.0427	ACTA2,CEBPD,CFD,CRP,ITGB1,NR1H4,PGR,SAA1,TNF
AKT2		kinase		0.948		0.0429	ACTA2,ITGB1,MYH11,SPRY1,TNF
PTPN1		phosphatase	Inhibited	-2.213		0.0429	DUSP1,IRS2,PGR,PRDM16,TNF
KLF15	5.058	transcription regulator		1.988	bias	0.0429	ACADL,CD36,PDK4,SLC2A4,TRIM63
FCGR2A		transmembrane receptor		-1.361	bias	0.0429	CCL3,CXCL8,SERPINE1,STAT1,TNF
STAT		group				0.043	CEBPD,CRP,IRF1,TNF
PAK2		kinase		-1		0.043	DUSP1,PGR,TAGLN,TUBB1
PRDM16	5.388	transcription regulator				0.043	DCN,GPX3,SERPINE1,STAT1
MTTP		transporter				0.043	APOB,CD36,CFD,TNF
TLR2		transmembrane receptor		-1.431	bias	0.0437	ACTA2,APP,CEBPD,CRP,CXCL8,DUSP1,IRF1,NFKB1,NR1H4,SELE,TNF,TRIM63
RAF1		kinase		1.081	bias	0.0439	AKAP12,CCN5,CRP,CRYAB,DHRS3,HNRNPA2B1,ITGB1,ITGB5,MAOB,NFKB1,PCK1,TNF,TXNIP
FAS		transmembrane receptor		-1.996		0.044	ACTA2,BAD,CCL3,CD59,CD83,CDIPT,CEBPD,CXCL8,CXCL9,FES,FOSB,GORASP1,IRF1,MGP,PALM2AKAP2,SERPINE1,SNTB2,TNF,TPM1,TRAF3
FAM3B		cytokine				0.045	CAV1,DCN,ITGA5
SCGB1A1		cytokine				0.045	CXCL8,HAND2,MMP2
LOX		enzyme				0.045	ELN,PDGFRA,TEK
MGAT5		enzyme				0.045	ITGA5,ITGB1,TNF
Pkg		group				0.045	FOSB,SLC2A4,TLN1
GDF15		growth factor				0.045	LTBP1,SERPINE1,TNF
BAP1		peptidase				0.045	CCN1,LATS2,YAP1
SKI		transcription regulator				0.045	ACTA2,MUC4,SERPINE1
CXCL16		cytokine				0.0457	CXCL8,TNF
POMGNT1		enzyme				0.0457	ACTA2,LAMA2
PHLPP2		enzyme				0.0457	MMP2,TNF
GFPT1		enzyme				0.0457	SLC2A2,THBS1
SETD7		enzyme				0.0457	SLC2A2,TNF
RNF41		enzyme				0.0457	ERBB4,TNF
FFAR2		G-protein coupled receptor				0.0457	CD36,CXCL8
PI3KŒ≥		group				0.0457	SELE,TNF
MAP3K4		kinase				0.0457	MMP2,SELE
Sik1		kinase				0.0457	DUSP1,GPD1
RELN		peptidase				0.0457	APP,LYVE1
AEBP1		peptidase				0.0457	ACTA2,CD36
ZGPAT		transcription regulator				0.0457	FGF14,VEGFB
ATF5		transcription regulator				0.0457	SAA1,TXNIP
AMBP	19.093	transporter				0.0457	ACTA2,ITIH5
SLC10A1		transporter				0.0457	SLCO1B3,SULT2A1
SLC6A1		transporter				0.0457	STAT1,TNF
SLC5A5		transporter				0.0457	GPD1,HBB
ACSL4		enzyme		-1.387		0.0458	NFKB1,PGR,PRKG1,SERPINF1,STAT1
VEGFB	1.875	growth factor		0.312		0.0458	BAD,DCN,PDK4,SLC27A3,TNF
CEBPE		transcription regulator		1.945	bias	0.0458	CEACAM8,ELANE,F7,MMP2,TNF
CSF1		cytokine		1.419	bias	0.0459	APP,BAD,CCL3,CX3CR1,DUSP1,ITGA5,ITGB1,ITGB5,PGR,SLC7A5,STAB1,STAT1,THBS1,TLN1,TNF
JUNB		transcription regulator		1.715	bias	0.0464	AGTR1,APOC3,CAV1,CFD,DUSP1,EPAS1,FBLN5,MMP2,SERPINE1,TNF
HSD11B1		enzyme				0.0466	ANGPTL4,CPA3,PDK4,TNF
CAMK4		kinase				0.0466	CSRP1,FOSB,MT-CYB,TNF
IRF2BP1		transcription regulator				0.0466	ADAMTS1,CXCL8,DUSP1,KDM6B
TLR4		transmembrane receptor		-1.871	bias	0.0466	ADM,APP,CCL3,CCN1,CEBPD,CXCL8,IRF1,KDM6B,LMO4,MT-ND6,NFKB1,NR1H4,PGR,SAP30,SELE,SLC2A4,STAT1,TNF,TPM1,TRIM63,TSPO
MAX		transcription regulator				0.0469	ACTC1,CBX5,DLEU1,DLEU2,EZH2,SERINC3,TXNIP
STAT5A		transcription regulator	Activated	2.159		0.0475	AKR1C3,EPAS1,EZH2,FABP4,FOSB,GJB1,GYS2,IRF1,MAP1LC3A,TCEAL1,TCEAL3,TIMP4,TNF,TNFSF4,TRAF3,TXNIP
TLR3		transmembrane receptor		-0.637	bias	0.0484	BCAR3,CCL3,CXCL8,DUSP1,IFIH1,IRF1,MBL2,NFKB1,RHOB,SELE,SERPINE1,SPRY1,STAT1,TNF,TRAF3
MYCN		transcription regulator	Inhibited	-3.256		0.0488	ADAMTS1,CAV1,CRIM1,DKK3,EZH2,FKBP9,FRMD6,GATA4,ITGB1,MIR17HG,MMP2,MSRB3,RCAN2,RUSC2,SERPINE1,TAGLN,TMEM109,TPM1
IL32		cytokine		-1.35	bias	0.0489	CCL3,CD36,CXCL8,MMP2,TNF
CD5		transmembrane receptor	Inhibited	-2.219	bias	0.0489	CCL3,CD72,GZMB,RUNX3,STAT1
EHMT1		transcription regulator	Activated	2.646	bias	0.0491	CDKN1C,CEBPD,FGL1,IL17RC,PLPP1,SCARA5,TNF,TNS2
LDLR		transporter		-0.399		0.0491	APOB,ASPN,CCNE2,CD36,CX3CR1,DUSP1,GAS6,LRP1,MMP2,NUSAP1,PCK1,SELE,SLC2A4,TNF
TCF4		transcription regulator		0.901		0.0496	ANGPTL4,ANXA6,APCS,BACH2,CBFA2T3,CDKN1C,CLSTN2,DACH1,DSTN,FKBP8,ITGB5,KALRN,LRP1,RHOC,SERPINF1,SORBS2,TNF,TXNIP,WLS
HDAC4		transcription regulator	Inhibited	-2.219		0.0559	ANGPTL4,DMD,FST,MAPK10,MYH10,NECAB1,SLC2A4,TAGLN,TNF
ADAM10		peptidase		1.789		0.058	ACTA2,AHSG,APP,CRYAB,GC,INHBC,ITGA5,MDM4,SAA1
PML		transcription regulator		-1.961		0.0674	ACACB,ACADL,BRCA1,FABP1,HBB,IFIH1,PDK4,RSU1,STAT1,TNF
MECP2		transcription regulator	Inhibited	-2.401		0.0867	BRCA1,EZH2,FKBP5,FXYD1,GRIA1,PCDH10,PLAAT3,UNC5C
TWIST2		transcription regulator		1.929		0.0919	FBLN5,H19,MGST3,TNF
MYRF		transcription regulator	Inhibited	-2.236		0.094	AKR1C3,ANXA6,ARHGEF25,COL14A1,PDK4
WBP2		transcription regulator	Activated	2.121		0.102	APOB,COL4A6,CXCL8,FHL1,SPRY1,SYNM,TAGLN,WLS
TNFSF10		cytokine		-1.922		0.113	ANGPT1,CXCL8,DDIT4,MMP2,SELE,STAT1,TNF
NOS2		enzyme	Inhibited	-2.052		0.131	ACTC1,APP,CFD,CXCL8,FABP4,GPD1,H19,IRS2,SLC2A4,TNF
PIAS1		transcription regulator	Activated	2.189		0.133	ACTA2,CXCL8,MYH11,STAT1,TAGLN
DDIT3		transcription regulator		-1.89		0.163	CEBPD,CXCL8,GPC6,RUNX3,SELE,SRSF6,TXNIP
BCL3		transcription regulator		1.778		0.179	CXCL8,IRF1,PDK4,TNF
RARG		ligand-dependent nuclear receptor		1.951		0.233	CRYAB,DHRS3,DUSP1,GATA4,IGFBP6
FGFR2		kinase		1.96		0.323	BMPER,CCN5,FGF10,FST,PDGFRA,TTR
PRDM1		transcription regulator	Activated	2.18		0.327	ANGPTL4,CLTA,CRISPLD2,CRP,DDIT4,EZH2,F9,SCARA5,SPRY1,STAT1,TNF,TTR
RGS4		enzyme	Inhibited	-2		0.411	ID4,PDE2A,SCN7A,TPRA1
NUPR1		transcription regulator	Activated	2.548		0.434	ACTA2,ADGRL3,ADM,AKAP12,AVPI1,BRCA1,CCN1,CXCL8,ERCC6L,FAM111B,HNRNPA2B1,IRS2,KANK2,KIF11,MYH10,NR1D1,RUSC2,SERPINE1,XRCC2
TCF12		transcription regulator		-1.977		0.546	CBFA2T3,CNOT9,IRF1,LMO4,ZBTB16
ALOX5		enzyme		1.85		0.548	APP,CD36,FABP1,TNF
