# Supplementary material for: Rapid idiosyncratic mechanisms of clinical resistance to KRAS G12C inhibition
Source: J Clin Invest. 2022 Feb 15;132(4):e155523. doi: 10.1172/JCI155523 (PMC8843735; doi:10.1172/JCI155523)
Supplement: Supplemental table 8 [file jci-132-155523-s159.xlsx]

## Sheet: Table 1
# Correlation between pairwise observations of KRAS G12C MAF and GO pathway expression (from Figure 2)
Gene Ontology Term	Statistical Comparison	Correlation	P-value
HALLMARK_E2F_TARGETS	Pearson, two-sided	R=0.807	p<0.001
HALLMARK_G2M_CHECKPOINT	Pearson, two-sided	R=0.769	p=0.001
CSR_EARLY_UP.V1_DN	Pearson, two-sided	R=-0.822	p<0.001
PTEN_DN.V1_UP	Pearson, two-sided	R=-0.738	p=0.003
ATF2_UP.V1_DN	Pearson, two-sided	R=-0.728	p=0.003
CAHOY_OLIGODENDROCUTIC	Pearson, two-sided	R=-0.727	p=0.003
ATF2_S_UP.V1_DN	Pearson, two-sided	R=-0.674	p=0.008
CSR_LATE_UP.V1_DN	Pearson, two-sided	R=-0.662	p=0.010
MTOR_UP.V1_DN	Pearson, two-sided	R=-0.661	p=0.010
AKT_UP.V1_DN	Pearson, two-sided	R=-0.659	p=0.010
HALLMARK_EPITHELIAL_MESENCHYMAL_TRANSITION	Pearson, two-sided	R=-0.628	p=0.016
HALLMARK_ANGIOGENESIS	Pearson, two-sided	R=-0.624	p=0.017
SNF5_DN.V1_DN	Pearson, two-sided	R=-0.618	p=0.019
P53_DN.V1_DN	Pearson, two-sided	R=-0.606	p=0.022
CAHOY_ASTROGLIAL	Pearson, two-sided	R=-0.604	p=0.022
MEL18_DN.V1_DN	Pearson, two-sided	R=-0.600	p=0.023
IL15_UP.V1_DN	Pearson, two-sided	R=-0.597	p=0.024
BMI1_DN_MEL18_DN.V1_DN	Pearson, two-sided	R=-0.587	p=0.027
BCAT.100_UP.V1_DN	Pearson, two-sided	R=-0.569	p=0.034
JNK_DN.V1_DN	Pearson, two-sided	R=-0.568	p=0.034
ESC_V6.5_UP_LATE.V1_UP	Pearson, two-sided	R=-0.546	p=0.043
E2F1_UP.V1_DN	Pearson, two-sided	R=-0.538	p=0.047
TGFB_UP.V1_DN	Pearson, two-sided	R=-0.520	p=0.057
BMI1_DN.V1_DN	Pearson, two-sided	R=-0.510	p=0.063
KT_UP_MTOR_DN.V1_DN	Pearson, two-sided	R=-0.502	p=0.067
KRAS.DF.V1_UP	Pearson, two-sided	R=-0.467	p=0.092
RAF_UP.V1_DN	Pearson, two-sided	R=-0.464	p=0.095
HALLMARK_NOTCH_SIGNALING	Pearson, two-sided	R=-0.460	p=0.098
ESC_V6.5_UP_EARLY.V1_DN	Pearson, two-sided	R=-0.455	p=0.102
LEF1_UP.V1_UP	Pearson, two-sided	R=-0.455	p=0.102
HALLMARK_HEDGEHOG_SIGNALING	Pearson, two-sided	R=-0.449	p=0.107
ESC_J1_UP_LATE.V1_UP	Pearson, two-sided	R=-0.441	p=0.114
HALLMARK_WNT_BETA_CATENIN_SIGNALING	Pearson, two-sided	R=-0.433	p=0.122
ERB2_UP.V1_UP	Pearson, two-sided	R=-0.428	p=0.126
RAPA_EARLY_UP.V1_DN	Pearson, two-sided	R=-0.408	p=0.148
HALLMARK_COAGULATION	Pearson, two-sided	R=-0.391	p=0.167
HALLMARK_APICAL_JUNCTION	Pearson, two-sided	R=-0.380	p=0.180
CORDENONSI_YAP_CONSERVED_SIGNATURE	Pearson, two-sided	R=-0.370	p=0.193
TGFB_UP.V1_UP	Pearson, two-sided	R=-0.363	p=0.202
P53_DN.V1_UP	Pearson, two-sided	R=-0.354	p=0.214
BMI1_DN.V1_UP	Pearson, two-sided	R=-0.345	p=0.227
CYCLIN_D1_UP.V1_UP	Pearson, two-sided	R=-0.338	p=0.237
YAP1_UP	Pearson, two-sided	R=-0.289	p=0.316
MEK_UP.V1_UP	Pearson, two-sided	R=-0.233	p=0.424
MEL18_DN.V1_UP	Pearson, two-sided	R=-0.154	p=0.600
BMI1_DN_MEL18_DN.V1_UP	Pearson, two-sided	R=-0.091	p=0.756
BCAT_GDS748_UP	Pearson, two-sided	R=-0.073	p=0.803
